# Supplementary material for: The acute effects of different levels of intermittent negative pressure on peripheral circulation in patients with peripheral artery disease
Source: Physiol Rep. 2019 Oct 20;7(20):e14241. doi: 10.14814/phy2.14241 (PMC6801220; doi:10.14814/phy2.14241)
Supplement: Supplementary file 2 [file PHY2-7-e14241-s002.xlsx]

## Sheet: Ark1
Lopenr	Generated time	Time	Pressure	HR	Velocity	Flow	LDF	MAP	Temp
1	0	1.387	-0.07518	62.568	0.04353	0.0028081	6.0222	80.494	26.516
1	0.5	1.887	-0.11041	62.404	0.044269	0.0028557	5.955	81.191	26.511
1	1	2.387	-0.081877	62.253	0.043522	0.0028075	5.8821	81.51	26.533
1	1.5	2.887	-0.2027	62.136	0.038902	0.0025095	5.7942	80.84	26.522
1	2	3.387	0.045647	62.219	0.036745	0.0023703	5.8264	80.745	26.514
1	2.5	3.887	-0.1255	62.683	0.039292	0.0025346	6.0877	81.75	26.519
1	3	4.387	-0.085236	64.703	0.045261	0.0029197	6.1623	82.533	26.521
1	3.5	4.887	-0.149	68.725	0.055637	0.0035891	5.9962	83.031	26.522
1	4	5.387	-0.091955	66.345	0.047427	0.0030594	6.0337	83.704	26.519
1	4.5	5.887	-0.1339	61.465	0.03196	0.0020617	6.1506	84.444	26.511
1	5	6.387	-0.091955	61.467	0.061194	0.0039475	6.5117	86.944	26.517
1	5.5	6.887	-0.20772	63.338	0.10755	0.0069381	6.9665	90.117	26.513
1	6	7.387	-0.0080585	63.823	0.085874	0.0055396	7.0054	88.584	26.53
1	6.5	7.887	-0.039929	64.04	0.050989	0.0032892	6.9636	86.136	26.511
1	7	8.387	0.007037	63.531	0.030822	0.0019882	6.9661	83.043	26.518
1	7.5	8.887	-0.14396	63.062	0.01329	0.00085732	6.948	80.043	26.521
1	8	9.387	-0.050007	63.664	0.028465	0.0018362	6.5799	78.889	26.514
1	8.5	9.887	-0.019795	64.714	0.043049	0.002777	6.2212	78.237	26.516
1	9	10.387	-0.038249	67.683	0.055104	0.0035546	5.9024	79.732	26.522
1	9.5	10.887	0.0087166	70.052	0.067025	0.0043236	6.1035	81.805	26.523
1	10	11.387	-0.11545	71.711	0.078787	0.0050824	6.9208	84.562	26.523
1	10.5	11.887	-0.21108	67.037	0.066873	0.0043138	6.8239	84.283	26.524
1	11	12.387	-0.17081	60.702	0.048747	0.0031446	6.4872	83.209	26.516
1	11.5	12.887	-0.10537	61.477	0.065289	0.0042117	6.3058	84.936	26.522
1	12	13.387	-0.055045	64.428	0.092436	0.0059628	6.172	87.519	26.511
1	12.5	13.887	-0.12718	64.154	0.07541	0.0048645	6.3725	85.704	26.508
1	13	14.387	-0.065102	63.592	0.054368	0.0035072	6.592	83.497	26.517
1	13.5	14.887	-0.10705	64.224	0.046308	0.0029872	6.2376	82.947	26.52
1	14	15.387	-0.21276	65.492	0.043165	0.0027845	6.0188	83.005	26.524
1	14.5	15.887	-0.046647	69.862	0.06403	0.0041304	6.4616	86.032	26.519
1	15	16.387	-0.080198	72.755	0.061933	0.0039952	6.5501	86.097	26.517
1	15.5	16.887	0.015435	74.195	0.037242	0.0024024	6.2899	83.248	26.538
1	16	17.387	0.11611	68.324	0.024335	0.0015698	5.9998	83.195	26.523
1	16.5	17.887	-0.055045	61.55	0.012882	0.00083099	5.706	83.487	26.522
1	0	18.387	-0.096994	63.394	0.051604	0.0033289	5.6949	87.746	26.531
1	0.5	18.887	-0.1255	65.667	0.087015	0.0056132	5.7611	91.665	26.52
1	1	19.387	0.0087166	65.359	0.053582	0.0034564	6.3288	89.416	26.529
1	1.5	19.887	-0.076859	65.253	0.025408	0.001639	6.798	86.783	26.517
1	2	20.387	0.025513	65.736	0.012601	0.00081285	6.9796	83.032	26.517
1	2.5	20.887	-0.071821	65.771	-0.003027	-0.00019527	6.8148	79.397	26.518
1	3	21.387	-0.031552	65.229	-0.022288	-0.0014377	6.2038	75.911	26.518
1	3.5	21.887	-0.029872	64.897	-0.028324	-0.0018271	5.7695	71.93	26.521
1	4	22.387	-0.10369	64.711	-0.025213	-0.0016265	5.4573	67.606	26.524
1	4.5	22.887	0.038929	67.53	-0.026157	-0.0016874	4.9228	64.197	26.536
1	5	23.387	-0.066782	70.99	-0.029004	-0.001871	4.3306	61.089	26.516
1	5.5	23.887	-0.095314	66.185	-0.040136	-0.0025891	4.1589	57.459	26.522
1	6	24.387	-0.034911	62.144	-0.049305	-0.0031806	3.9996	54.053	26.515
1	6.5	24.887	-0.043288	64.097	-0.043041	-0.0027765	3.9386	52.404	26.531
1	7	25.387	0.023833	65.585	-0.03893	-0.0025113	3.8957	50.853	26.522
1	7.5	25.887	-0.080198	65.881	-0.040338	-0.0026021	3.8991	49.551	26.523
1	8	26.387	-0.088596	65.821	-0.04131	-0.0026648	3.88	48.315	26.518
1	8.5	26.887	-0.048327	65.35	-0.041778	-0.002695	3.8351	47.157	26.515
1	9	27.387	0.050665	68.586	-0.021466	-0.0013847	4.0356	47.284	26.529
1	9.5	27.887	-0.10873	74.046	0.011343	0.00073169	4.3843	48.191	26.531
1	10	28.387	-0.055045	67.694	-0.0076647	-0.00049444	4.4355	49.376	26.525
1	10.5	28.887	-0.071821	61.796	-0.024468	-0.0015784	4.4805	50.695	26.524
1	11	29.387	-0.013097	63.33	-0.0051045	-0.00032928	4.4241	54.194	26.536
1	11.5	29.887	-0.041609	64.627	0.0081834	0.00052789	4.4068	57.406	26.522
1	12	30.387	-0.038249	64.971	-0.003031	-0.00019553	4.5469	59.46	26.523
1	12.5	30.887	-0.095314	65.147	-0.0088105	-0.00056835	4.821	61.354	26.524
1	13	31.387	-0.085236	65.022	-0.0048412	-0.0003123	5.3352	62.961	26.537
1	13.5	31.887	-0.028193	67.813	0.0058741	0.00037893	5.9796	64.969	26.522
1	14	32.387	-0.088596	73.399	0.023054	0.0014871	6.7485	67.36	26.52
1	14.5	32.887	-0.11881	68.1	-0.00075132	-4.8466e-05	7.7573	67.051	26.523
1	15	33.387	-0.11377	61.448	-0.029651	-0.0019128	8.7959	66.405	26.537
1	15.5	33.887	-0.10873	62.956	0.011014	0.00071049	10.537	68.26	26.524
1	16	34.387	0.012076	64.987	0.053172	0.00343	12.34	70.166	26.523
1	16.5	34.887	-0.12047	64.595	0.03735	0.0024094	14.137	69.95	26.524
1	0	35.387	-0.19599	64.487	0.026915	0.0017362	15.947	69.99	26.53
1	0.5	35.887	-0.1339	65.472	0.037121	0.0023946	17.803	71.008	26.532
1	1	36.387	-0.063423	68.082	0.048875	0.0031528	19.435	72.203	26.513
1	1.5	36.887	-0.10033	73.226	0.063042	0.0040667	20.719	73.673	26.537
1	2	37.387	-0.066782	68.404	0.041799	0.0026963	21.87	72.678	26.538
1	2.5	37.887	-0.12718	60.726	0.010406	0.00067126	22.982	70.977	26.53
1	3	38.387	-0.098673	60.861	0.025412	0.0016393	23.811	71.315	26.527
1	3.5	38.887	-0.011418	63.859	0.057428	0.0037045	24.537	72.401	26.53
1	4	39.387	-0.15404	64.157	0.059664	0.0038488	26.138	72.49	26.528
1	4.5	39.887	0.007037	64.032	0.057234	0.003692	27.878	72.424	26.512
1	5	40.387	-0.080198	63.615	0.069861	0.0045066	28.643	72.825	26.536
1	5.5	40.887	-0.063423	63.703	0.083125	0.0053622	29.441	73.319	26.526
1	6	41.387	-0.039929	68.767	0.10118	0.0065271	30.652	74.686	26.524
1	6.5	41.887	-0.0080585	69.381	0.096381	0.0062174	31.954	74.795	26.519
1	7	42.387	-0.15236	63.833	0.059914	0.0038649	33.381	73.164	26.524
1	7.5	42.887	-0.1574	61.592	0.055351	0.0035706	34.542	73.093	26.525
1	8	43.387	-0.13726	63.497	0.090771	0.0058555	35.37	74.977	26.524
1	8.5	43.887	-0.023154	64.295	0.09436	0.0060869	35.312	75.273	26.538
1	9	44.387	-0.19599	64.284	0.07467	0.0048168	34.607	74.407	26.538
1	9.5	44.887	-0.10873	64.412	0.085773	0.005533	35.171	75.769	26.527
1	10	45.387	-0.063423	64.596	0.10941	0.0070575	36.25	78.037	26.521
1	10.5	45.887	-0.068461	68.09	0.11554	0.0074535	37.359	80.308	26.533
1	11	46.387	-0.018115	71.745	0.11702	0.0075484	38.014	82.159	26.531
1	11.5	46.887	-0.15236	73.476	0.11056	0.0071318	36.501	82.015	26.518
1	12	47.387	0.0036988	70.226	0.10209	0.0065856	36.032	81.099	26.539
1	12.5	47.887	-0.17921	63.028	0.092028	0.0059366	36.392	79.572	26.549
1	13	48.387	-0.29498	61.333	0.11652	0.0075166	36.261	80.385	26.538
1	13.5	48.887	-0.098673	64.122	0.16917	0.010913	35.731	83.105	26.538
1	14	49.387	-0.15572	64.779	0.1892	0.012205	35.047	81.977	26.531
1	14.5	49.887	-0.35036	64.535	0.19547	0.012609	34.299	79.226	26.539
1	15	50.387	-0.5752	66.689	0.3909	0.025216	37.311	80.216	26.53
1	15.5	50.887	-0.16745	69.32	0.59189	0.038182	40.072	83.042	26.538
1	16	51.387	0.57084	69.071	-0.22446	-0.01448	15.037	85.211	26.549
1	16.5	51.887	0.37619	69.643	-0.16182	-0.010439	14.507	67.503	26.545
1	0	52.387	0.19832	68.571	0.055488	0.0035794	14.041	46.566	26.539
1	0.5	52.887	0.055704	68.543	0.080267	0.0051779	14.015	44.527	26.537
1	1	53.387	-0.078518	68.621	0.07693	0.0049626	14.119	46.426	26.544
1	1.5	53.887	-0.081877	68.436	0.064952	0.0041899	14.69	57.099	26.544
1	2	54.387	-0.058384	68.269	0.053626	0.0034593	14.631	64.292	26.55
1	2.5	54.887	-0.096994	68.133	0.043397	0.0027994	13.513	65.638	26.546
1	3	55.387	-0.026513	68.032	0.033223	0.0021432	12.748	65.771	26.541
1	3.5	55.887	-0.056704	67.953	0.023085	0.0014892	12.209	65.131	26.54
1	4	56.387	-0.071821	69.538	0.037943	0.0024476	11.571	66.826	26.539
1	4.5	56.887	-0.098673	71.447	0.053199	0.0034318	11.078	68.654	26.538
1	5	57.387	-0.1255	73.446	0.045875	0.0029593	11.461	68.885	26.55
1	5.5	57.887	-0.14564	70.725	0.033396	0.0021543	11.803	68.353	26.553
1	6	58.387	-0.034911	64.041	0.016585	0.0010699	12.112	67.179	26.545
1	6.5	58.887	-0.018115	63	0.016198	0.0010449	12.347	66.803	26.549
1	7	59.387	-0.050007	65.968	0.027475	0.0017723	12.531	66.992	26.555
1	7.5	59.887	-0.10369	66.861	0.016164	0.0010427	12.402	65.939	26.545
1	8	60.387	-0.053366	67.181	-0.0013971	-9.0122e-05	12.186	64.541	26.56
1	8.5	60.887	-0.081877	66.381	0.030057	0.0019389	13.648	70.086	26.543
1	9	61.387	-0.0063789	66.419	0.059603	0.0038449	15.163	75.262	26.543
1	9.5	61.887	-0.060063	70.536	0.079198	0.0051089	16.911	78.551	26.55
1	10	62.387	-0.031552	69.785	0.074249	0.0047896	18.085	82.916	26.537
1	10.5	62.887	-0.039929	64.476	0.046316	0.0029877	18.721	88.29	26.552
1	11	63.387	-0.12047	63.213	0.036309	0.0023422	18.964	88.799	26.563
1	11.5	63.887	-0.091955	64.758	0.038745	0.0024994	18.935	85.93	26.54
1	12	64.387	-0.15068	65.21	0.030791	0.0019862	18.665	80.283	26.55
1	12.5	64.887	-0.096994	65.295	0.019341	0.0012477	18.316	73.701	26.543
1	13	65.387	-0.0735	65.166	0.011939	0.00077015	18.091	70.442	26.544
1	13.5	65.887	-0.024834	65.303	0.0063512	0.0004097	17.898	67.706	26.545
1	14	66.387	-0.18423	69.53	0.021057	0.0013583	17.972	67.778	26.555
1	14.5	66.887	-0.14564	69.987	0.024667	0.0015912	17.94	67.532	26.554
1	15	67.387	-0.12383	64.793	0.011645	0.00075119	17.749	66.808	26.563
1	15.5	67.887	-0.10201	63.14	0.011699	0.00075465	17.418	66.485	26.551
1	16	68.387	-0.12383	65.557	0.026789	0.0017281	16.928	66.625	26.551
1	16.5	68.887	-0.065102	66.153	0.019535	0.0012602	17.084	65.992	26.557
1	0	69.387	-0.16577	65.799	0.00064242	4.1441e-05	17.577	64.956	26.551
1	0.5	69.887	-0.11041	65.906	0.01215	0.00078375	17.871	65.889	26.557
1	1	70.387	-0.10033	66.145	0.029638	0.0019119	18.14	67.244	26.55
1	1.5	70.887	-0.090275	68.639	0.038196	0.002464	19.307	70.057	26.557
1	2	71.387	0.020474	70.941	0.049522	0.0031946	20.326	72.895	26.551
1	2.5	71.887	-0.11377	72.821	0.066975	0.0043204	21.02	75.784	26.557
1	3	72.387	-0.028193	69.159	0.062696	0.0040444	21.765	77.403	26.556
1	3.5	72.887	-0.12215	62.853	0.048044	0.0030992	22.535	78.414	26.547
1	4	73.387	-0.149	62.875	0.072996	0.0047088	23.18	83.581	26.55
1	4.5	73.887	-0.080198	65.474	0.11408	0.0073588	23.775	90.439	26.554
1	5	74.387	-0.098673	66.292	0.1002	0.0064636	24.081	95.194	26.551
1	5.5	74.887	-0.17249	66.846	0.083528	0.0053882	24.4	98.981	26.562
1	6	75.387	0.0087166	67.036	0.10982	0.0070844	25.217	95.752	26.555
1	6.5	75.887	-0.019795	68.253	0.12894	0.0083176	25.736	92.312	26.552
1	7	76.387	-0.091955	71.822	0.13161	0.00849	25.571	88.39	26.561
1	7.5	76.887	-0.081877	69.251	0.10785	0.0069573	25.151	88.159	26.552
1	8	77.387	-0.078518	63.528	0.070523	0.0045493	24.599	89.822	26.563
1	8.5	77.887	-0.13894	63.435	0.084525	0.0054526	23.605	90.36	26.557
1	9	78.387	-0.0735	65.491	0.11813	0.0076205	22.442	90.469	26.548
1	9.5	78.887	-0.10537	65.347	0.090667	0.0058487	20.911	88.477	26.556
1	10	79.387	-0.053366	64.972	0.058857	0.0037967	19.385	86.424	26.556
1	10.5	79.887	-0.17081	64.983	0.077194	0.0049796	18.747	87.751	26.557
1	11	80.387	-0.10537	65.128	0.089214	0.005755	18.119	88.517	26.563
1	11.5	80.887	-0.065102	65.795	0.076566	0.0049391	17.532	87.095	26.556
1	12	81.387	-0.10873	68.184	0.079948	0.0051573	16.968	85.952	26.555
1	12.5	81.887	0.012076	73.252	0.10828	0.0069847	16.439	85.241	26.563
1	13	82.387	-0.076859	69.537	0.076046	0.0049056	16.028	82.881	26.556
1	13.5	82.887	-0.098673	63.313	0.02652	0.0017107	15.651	80.05	26.563
1	14	83.387	-0.058384	64.373	0.040934	0.0026406	15.898	82.936	26.562
1	14.5	83.887	-0.15068	66.558	0.065997	0.0042573	16.266	86.706	26.564
1	15	84.387	-0.12383	66.762	0.087699	0.0056573	16.916	88.93	26.564
1	15.5	84.887	-0.014756	67.021	0.10544	0.006802	17.257	92.433	26.563
1	16	85.387	-0.063423	67.437	0.11185	0.007215	16.708	99.607	26.556
1	16.5	85.887	-0.070141	69.654	0.11071	0.0071419	16.549	105.65	26.564
1	0	86.387	-0.043288	73.785	0.10157	0.0065521	16.806	110.51	26.562
1	0.5	86.887	0.017115	70.089	0.10921	0.0070451	16.94	108.18	26.568
1	1	87.387	-0.070141	65.489	0.11907	0.0076811	17.024	104.75	26.568
1	1.5	87.887	-0.11377	68.11	0.12106	0.0078091	16.269	100.52	26.563
1	2	88.387	-0.0735	69.913	0.12941	0.0083477	16.219	99.707	26.562
1	2.5	88.887	-0.060063	69.963	0.15139	0.0097655	17.679	106.22	26.563
1	3	89.387	-0.13222	70.41	0.16245	0.010479	17.945	108.22	26.57
1	3.5	89.887	-0.12383	71.117	0.16636	0.010731	17.427	107.25	26.57
1	4	90.387	-0.10033	74.753	0.1921	0.012392	17.647	111.44	26.57
1	4.5	90.887	-0.061743	75.055	0.19274	0.012434	17.712	113.81	26.568
1	5	91.387	-0.063423	69.071	0.14612	0.0094262	17.389	112.21	26.568
1	5.5	91.887	-0.060063	67.609	0.14663	0.0094587	16.862	113	26.575
1	6	92.387	-0.039929	69.74	0.18456	0.011906	16.173	115.69	26.565
1	6.5	92.887	-0.048327	69.789	0.17003	0.010968	16.198	114.32	26.573
1	7	93.387	-0.16076	69.493	0.14957	0.0096483	16.282	112.33	26.57
1	7.5	93.887	-0.053366	69.483	0.1568	0.010115	15.836	111.21	26.563
1	8	94.387	0.015435	70.233	0.15994	0.010317	15.692	110.33	26.58
1	8.5	94.887	-0.038249	72.169	0.15671	0.010109	16.02	109.84	26.563
1	9	95.387	-0.070141	72.767	0.14397	0.0092874	16.173	108.53	26.569
1	9.5	95.887	0.099331	72.567	0.1288	0.0083089	16.213	107.75	26.57
1	10	96.387	-0.0735	69.185	0.12257	0.0079066	15.761	114.87	26.575
1	10.5	96.887	0.059063	67.422	0.12077	0.0077905	15.325	118.41	26.564
1	11	97.387	-0.093634	69.497	0.12949	0.0083528	14.925	113.49	26.57
1	11.5	97.887	-0.033232	69.565	0.11548	0.0074496	15.071	107.43	26.564
1	12	98.387	-0.086916	68.243	0.085757	0.005532	15.595	100.6	26.576
1	12.5	98.887	-0.013097	68.533	0.10054	0.0064858	15.655	102.05	26.576
1	13	99.387	0.017115	69.048	0.12143	0.0078331	15.618	104.73	26.576
1	13.5	99.887	-0.053366	68.419	0.10965	0.0070731	15.598	102.39	26.576
1	14	100.387	0.0036988	69.074	0.09836	0.006345	15.503	100.59	26.569
1	14.5	100.887	-0.10369	72.392	0.088099	0.005683	15.252	99.921	26.569
1	15	101.387	0.050665	70.363	0.076782	0.004953	15.317	98.918	26.581
1	15.5	101.887	-0.14732	65.94	0.064992	0.0041925	15.524	97.766	26.58
1	16	102.387	-0.081877	66.206	0.093744	0.0060473	15.92	99.759	26.578
1	16.5	102.887	-0.10873	67.217	0.12601	0.0081285	16.322	102.07	26.58
1	0	103.387	-0.071821	67.326	0.10998	0.0070945	16.354	101.25	26.581
1	0.5	103.887	-0.14564	67.273	0.099111	0.0063934	16.448	100.62	26.586
1	1	104.387	-0.13726	66.816	0.10106	0.0065192	16.696	100.43	26.577
1	1.5	104.887	-0.11041	68.236	0.10185	0.0065704	16.915	100.86	26.589
1	2	105.387	-0.083557	71.652	0.10142	0.0065423	17.104	101.94	26.587
1	2.5	105.887	-0.13222	73.038	0.1036	0.0066831	16.833	102.18	26.589
1	3	106.387	-0.10537	72.514	0.10276	0.006629	16.833	101.95	26.586
1	3.5	106.887	-0.17921	66.009	0.087406	0.0056384	18.325	100.61	26.592
1	4	107.387	-0.10537	61.669	0.087024	0.0056137	19.53	100.11	26.588
1	4.5	107.887	-0.019795	64.537	0.13652	0.0088066	19.78	102.44	26.589
1	5	108.387	-0.021474	65.986	0.14782	0.0095357	20.233	103.09	26.592
1	5.5	108.887	-0.16746	65.463	0.10602	0.0068393	20.967	101.41	26.589
1	6	109.387	-0.02651	65.218	0.099647	0.006428	21.64	101.47	26.587
1	6.5	109.887	-0.068459	65.177	0.11902	0.0076778	22.267	102.8	26.593
1	7	110.387	-0.060072	66.313	0.11758	0.007585	23.154	104.16	26.6
1	7.5	110.887	-0.056714	67.868	0.10874	0.0070147	24.133	105.54	26.591
1	8	111.387	-0.096986	70.859	0.11691	0.0075418	23.782	105.79	26.592
1	8.5	111.887	-0.033226	70.827	0.11355	0.0073246	23.779	105.18	26.595
1	9	112.387	-0.050004	64.42	0.085117	0.0054907	24.582	102.86	26.591
1	9.5	112.887	-0.088595	61.138	0.085345	0.0055054	24.706	102.18	26.593
1	10	113.387	-0.11376	64.237	0.14409	0.0092951	23.444	104.86	26.607
1	10.5	113.887	-0.009732	65.403	0.14784	0.0095368	22.306	104.92	26.591
1	11	114.387	-0.029868	64.67	0.097515	0.0062905	21.292	102.41	26.602
1	11.5	114.887	-0.16578	64.748	0.084877	0.0054753	20.308	101.78	26.606
1	12	115.387	-0.12048	65.281	0.093337	0.006021	19.34	102.2	26.605
1	12.5	115.887	-0.13725	65.493	0.097048	0.0062604	19.214	108.01	26.594
1	13	116.387	-0.038255	65.627	0.099614	0.0064259	19.292	115.12	26.594
1	13.5	116.887	0.015438	69.383	0.11963	0.0077172	19.262	110.56	26.593
1	14	117.387	-0.16242	70.508	0.11841	0.0076383	19.252	105.42	26.602
1	14.5	117.887	-0.048323	65.629	0.069313	0.0044713	19.292	99.574	26.605
1	15	118.387	-0.085237	63.514	0.053273	0.0034365	19.372	97.318	26.599
1	15.5	118.887	-0.11209	65.594	0.08742	0.0056393	19.512	100.51	26.605
1	16	119.387	-0.1188	66.718	0.10272	0.0066262	19.697	100.99	26.611
1	16.5	119.887	-0.14397	67.181	0.10498	0.0067722	19.912	99.604	26.611
1	0	120.387	-0.053357	66.738	0.1177	0.0075926	20.222	101	26.613
1	0.5	120.887	-0.060072	66.078	0.13291	0.0085741	20.554	103.07	26.61
1	1	121.387	-0.081884	65.868	0.12414	0.0080083	20.439	104.88	26.611
1	1.5	121.887	-0.091952	65.692	0.11686	0.0075386	20.386	106.39	26.616
1	2	122.387	-0.060072	65.672	0.11825	0.0076279	20.667	106.4	26.615
1	2.5	122.887	0.000336	65.756	0.12029	0.0077598	20.939	106.11	26.611
1	3	123.387	-0.090271	66.045	0.12363	0.0079754	21.194	105.22	26.611
1	3.5	123.887	-0.10537	65.657	0.11989	0.0077341	21.056	104.7	26.612
1	4	124.387	-0.041612	64.654	0.10971	0.0070772	20.561	104.51	26.613
1	4.5	124.887	-0.07014	64.391	0.12334	0.0079564	20.437	105.52	26.612
1	5	125.387	-0.11376	64.513	0.14936	0.009635	20.507	107.16	26.614
1	5.5	125.887	-0.068459	67.361	0.15518	0.01001	20.757	108.64	26.616
1	6	126.387	-0.12383	70.164	0.15384	0.0099241	21.133	109.89	26.614
1	6.5	126.887	0.00537	66.171	0.13362	0.0086194	22.253	109.25	26.617
1	7	127.387	-0.12719	63.314	0.12323	0.0079491	23.172	109.11	26.616
1	7.5	127.887	-0.13054	65.274	0.15454	0.0099691	23.238	111.11	26.616
1	8	128.387	0.048995	66.47	0.17125	0.011047	23.204	112.15	26.622
1	8.5	128.887	-0.13222	66.449	0.16469	0.010624	23.013	111.69	26.618
1	9	129.387	0.020472	66.679	0.16312	0.010523	21.948	111.41	26.617
1	9.5	129.887	-0.05168	67.092	0.16518	0.010656	20.248	111.28	26.62
1	10	130.387	0.025506	66.919	0.15022	0.0096906	19.259	111.5	26.616
1	10.5	130.887	-0.12216	66.594	0.13083	0.0084394	18.455	111.82	26.615
1	11	131.387	-0.13054	71.566	0.15203	0.0098075	18.307	111.92	26.619
1	11.5	131.887	-0.066782	72.299	0.14672	0.0094645	18.378	110.17	26.625
1	12	132.387	-0.15404	66.157	0.098259	0.0063385	18.791	105.42	26.628
1	12.5	132.887	-0.05168	63.899	0.085396	0.0055087	18.214	103.19	26.621
1	13	133.387	-0.024834	65.89	0.11147	0.007191	16.554	103.7	26.623
1	13.5	133.887	-0.149	66.366	0.10875	0.007015	15.947	102.75	26.622
1	14	134.387	-0.018124	66.108	0.092094	0.0059408	15.85	101.1	26.621
1	14.5	134.887	-0.15236	66.05	0.098135	0.0063305	15.355	100.36	26.624
1	15	135.387	-0.0030217	66.073	0.10754	0.0069369	14.818	99.817	26.636
1	15.5	135.887	-0.17753	67.221	0.10747	0.0069329	14.805	100.41	26.627
1	16	136.387	-0.10873	68.723	0.1086	0.0070054	14.767	100.82	26.627
1	16.5	136.887	-0.2027	71.152	0.11281	0.0072773	14.666	100.78	26.629
1	0	137.387	-0.053357	68.354	0.10299	0.0066435	14.666	99.14	26.627
1	0.5	137.887	-0.075174	62.248	0.084278	0.0054366	14.73	96.484	26.639
1	1	138.387	-0.034902	61.508	0.086973	0.0056105	14.467	96.445	26.632
1	1.5	138.887	-0.11712	64.233	0.10349	0.006676	13.993	98.095	26.628
1	2	139.387	-0.10034	64.554	0.11212	0.0072329	14.366	98.616	26.639
1	2.5	139.887	-0.10034	64.109	0.11824	0.0076277	15.009	98.776	26.632
1	3	140.387	-0.095305	64.648	0.13577	0.0087582	15.443	100.7	26.627
1	3.5	140.887	-0.04497	65.279	0.15332	0.0098903	15.835	102.72	26.64
1	4	141.387	-0.078527	65.183	0.14124	0.0091113	15.944	101.79	26.646
1	4.5	141.887	0.027182	65.173	0.13302	0.0085809	16.164	102.04	26.636
1	5	142.387	0.015438	65.501	0.13985	0.0090215	16.814	106.9	26.651
1	5.5	142.887	-0.10873	65.7	0.14317	0.0092354	17.36	109.56	26.634
1	6	143.387	-0.046646	65.685	0.14068	0.009075	17.737	108.58	26.646
1	6.5	143.887	-0.036578	68.312	0.139	0.0089666	18.268	107.84	26.653
1	7	144.387	-0.14229	73.097	0.13798	0.0089007	18.925	107.3	26.648
1	7.5	144.887	-0.0063743	68.3	0.094017	0.0060649	19.059	110.3	26.65
1	8	145.387	-0.091952	62.661	0.04643	0.0029951	19.144	113.59	26.653
1	8.5	145.887	0.018791	65.179	0.099788	0.0064371	18.689	110.11	26.655
1	9	146.387	-0.050004	67.258	0.13726	0.0088544	18.291	106.25	26.657
1	9.5	146.887	-0.11209	67.741	0.11686	0.0075382	18.1	101.03	26.654
1	10	147.387	-0.01309	67.613	0.10107	0.0065197	17.465	99.502	26.655
1	10.5	147.887	-0.039936	66.739	0.090906	0.0058642	16.289	102.47	26.657
1	11	148.387	-0.1641	70.023	0.12915	0.0083312	16.764	107.07	26.659
1	11.5	148.887	0.00537	74.957	0.188	0.012127	18.087	112.11	26.649
1	12	149.387	-0.098663	67.937	0.1332	0.0085927	18.265	108.63	26.651
1	12.5	149.887	-0.1943	61.868	0.08825	0.0056928	18.435	105.68	26.656
1	13	150.387	-0.075174	63.938	0.12747	0.008223	18.54	107.34	26.667
1	13.5	150.887	-0.16242	65.483	0.14807	0.0095514	18.56	107.77	26.666
1	14	151.387	-0.14229	65.613	0.11858	0.0076492	18.348	104.92	26.668
1	14.5	151.887	-0.07014	65.696	0.10231	0.0066	18.416	103.2	26.671
1	15	152.387	0.010404	65.721	0.10259	0.0066179	18.832	102.92	26.672
1	15.5	152.887	-0.004698	67.694	0.10318	0.0066557	18.953	104.08	26.671
1	16	153.387	-0.093629	70.867	0.10395	0.0067059	18.892	106.14	26.671
1	16.5	153.887	0.000336	72.987	0.11023	0.0071105	19.901	106.03	26.676
1	0	154.387	-0.17249	72.267	0.10809	0.0069729	20.942	104.82	26.672
1	0.5	154.887	0.042284	65.606	0.086986	0.0056113	21.883	101.62	26.68
1	1	155.387	-0.04497	62.385	0.090221	0.0058199	22.58	100.87	26.682
1	1.5	155.887	-0.05168	65.251	0.1365	0.0088054	22.847	104.48	26.68
1	2	156.387	-0.095305	66.269	0.14357	0.0092613	23.475	107.21	26.674
1	2.5	156.887	-0.095305	65.819	0.11948	0.0077076	24.389	109.24	26.672
1	3	157.387	-0.041612	65.157	0.11956	0.0077125	25.058	108.53	26.675
1	3.5	157.887	-0.14229	64.416	0.12854	0.0082919	25.637	106.8	26.681
1	4	158.387	-0.11712	66.504	0.14594	0.0094142	26.311	107.51	26.674
1	4.5	158.887	-0.066782	68.97	0.16212	0.010458	27.011	108.65	26.685
1	5	159.387	-0.061748	70.96	0.15963	0.010297	27.8	110.23	26.683
1	5.5	159.887	-0.058391	69.137	0.14606	0.009422	28.437	110.28	26.679
1	6	160.387	-0.071816	62.716	0.11915	0.007686	28.889	108.48	26.686
1	6.5	160.887	-0.050004	60.133	0.11936	0.0076998	29.486	107.61	26.681
1	7	161.387	-0.066782	62.87	0.15717	0.010139	30.283	108.05	26.684
1	7.5	161.887	-0.004698	64.128	0.15705	0.010131	30.263	106.85	26.688
1	8	162.387	-0.038255	64.163	0.12557	0.0081004	29.566	104.32	26.684
1	8.5	162.887	0.084233	63.977	0.12562	0.0081034	29.472	103.89	26.705
1	9	163.387	-0.13725	63.685	0.14068	0.0090747	29.665	104.46	26.696
1	9.5	163.887	-0.11041	63.444	0.14574	0.0094016	29.888	105.01	26.688
1	10	164.387	-0.10202	63.217	0.14818	0.0095587	30.118	105.56	26.688
1	10.5	164.887	-0.0198	63.457	0.14017	0.0090418	30.045	105.53	26.69
1	11	165.387	-0.10873	63.754	0.13101	0.0084514	29.934	105.42	26.697
1	11.5	165.887	-0.078527	64.056	0.13379	0.0086307	29.659	104.62	26.702
1	12	166.387	-0.068459	64.29	0.13425	0.0086605	29.5	103.73	26.695
1	12.5	166.887	-0.096986	64.125	0.12097	0.0078033	30.022	102.24	26.706
1	13	167.387	-0.078527	64.738	0.11938	0.0077011	30.417	101.45	26.695
1	13.5	167.887	-0.034902	67.46	0.14954	0.0096467	30.469	102.59	26.707
1	14	168.387	-0.036578	70.063	0.16047	0.010352	30.575	103.68	26.703
1	14.5	168.887	-0.1339	72.557	0.15394	0.0099301	30.73	104.74	26.716
1	15	169.387	-0.095305	67.172	0.12849	0.0082885	30.432	103.46	26.704
1	15.5	169.887	0.054029	60.683	0.10039	0.006476	30.07	101.84	26.715
1	16	170.387	-0.19934	62.486	0.14218	0.0091715	30.56	105.62	26.715
1	16.5	170.887	-0.028192	65.358	0.19147	0.012352	31.178	109.97	26.713
1	0	171.387	-0.02651	64.45	0.16996	0.010964	31.915	108.93	26.715
1	0.5	171.887	0.03054	63.726	0.15161	0.0097802	32.579	107.99	26.715
1	1	172.387	-0.17417	64.023	0.15079	0.0097273	32.837	107.6	26.724
1	1.5	172.887	-0.048323	64.311	0.14385	0.0092793	33.089	106.97	26.732
1	2	173.387	-0.060072	64.578	0.1215	0.0078379	33.327	105.71	26.732
1	2.5	173.887	-0.024834	66.382	0.11991	0.0077354	33.601	105.27	26.741
1	3	174.387	-0.031544	70.217	0.14576	0.0094024	33.923	105.91	26.736
1	3.5	174.887	-0.12551	67.664	0.12218	0.0078814	34.449	104.77	26.739
1	4	175.387	-0.23793	62.926	0.081702	0.0052704	35.046	103.01	26.715
1	4.5	175.887	-0.1037	64.022	0.1097	0.0070764	35.407	103.37	26.74
1	5	176.387	-0.091952	66.464	0.1533	0.0098892	35.712	104.21	26.745
1	5.5	176.887	-0.17585	66.021	0.12271	0.0079159	36.237	102.4	26.75
1	6	177.387	-0.055038	65.705	0.10586	0.0068287	36.842	101.6	26.741
1	6.5	177.887	-0.080208	65.972	0.15264	0.0098468	37.817	105.51	26.752
1	7	178.387	-0.01309	67.225	0.18687	0.012055	38.797	108.59	26.745
1	7.5	178.887	-0.014766	70.206	0.19908	0.012842	39.784	110.22	26.758
1	8	179.387	-0.065106	72.832	0.1889	0.012186	40.809	108.95	26.752
1	8.5	179.887	0.013757	74.564	0.16755	0.010808	41.799	106.55	26.752
1	9	180.387	-0.065106	67.864	0.14034	0.0090528	42.169	107.05	26.764
1	9.5	180.887	-0.029868	62.607	0.12771	0.0082385	42.433	108.14	26.769
1	10	181.387	-0.021476	65.609	0.19866	0.012815	42.095	112.67	26.759
1	10.5	181.887	-0.0030217	67.432	0.22175	0.014304	41.858	114.22	26.766
1	11	182.387	-0.15068	67.252	0.16363	0.010555	41.791	110.75	26.777
1	11.5	182.887	-0.036578	67.094	0.1481	0.0095533	41.8	113.87	26.774
1	12	183.387	0.0087277	66.953	0.16284	0.010504	41.863	121.68	26.773
1	12.5	183.887	-0.041612	67.359	0.16745	0.010802	42.808	119.32	26.773
1	13	184.387	-0.1339	67.958	0.16965	0.010944	43.937	114.27	26.779
1	13.5	184.887	-0.1037	70.505	0.18174	0.011724	43.119	108.53	26.779
1	14	185.387	0.0087277	70.457	0.17776	0.011467	42.586	105.78	26.781
1	14.5	185.887	-0.063425	65.803	0.14523	0.0093682	42.56	108.36	26.781
1	15	186.387	-0.038255	63.97	0.13947	0.0089968	42.798	109.95	26.779
1	15.5	186.887	-0.063425	65.381	0.1645	0.010612	43.342	110.39	26.783
1	16	187.387	-0.11376	65.904	0.16302	0.010516	43.131	108.54	26.782
1	16.5	187.887	-0.12048	65.935	0.14687	0.0094741	42.501	105.41	26.783
1	0	188.387	-0.009732	66.508	0.14283	0.0092137	42.25	104.87	26.784
1	0.5	188.887	-0.12551	67.25	0.14157	0.0091324	42.044	104.88	26.789
1	1	189.387	-0.0063743	69.376	0.14512	0.0093614	40.923	104.86	26.795
1	1.5	189.887	-0.12887	71.429	0.15946	0.010287	41.089	105.81	26.795
1	2	190.387	-0.18927	73.343	0.19459	0.012552	43.731	108.63	26.79
1	2.5	190.887	-0.075174	69.066	0.17958	0.011584	43.717	108.05	26.801
1	3	191.387	0.054029	62.355	0.14486	0.0093444	42.657	106.11	26.795
1	3.5	191.887	-0.078527	62.583	0.16182	0.010439	42.167	106.82	26.8
1	4	192.387	-0.15068	65.285	0.1972	0.012721	41.88	108.48	26.807
1	4.5	192.887	-0.11376	64.793	0.18794	0.012124	43.473	107.55	26.807
1	5	193.387	-0.12383	64.001	0.17435	0.011247	45.201	106.38	26.813
1	5.5	193.887	-0.05168	64.155	0.16992	0.010961	45.101	106.31	26.813
1	6	194.387	-0.15236	64.264	0.16491	0.010638	44.881	106.06	26.817
1	6.5	194.887	-0.13222	64.144	0.15703	0.01013	44.047	104.94	26.81
1	7	195.387	-0.17585	64.027	0.15643	0.010091	43.905	104.25	26.825
1	7.5	195.887	-0.048323	63.92	0.17359	0.011198	45.446	104.64	26.821
1	8	196.387	-0.0063743	64.742	0.1804	0.011637	45.996	104.95	26.833
1	8.5	196.887	-0.021476	66.891	0.17243	0.011123	45.13	105.14	26.835
1	9	197.387	-0.14397	69.637	0.18243	0.011768	46.898	107.3	26.837
1	9.5	197.887	-0.16242	72.722	0.20261	0.01307	50.157	110.58	26.842
1	10	198.387	-0.004698	66.784	0.17698	0.011416	51.344	107.38	26.844
1	10.5	198.887	-0.093629	60.881	0.15158	0.0097783	52.482	104.19	26.845
1	11	199.387	-0.080208	62.735	0.16891	0.010896	52.121	105.59	26.846
1	11.5	199.887	0.0036937	64.317	0.17829	0.011501	51.855	106.41	26.856
1	12	200.387	-0.046646	64.369	0.14307	0.0092291	52.114	103.94	26.857
1	12.5	200.887	-0.12887	64.596	0.12697	0.0081903	52.374	102.03	26.857
1	13	201.387	0.045642	65.255	0.15814	0.010201	52.636	101.48	26.863
1	13.5	201.887	-0.065106	65.94	0.16563	0.010684	52.443	100.04	26.856
1	14	202.387	0.015438	66.657	0.14519	0.0093658	51.713	97.548	26.862
1	14.5	202.887	-0.07014	68.087	0.13709	0.0088436	53.129	98.831	26.865
1	15	203.387	-0.088595	69.877	0.13521	0.0087222	55.626	102.02	26.881
1	15.5	203.887	-0.058391	72.775	0.17642	0.01138	56.283	104.43	26.882
1	16	204.387	-0.15236	72.392	0.19239	0.012411	57.508	105.01	26.885
1	16.5	204.887	0.018791	65.638	0.15591	0.010058	60.005	102.19	26.889
1	0	205.387	-0.12383	62.577	0.15088	0.0097327	61.068	101.6	26.892
1	0.5	205.887	-0.029868	65.189	0.19415	0.012524	59.929	104.44	26.893
1	1	206.387	-0.075174	66.334	0.20563	0.013265	59.213	104.05	26.892
1	1.5	206.887	-0.10034	66.432	0.19443	0.012542	58.798	101.36	26.902
1	2	207.387	-0.043289	66.759	0.20061	0.012941	58.411	100.78	26.907
1	2.5	207.887	-0.14229	67.15	0.21176	0.01366	58.032	100.79	26.905
1	3	208.387	-0.080208	70.4	0.21387	0.013796	57.657	104.16	26.909
1	3.5	208.887	-0.068459	72.716	0.22209	0.014326	58.001	106.67	26.905
1	4	209.387	-0.085237	73.146	0.24246	0.015641	59.759	107.41	26.911
1	4.5	209.887	-0.10034	69.131	0.20901	0.013483	59.318	106.06	26.908
1	5	210.387	-0.034902	63.209	0.15247	0.0098352	57.933	103.81	26.911
1	5.5	210.887	-0.18424	63.417	0.18079	0.011662	57.463	104.86	26.913
1	6	211.387	-0.046646	65.593	0.23634	0.015246	57.285	106.96	26.918
1	6.5	211.887	-0.14061	65.503	0.19841	0.012799	56.707	105.3	26.925
1	7	212.387	-0.083561	65.264	0.15838	0.010217	56.113	103.49	26.929
1	7.5	212.887	-0.07014	65.188	0.16464	0.01062	55.655	103.01	26.945
1	8	213.387	-0.11712	65.11	0.16743	0.0108	55.544	102.6	26.943
1	8.5	213.887	-0.071816	65.024	0.15985	0.010311	56.47	102.37	26.956
1	9	214.387	-0.12887	66.27	0.16555	0.010679	56.673	102.37	26.957
1	9.5	214.887	-0.11712	69.483	0.19086	0.012312	55.809	102.71	26.961
1	10	215.387	-0.023158	71.296	0.17718	0.011429	57.72	103.09	26.964
1	10.5	215.887	-0.12216	72.182	0.14816	0.0095572	60.671	103.41	26.973
1	11	216.387	-0.11041	65.953	0.1479	0.0095409	60.44	101.92	26.973
1	11.5	216.887	-0.031544	60.139	0.14829	0.0095656	60.226	100.55	26.98
1	12	217.387	-0.15571	63.279	0.16238	0.010475	60.406	101.66	26.983
1	12.5	217.887	-0.090271	65.664	0.17391	0.011218	60.796	102.52	26.983
1	13	218.387	-0.058391	65.351	0.17627	0.011371	61.936	102.47	27
1	13.5	218.887	-0.058391	64.988	0.17693	0.011413	62.449	102.33	26.998
1	14	219.387	-0.2027	64.546	0.17478	0.011274	61.927	102.04	27.011
1	14.5	219.887	-0.043289	64.7	0.16998	0.010965	62.153	101.48	27.017
1	15	220.387	-0.12383	65.424	0.16267	0.010494	63.094	100.65	27.01
1	15.5	220.887	-0.0080557	66.896	0.15028	0.0096942	62.208	100.11	27.02
1	16	221.387	0.000336	68.715	0.13553	0.0087429	60.476	99.685	27.033
1	16.5	221.887	-0.12216	70.978	0.16239	0.010476	62.145	101.57	27.03
1	0	222.387	-0.058391	70.74	0.17612	0.011361	63.433	102.48	27.043
1	0.5	222.887	-0.055038	64.231	0.15073	0.0097236	63.238	100.62	27.044
1	1	223.387	-0.061748	60.183	0.14161	0.0091348	63.015	99.953	27.043
1	1.5	223.887	-0.046646	62.784	0.17642	0.01138	62.715	102.53	27.049
1	2	224.387	-0.031544	64.319	0.1923	0.012405	62.326	103.48	27.051
1	2.5	224.887	0.017114	64.287	0.18034	0.011633	61.809	102.04	27.055
1	3	225.387	0.01208	64.473	0.16143	0.010414	61.811	101.05	27.063
1	3.5	225.887	-0.065106	64.848	0.13656	0.0088091	62.262	100.44	27.068
1	4	226.387	-0.13558	67.029	0.13751	0.0088702	61.518	99.27	27.08
1	4.5	226.887	-0.20773	70.019	0.15003	0.0096778	60.24	97.851	27.078
1	5	227.387	0.0087277	71.338	0.1544	0.0099603	62.682	100.44	27.083
1	5.5	227.887	-0.14397	70.529	0.1485	0.0095792	64.76	102.38	27.091
1	6	228.387	-0.014766	65.208	0.12077	0.0077908	65.875	102.73	27.099
1	6.5	228.887	-0.18256	62.681	0.11659	0.0075213	67.013	104.26	27.102
1	7	229.387	-0.063425	64.757	0.15119	0.0097529	68.189	107.73	27.123
1	7.5	229.887	0.010404	65.595	0.15441	0.0099606	69.045	112.58	27.126
1	8	230.387	-0.009732	65.424	0.13207	0.0085195	69.64	118.53	27.127
1	8.5	230.887	-0.024834	65.458	0.12576	0.0081124	68.623	116.26	27.121
1	9	231.387	-0.13893	65.575	0.12582	0.0081164	66.965	110.7	27.149
1	9.5	231.887	-0.096986	70.179	0.15021	0.0096894	65.975	106.58	27.143
1	10	232.387	-0.095305	72.326	0.15614	0.010072	65.446	103.54	27.149
1	10.5	232.887	-0.029868	66.017	0.10195	0.0065763	65.963	103.04	27.155
1	11	233.387	-0.086918	62.639	0.073112	0.0047163	66.044	102.82	27.16
1	11.5	233.887	-0.1188	65.486	0.098156	0.0063318	65.201	103.2	27.172
1	12	234.387	-0.093629	66.711	0.10644	0.0068664	64.884	103.71	27.174
1	12.5	234.887	-0.24968	66.466	0.099554	0.006422	65.043	104.35	27.173
1	13	235.387	-0.23961	66.405	0.087431	0.00564	66.071	106.3	27.178
1	13.5	235.887	-0.083561	66.415	0.073246	0.004725	67.441	108.77	27.176
1	14	236.387	-0.22116	66.992	0.096167	0.0062035	68.845	110.03	27.185
1	14.5	236.887	-0.090273	68.088	0.12129	0.0078239	70.199	111.25	27.178
1	15	237.387	-0.10202	72.177	0.13708	0.0088424	71.207	113.08	27.205
1	15.5	237.887	-0.078526	71.338	0.12329	0.007953	71.643	112.31	27.21
1	16	238.387	-0.080207	65.874	0.081727	0.005272	71.542	109.09	27.205
1	16.5	238.887	-0.18759	65.069	0.080424	0.005188	70.735	110.4	27.208
1	0	239.387	-0.024835	66.913	0.102	0.00658	69.526	114.27	27.227
1	0.5	239.887	-0.090273	66.832	0.08526	0.0054999	68.338	112.33	27.227
1	1	240.387	-0.071814	66.486	0.065274	0.0042107	67.077	109.47	27.232
1	1.5	240.887	-0.20941	67.599	0.11787	0.0076033	64.195	108.44	27.234
1	2	241.387	0.047319	69.081	0.11242	0.0072521	62.064	108.25	27.235
1	2.5	241.887	-0.011412	71.467	-0.034728	-0.0022402	61.767	110.14	27.253
1	3	242.387	0.069131	69.162	-0.071546	-0.0046153	61.856	109.66	27.25
1	3.5	242.887	-0.056713	64.124	-0.044084	-0.0028438	62.168	107.78	27.261
1	4	243.387	-0.029866	64.083	0.0015409	9.9399e-05	60.72	106.52	27.273
1	4.5	243.887	-0.056713	66.003	0.054296	0.0035025	58.582	105.48	27.271
1	5	244.387	-0.10034	66.414	0.03949	0.0025474	55.83	102.18	27.279
1	5.5	244.887	-0.12216	66.641	0.01688	0.0010889	53.036	98.887	27.288
1	6	245.387	-0.18759	66.642	-0.011857	-0.00076488	50.426	97.716	27.29
1	6.5	245.887	-0.060072	67.62	-0.024126	-0.0015563	48.241	97.814	27.313
1	7	246.387	0.012082	70.838	0.0013708	8.8429e-05	47.033	100.82	27.317
1	7.5	246.887	0.062419	68.902	-0.01558	-0.0010051	46.175	101.08	27.323
1	8	247.387	-0.095308	64.03	-0.056706	-0.003658	45.516	99.784	27.317
1	8.5	247.887	-0.24129	64.237	-0.035267	-0.002275	44.449	99.331	27.329
1	9	248.387	-0.016442	66.394	0.010191	0.00065743	43.224	99.204	27.335
1	9.5	248.887	-0.024835	66.457	-0.016934	-0.0010924	42.428	98.534	27.328
1	10	249.387	-0.014765	66.315	-0.044321	-0.0028591	41.826	98.147	27.338
1	10.5	249.887	-0.070137	65.987	-0.023347	-0.0015061	42.482	100.4	27.345
1	11	250.387	-0.076849	66.606	-0.003853	-0.00024855	43.059	102.59	27.359
1	11.5	250.887	-0.14732	69.585	0.011951	0.00077094	43.436	104.65	27.359
1	12	251.387	-0.12719	72.291	0.0090774	0.00058557	43.153	105.36	27.345
1	12.5	251.887	-0.046648	74.807	-0.0066969	-0.000432	42.414	105.13	27.368
1	13	252.387	-0.00973	68.114	-0.020592	-0.0013284	42.893	103.25	27.373
1	13.5	252.887	-0.18759	61.692	-0.032639	-0.0021055	43.394	101.51	27.372
1	14	253.387	-0.073495	64.635	7.009e-05	4.5214e-06	44.087	103.84	27.39
1	14.5	253.887	-0.05336	66.799	0.020453	0.0013194	44.151	105.2	27.39
1	15	254.387	-0.00973	66.553	0.0027235	0.00017569	42.268	103.57	27.39
1	15.5	254.887	-0.061748	66.185	-0.00035637	-2.2988e-05	41.158	103.05	27.403
1	16	255.387	-0.13558	65.66	0.015396	0.00099319	41.04	103.97	27.397
1	16.5	255.887	-0.050001	66.039	-0.00073586	-4.7469e-05	41.035	103.9	27.409
1	0	256.387	0.030537	67.009	-0.037761	-0.0024359	41.105	103.2	27.417
1	0.5	256.887	-0.013088	70.526	-0.047271	-0.0030494	38.936	102.58	27.426
1	1	257.387	-0.071814	72.755	-0.054163	-0.0034939	36.441	101.51	27.427
1	1.5	257.887	-0.12047	67.209	-0.075737	-0.0048857	34.676	98.453	27.44
1	2	258.387	-0.16578	64.09	-0.080299	-0.0051799	33.23	97.236	27.428
1	2.5	258.887	-0.086919	66.714	-0.044614	-0.0028779	32.538	100.37	27.442
1	3	259.387	-0.04329	67.776	-0.035199	-0.0022706	31.472	100.48	27.443
1	3.5	259.887	-0.11712	67.46	-0.048991	-0.0031603	30.077	97.939	27.443
1	4	260.387	-0.12719	67.406	-0.046977	-0.0030304	30.287	99.42	27.452
1	4.5	260.887	-0.083561	67.439	-0.039696	-0.0025607	31.031	102.24	27.447
1	5	261.387	-0.06846	67.292	-0.037329	-0.002408	31.073	102.22	27.458
1	5.5	261.887	-0.056713	67.989	-0.03358	-0.0021662	31.024	102.18	27.465
1	6	262.387	-0.10873	72.446	-0.023047	-0.0014867	30.666	102.4	27.466
1	6.5	262.887	0.027183	71.285	-0.041581	-0.0026823	29.377	100.71	27.467
1	7	263.387	-0.10034	65.892	-0.08201	-0.0052903	27.386	97.597	27.467
1	7.5	263.887	-0.071814	64.98	-0.073857	-0.0047644	27.5	99.327	27.468
1	8	264.387	-0.13726	65.951	-0.045277	-0.0029207	28.5	103.1	27.48
1	8.5	264.887	-0.061748	65.958	-0.067926	-0.0043817	28.772	102.99	27.479
1	9	265.387	-0.04329	65.829	-0.094214	-0.0060775	28.944	102.33	27.475
1	9.5	265.887	-0.078526	65.5	-0.079535	-0.0051306	29.003	100.81	27.483
1	10	266.387	0.013759	65.873	-0.066154	-0.0042675	28.985	99.468	27.489
1	10.5	266.887	-0.06846	68.654	-0.057223	-0.0036914	28.705	98.768	27.493
1	11	267.387	-0.023154	71.086	-0.049782	-0.0032114	28.58	99.761	27.492
1	11.5	267.887	-0.029866	73.185	-0.043762	-0.002823	28.603	102.37	27.501
1	12	268.387	0.027183	67.887	-0.072507	-0.0046773	28.659	102.04	27.513
1	12.5	268.887	-0.13726	61.561	-0.10608	-0.0068433	28.719	101.31	27.51
1	13	269.387	-0.06846	63.23	-0.092526	-0.0059687	29.11	101.28	27.507
1	13.5	269.887	-0.070137	65.531	-0.074628	-0.0048141	29.493	101.24	27.517
1	14	270.387	-0.056713	66.035	-0.060104	-0.0038772	29.383	100.25	27.528
1	14.5	270.887	0.033895	66.363	-0.056942	-0.0036732	29.176	99.965	27.52
1	15	271.387	-0.16243	66.216	-0.084313	-0.0054389	28.708	101.6	27.528
1	15.5	271.887	-0.056713	67.761	-0.087158	-0.0056224	29.002	104.53	27.531
1	16	272.387	-0.096985	71.317	-0.060828	-0.0039239	30.201	109.02	27.529
1	16.5	272.887	-0.044971	68.754	-0.061619	-0.0039749	31.801	108.9	27.546
1	0	273.387	-0.12551	64.577	-0.069557	-0.004487	33.506	107.55	27.547
1	0.5	273.887	-0.083561	64.455	-0.07073	-0.0045626	34.182	109.06	27.554
1	1	274.387	-0.060072	64.654	-0.072429	-0.0046723	34.65	110.52	27.554
1	1.5	274.887	-0.070137	64.702	-0.088999	-0.0057411	33.431	107.92	27.563
1	2	275.387	-0.18927	64.649	-0.099554	-0.006422	32.023	105.24	27.552
1	2.5	275.887	-0.055037	64.23	-0.088058	-0.0056804	29.919	102.25	27.563
1	3	276.387	-0.10202	63.769	-0.085064	-0.0054873	27.625	98.626	27.563
1	3.5	276.887	0.0020123	63.228	-0.098733	-0.006369	24.956	93.747	27.575
1	4	277.387	-0.21276	62.912	-0.09566	-0.0061708	22.102	89.165	27.569
1	4.5	277.887	-0.083561	62.895	-0.070459	-0.0045452	19.002	84.978	27.569
1	5	278.387	-0.033224	63.035	-0.065404	-0.0042191	17.023	81.64	27.588
1	5.5	278.887	-0.17753	63.318	-0.078757	-0.0050805	16.068	79.076	27.582
1	6	279.387	-0.065102	64.472	-0.093466	-0.0060293	15.358	77.065	27.587
1	6.5	279.887	-0.17082	66.136	-0.10897	-0.0070295	14.791	75.378	27.588
1	7	280.387	-0.080207	68.124	-0.121	-0.0078053	14.829	75.516	27.593
1	7.5	280.887	-0.10705	70.04	-0.1287	-0.0083021	14.963	76.07	27.594
1	8	281.387	-0.1943	70.805	-0.10702	-0.0069036	14.824	76.849	27.599
1	8.5	281.887	-0.060072	68.373	-0.093044	-0.0060021	14.686	77.122	27.601
1	9	282.387	-0.083561	61.604	-0.089522	-0.0057749	14.553	76.708	27.612
1	9.5	282.887	-0.071814	58.125	-0.085451	-0.0055123	14.407	76.628	27.608
1	10	283.387	-0.088596	61.68	-0.080207	-0.005174	14.234	77.264	27.611
1	10.5	283.887	0.030537	64.253	-0.07609	-0.0049084	13.976	78.356	27.613
1	11	284.387	-0.021477	65.548	-0.07344	-0.0047375	13.607	80.043	27.617
1	11.5	284.887	-0.05336	68.268	-0.081071	-0.0052297	15.223	83.357	27.618
1	12	285.387	-0.13726	71.868	-0.095066	-0.0061325	18.067	87.678	27.616
1	12.5	285.887	0.017113	66.262	-0.1003	-0.0064702	19.59	93.586	27.617
1	13	286.387	-0.21612	60.191	-0.10509	-0.0067792	21.046	99.573	27.622
1	13.5	286.887	-0.10873	62.298	-0.095315	-0.0061486	23.085	102.71	27.629
1	14	287.387	-0.14229	64.574	-0.086526	-0.0055816	25.108	105.92	27.628
1	14.5	287.887	-0.04329	64.019	-0.09567	-0.0061715	26.648	111.49	27.62
1	15	288.387	-0.05336	63.586	-0.10318	-0.0066557	28.123	115.31	27.636
1	15.5	288.887	-0.04329	63.633	-0.10427	-0.006726	29.347	112.32	27.635
1	16	289.387	-0.13054	63.617	-0.10575	-0.0068217	30.3	107.7	27.641
1	16.5	289.887	-0.013088	63.467	-0.10808	-0.0069717	30.675	99.591	27.635
1	0	290.387	-0.095308	63.58	-0.11087	-0.0071519	31.34	93.666	27.637
1	0.5	290.887	-0.071814	64.049	-0.1143	-0.007373	32.399	90.691	27.645
1	1	291.387	-0.12047	67.304	-0.10408	-0.0067138	32.887	90.799	27.636
1	1.5	291.887	-0.12047	72.77	-0.083032	-0.0053562	32.923	93.352	27.64
1	2	292.387	-0.034901	67.818	-0.11163	-0.0072011	34.336	93.184	27.64
1	2.5	292.887	0.018794	61.943	-0.14463	-0.0093296	35.872	92.774	27.64
1	3	293.387	-0.096985	63.114	-0.1269	-0.0081862	37.5	94.102	27.658
1	3.5	293.887	-0.065102	64.301	-0.1103	-0.0071151	39.048	95.207	27.659
1	4	294.387	-0.15739	64.288	-0.1122	-0.0072378	39.929	94.2	27.663
1	4.5	294.887	-0.014765	64.248	-0.11318	-0.0073007	40.77	93.937	27.664
1	5	295.387	-0.060072	64.122	-0.11128	-0.0071785	41.482	95.978	27.661
1	5.5	295.887	-0.048325	64.234	-0.1071	-0.0069088	42.49	97.605	27.667
1	6	296.387	-0.22115	64.751	-0.099031	-0.0063883	44.002	98.531	27.659
1	6.5	296.887	-0.070137	65.748	-0.093004	-0.0059995	45.203	99.425	27.667
1	7	297.387	-0.023154	67.18	-0.088831	-0.0057303	46.123	100.29	27.667
1	7.5	297.887	-0.1339	70.477	-0.12102	-0.0078066	46.567	102.42	27.672
1	8	298.387	-0.065102	73.103	-0.15973	-0.010304	47.235	104.61	27.668
1	8.5	298.887	-0.17082	66.536	-0.15775	-0.010176	50.624	104.19	27.677
1	9	299.387	-0.16578	61.275	-0.14334	-0.0092467	53.698	104.25	27.676
1	9.5	299.887	-0.075172	63.049	-0.062088	-0.0040052	55.079	106.95	27.679
1	10	300.387	-0.063425	64.268	-0.028629	-0.0018468	56.208	108.22	27.676
1	10.5	300.887	-0.14732	64.132	-0.11182	-0.0072133	56.718	105.97	27.688
1	11	301.387	-0.16578	63.955	-0.1604	-0.010347	56.452	104.16	27.692
1	11.5	301.887	0.00033546	63.722	-0.16063	-0.010362	55.103	102.96	27.692
1	12	302.387	-0.1641	63.637	-0.15853	-0.010227	54.658	101.04	27.692
1	12.5	302.887	-0.075172	63.684	-0.15438	-0.0099586	55.015	98.468	27.698
1	13	303.387	-0.081884	63.88	-0.15386	-0.0099249	53.972	95.678	27.691
1	13.5	303.887	-0.096985	64.157	-0.15532	-0.010019	52.164	92.767	27.698
1	14	304.387	-0.066784	64.411	-0.15542	-0.010026	52.342	92.652	27.705
1	14.5	304.887	-0.10873	64.658	-0.15513	-0.010007	53.086	93.333	27.699
1	15	305.387	-0.05336	64.533	-0.14288	-0.0092169	53.16	94.642	27.711
1	15.5	305.887	-0.12887	64.712	-0.13156	-0.0084867	53.248	96.137	27.699
1	16	306.387	-0.046648	70.217	-0.15091	-0.0097351	54.468	99.76	27.706
1	16.5	306.887	-0.081884	70.622	-0.16068	-0.010365	55.367	100.65	27.71
2	0	1.483	-0.15068	62.111	0.37791	0.0577	5.6853	71.241	25.532
2	0.5	1.983	-0.048327	61.703	0.35874	0.054773	5.6177	70.886	25.532
2	1	2.483	0.043961	61.488	0.34401	0.052524	5.4649	70.515	25.535
2	1.5	2.983	0.00033344	61.568	0.33599	0.0513	5.1829	70.122	25.526
2	2	3.483	-0.0046994	61.48	0.32945	0.050302	4.9939	69.658	25.519
2	2.5	3.983	-0.091949	61.187	0.32473	0.04958	4.9184	69.11	25.532
2	3	4.483	-0.063425	60.8	0.32654	0.049857	4.9743	68.996	25.52
2	3.5	4.983	-0.036579	60.311	0.33532	0.051198	5.1702	69.346	25.531
2	4	5.483	-0.034901	60.105	0.34016	0.051936	5.2415	69.448	25.534
2	4.5	5.983	-0.021475	60.197	0.34081	0.052035	5.1806	69.288	25.533
2	5	6.483	0.03725	60.359	0.34032	0.051961	5.0458	69.069	25.522
2	5.5	6.983	-0.10202	60.592	0.33867	0.051708	4.8352	68.789	25.526
2	6	7.483	0.017114	60.47	0.33809	0.05162	4.9102	68.569	25.526
2	6.5	7.983	-0.033223	60.019	0.33851	0.051683	5.2517	68.406	25.521
2	7	8.483	0.027184	59.68	0.34922	0.05332	5.4409	68.445	25.519
2	7.5	8.983	-0.076851	59.45	0.36982	0.056465	5.484	68.677	25.514
2	8	9.483	0.012081	59.423	0.38352	0.058556	5.5173	68.736	25.515
2	8.5	9.983	-0.006377	59.608	0.38996	0.05954	5.5406	68.611	25.536
2	9	10.483	0.057386	59.868	0.39223	0.059885	5.4463	68.454	25.522
2	9.5	10.983	-0.016443	60.209	0.38992	0.059533	5.2233	68.263	25.535
2	10	11.483	0.059064	60.048	0.38989	0.05953	5.3854	68.092	25.528
2	10.5	11.983	0.084232	59.367	0.39225	0.059889	5.9473	67.944	25.534
2	11	12.483	-0.075173	59.209	0.40619	0.062018	6.2116	68.047	25.52
2	11.5	12.983	-0.013087	59.673	0.43393	0.066253	6.1217	68.451	25.531
2	12	13.483	0.0070485	59.892	0.44686	0.068227	6.1653	68.643	25.526
2	12.5	13.983	0.027184	59.818	0.442	0.067485	6.3694	68.581	25.525
2	13	14.483	0.075844	60.038	0.44334	0.06769	6.3986	68.529	25.515
2	13.5	14.983	0.064097	60.624	0.45237	0.069069	6.2114	68.49	25.521
2	14	15.483	0.11611	61.54	0.46028	0.070276	6.2782	68.619	25.514
2	14.5	15.983	0.0036933	62.819	0.46696	0.071296	6.6234	68.933	25.52
2	15	16.483	0.023825	61.442	0.46549	0.071072	6.8899	68.743	25.531
2	15.5	16.983	0.10101	58.165	0.45821	0.069959	7.1001	68.192	25.527
2	16	17.483	0.13289	57.216	0.46416	0.070869	7.1004	68.003	25.532
2	16.5	17.983	0.012081	59.059	0.48601	0.074205	6.8489	68.247	25.522
2	0	18.483	0.023825	60.239	0.49186	0.075098	6.7238	68.102	25.522
2	0.5	18.983	0.0792	60.629	0.47867	0.073084	6.7492	67.494	25.526
2	1	19.483	0.054031	60.583	0.47309	0.072232	6.7312	67.14	25.522
2	1.5	19.983	0.0087261	60.072	0.47563	0.07262	6.6668	67.057	25.519
2	2	20.483	-0.01812	59.804	0.48364	0.073843	6.8019	67.204	25.519
2	2.5	20.983	-0.036579	59.802	0.49765	0.075983	7.1556	67.601	25.521
2	3	21.483	-0.0080546	59.804	0.50507	0.077115	7.415	67.694	25.521
2	3.5	21.983	0.010404	59.81	0.50507	0.077115	7.5682	67.446	25.52
2	4	22.483	-0.031546	59.889	0.50137	0.07655	7.5448	67.222	25.515
2	4.5	22.983	0.0053709	60.053	0.49341	0.075335	7.3178	67.026	25.515
2	5	23.483	-0.063425	60.2	0.48725	0.074395	7.1261	66.791	25.515
2	5.5	23.983	0.023825	60.327	0.48314	0.073767	6.9744	66.512	25.52
2	6	24.483	-0.033223	60.407	0.48884	0.074637	7.0002	66.562	25.525
2	6.5	24.983	-0.0013442	60.436	0.50507	0.077115	7.2169	66.965	25.516
2	7	25.483	-0.10202	60.3	0.51437	0.078535	7.3574	67.145	25.52
2	7.5	25.983	0.11611	59.995	0.51665	0.078882	7.4209	67.099	25.52
2	8	26.483	0.047316	60.025	0.52387	0.079985	7.3036	67.053	25.52
2	8.5	26.983	-0.043289	60.401	0.5362	0.081868	6.9994	67.009	25.525
2	9	27.483	0.0020157	60.887	0.54089	0.082585	6.7923	67.006	25.521
2	9.5	27.983	-0.063425	61.479	0.53828	0.082186	6.678	67.041	25.514
2	10	28.483	0.13289	61.556	0.54603	0.083368	6.9828	67.343	25.528
2	10.5	28.983	-0.14061	61.24	0.56167	0.085757	7.6074	67.847	25.519
2	11	29.483	-0.13558	61.09	0.57694	0.088088	8.1651	68.556	25.515
2	11.5	29.983	0.057386	61.05	0.59196	0.090381	8.679	69.399	25.513
2	12	30.483	0.028862	61.235	0.59596	0.090991	8.8756	70.026	25.517
2	12.5	30.983	-0.075173	61.548	0.59369	0.090645	8.8919	70.531	25.521
2	13	31.483	0.0020157	61.88	0.58993	0.090071	8.8088	70.948	25.52
2	13.5	31.983	-0.019798	62.221	0.5855	0.089395	8.6814	71.328	25.516
2	14	32.483	-0.061747	61.946	0.59622	0.091032	8.7522	71.874	25.515
2	14.5	32.983	0.048998	61.483	0.61161	0.093381	8.884	72.471	25.528
2	15	33.483	-0.06007	61.546	0.61461	0.093839	9.0581	72.976	25.515
2	15.5	33.983	-0.0013442	61.733	0.61471	0.093855	9.242	73.461	25.51
2	16	34.483	-0.061747	62.549	0.61789	0.094341	9.0771	74.035	25.511
2	16.5	34.983	-0.046649	63.46	0.62155	0.094899	8.8588	74.623	25.515
2	0	35.483	0.028862	62.565	0.60747	0.09275	9.0689	74.791	25.515
2	0.5	35.983	-0.15068	61.653	0.59374	0.090652	9.2953	74.963	25.515
2	1	36.483	0.0036933	61.529	0.60424	0.092257	9.7195	75.576	25.515
2	1.5	36.983	-0.0097322	61.449	0.61299	0.093592	10.09	76.115	25.514
2	2	37.483	-0.034901	61.908	0.6005	0.091684	9.8199	75.776	25.504
2	2.5	37.983	-0.0080546	62.248	0.58656	0.089557	9.5346	75.358	25.515
2	3	38.483	0.013759	61.916	0.5645	0.086189	9.1656	74.493	25.509
2	3.5	38.983	-0.038256	61.585	0.54698	0.083514	9.0113	73.773	25.5
2	4	39.483	-0.024835	61.263	0.5472	0.083548	9.6951	73.62	25.508
2	4.5	39.983	0.018792	60.916	0.5435	0.082982	10.137	73.38	25.516
2	5	40.483	-0.043289	60.491	0.52718	0.080491	9.801	72.857	25.514
2	5.5	40.983	0.14296	60.333	0.51298	0.078323	9.4627	72.43	25.516
2	6	41.483	0.043961	61.009	0.50539	0.077163	9.1169	72.301	25.508
2	6.5	41.983	-0.10873	61.353	0.493	0.075272	8.9588	71.982	25.507
2	7	42.483	0.092621	60.888	0.46897	0.071603	9.2572	71.202	25.514
2	7.5	42.983	0.0036933	60.493	0.45367	0.069267	9.4638	70.571	25.509
2	8	43.483	-0.014765	60.254	0.45778	0.069895	9.4662	70.273	25.51
2	8.5	43.983	0.059064	60.192	0.46065	0.070333	9.4583	70.019	25.509
2	9	44.483	-0.10873	60.517	0.4608	0.070356	9.4278	69.863	25.51
2	9.5	44.983	0.0070485	60.696	0.45676	0.069738	9.349	69.66	25.504
2	10	45.483	-0.055037	60.586	0.44448	0.067864	9.1751	69.368	25.507
2	10.5	45.983	-0.13222	60.441	0.43834	0.066927	9.1896	69.157	25.51
2	11	46.483	-0.0013442	60.231	0.44339	0.067698	9.5477	69.093	25.515
2	11.5	46.983	-0.024835	60.041	0.45092	0.068847	9.7703	69.029	25.509
2	12	47.483	-0.068458	59.887	0.46289	0.070675	9.7493	68.966	25.511
2	12.5	47.983	-0.063425	59.899	0.46925	0.071646	9.7736	68.817	25.512
2	13	48.483	0.074167	60.215	0.46522	0.071031	9.8819	68.51	25.503
2	13.5	48.983	0.027184	60.538	0.46301	0.070692	9.8077	68.69	25.504
2	14	49.483	-0.13222	60.871	0.46395	0.070837	9.4149	69.721	25.502
2	14.5	49.983	-0.0097322	60.926	0.46385	0.070821	9.3095	71.062	25.513
2	15	50.483	0.023825	60.562	0.46216	0.070564	9.6368	72.87	25.502
2	15.5	50.983	0.040605	60.387	0.46427	0.070885	9.8209	75.408	25.499
2	16	51.483	0.057386	60.484	0.47181	0.072036	9.7998	78.99	25.515
2	16.5	51.983	0.023825	60.566	0.47568	0.072628	9.9011	82.668	25.502
2	0	52.483	0.060741	60.628	0.47467	0.072473	10.166	86.473	25.514
2	0.5	52.983	-0.056715	60.552	0.47162	0.072008	10.457	90.303	25.514
2	1	53.483	-0.065103	60.305	0.46609	0.071164	10.781	94.163	25.508
2	1.5	53.983	0.03054	60.733	0.45863	0.070025	10.752	95.394	25.502
2	2	54.483	-0.0013442	61.965	0.44888	0.068535	10.3	93.487	25.502
2	2.5	54.983	-0.014765	62.287	0.42895	0.065493	9.8569	88.976	25.496
2	3	55.483	-0.0013442	61.824	0.40026	0.061112	9.4203	82.222	25.502
2	3.5	55.983	0.10437	61.761	0.39148	0.059772	9.1866	79.863	25.505
2	4	56.483	-0.043289	61.975	0.39652	0.060541	9.0936	80.555	25.509
2	4.5	56.983	-0.026513	61.93	0.39359	0.060094	8.6133	80.624	25.504
2	5	57.483	0.022147	61.749	0.38649	0.05901	7.9301	80.366	25.498
2	5.5	57.983	0.043961	61.914	0.39067	0.059647	7.2664	80.943	25.497
2	6	58.483	-0.088594	62.217	0.39942	0.060984	6.6106	81.86	25.501
2	6.5	58.983	-0.0046994	62.557	0.39219	0.059879	6.4245	81.966	25.512
2	7	59.483	0.023825	62.906	0.38056	0.058104	6.3674	81.849	25.495
2	7.5	59.983	-0.095309	63.705	0.36527	0.055769	6.0411	81.067	25.502
2	8	60.483	-0.078528	64.556	0.3498	0.053408	5.6884	80.216	25.498
2	8.5	60.983	0.055708	64.87	0.35135	0.053645	5.8947	80.549	25.496
2	9	61.483	0.012081	64.949	0.35037	0.053495	6.0329	80.79	25.498
2	9.5	61.983	-0.11544	63.937	0.33758	0.051542	5.8535	80.602	25.502
2	10	62.483	-0.061747	63.35	0.32642	0.049838	5.6664	80.536	25.504
2	10.5	62.983	0.0070485	63.865	0.3195	0.048782	5.4591	80.783	25.496
2	11	63.483	-0.093631	64.262	0.31044	0.047398	5.1717	81.045	25.508
2	11.5	63.983	0.064097	64.489	0.29826	0.045539	4.7683	81.329	25.497
2	12	64.483	0.0792	63.934	0.29442	0.044952	4.8292	81.799	25.498
2	12.5	64.983	-0.036579	62.742	0.29739	0.045406	5.2696	82.423	25.5
2	13	65.483	0.0070485	62.508	0.30603	0.046725	5.2313	83.208	25.501
2	13.5	65.983	0.013759	62.853	0.31808	0.048565	4.9043	84.092	25.496
2	14	66.483	0.042283	62.487	0.33216	0.050715	4.8794	85.678	25.504
2	14.5	66.983	-0.028191	61.84	0.34704	0.052986	4.9734	87.54	25.497
2	15	67.483	0.033895	61.367	0.34663	0.052925	5.0007	88.785	25.501
2	15.5	67.983	-0.006377	60.945	0.34173	0.052176	5.0083	89.848	25.499
2	16	68.483	0.017114	60.976	0.33404	0.051002	4.7625	88.531	25.501
2	16.5	68.983	-0.088594	61.12	0.32566	0.049722	4.4537	86.621	25.49
2	0	69.483	-0.06678	61.082	0.30284	0.046239	4.6212	85.006	25.491
2	0.5	69.983	-0.11376	61.009	0.27724	0.042329	4.8808	83.447	25.496
2	1	70.483	0.15303	61.337	0.25152	0.038402	4.8162	81.867	25.499
2	1.5	70.983	-0.056715	61.725	0.22578	0.034473	4.7037	80.283	25.501
2	2	71.483	-0.006377	62.045	0.21391	0.03266	4.3714	78.165	25.496
2	2.5	71.983	0.013759	62.356	0.20327	0.031035	4.0238	76.016	25.507
2	3	72.483	-0.091949	61.702	0.23588	0.036014	4.1955	76.928	25.514
2	3.5	72.983	-0.061747	61.084	0.26708	0.040779	4.3654	77.853	25.492
2	4	73.483	0.11108	61.371	0.26334	0.040207	4.488	79.09	25.493
2	4.5	73.983	0.0070485	61.632	0.2603	0.039743	4.589	80.156	25.495
2	5	74.483	-0.10537	61.631	0.2643	0.040354	4.4752	79.526	25.491
2	5.5	74.983	-0.034901	61.736	0.26874	0.041031	4.3844	78.917	25.501
2	6	75.483	0.033895	62.467	0.27576	0.042103	4.43	78.442	25.49
2	6.5	75.983	0.12115	62.902	0.28155	0.042987	4.4965	78.128	25.491
2	7	76.483	-0.014765	62.397	0.28344	0.043277	4.6291	78.321	25.496
2	7.5	76.983	-0.034901	61.97	0.29166	0.044531	4.6691	78.727	25.503
2	8	77.483	0.03054	61.719	0.3142	0.047972	4.4989	79.612	25.49
2	8.5	77.983	-0.036579	61.59	0.33488	0.05113	4.5019	80.481	25.497
2	9	78.483	-0.091949	61.677	0.35222	0.053778	4.8167	81.319	25.501
2	9.5	78.983	0.03054	61.697	0.35885	0.05479	5.0907	81.706	25.497
2	10	79.483	-0.073495	61.621	0.35024	0.053476	5.3065	81.45	25.495
2	10.5	79.983	0.0070485	61.854	0.34007	0.051922	5.1897	81.055	25.5
2	11	80.483	0.070807	62.443	0.32808	0.050091	4.6892	80.499	25.499
2	11.5	80.983	0.0036933	62.409	0.32165	0.04911	4.4965	80.577	25.496
2	12	81.483	0.027184	61.867	0.31977	0.048823	4.5552	81.174	25.497
2	12.5	81.983	-0.065103	61.459	0.32145	0.049079	4.5789	81.644	25.492
2	13	82.483	-0.039934	61.138	0.32545	0.04969	4.5797	82.03	25.495
2	13.5	82.983	0.032217	61.029	0.32657	0.049862	4.6124	82.062	25.49
2	14	83.483	-0.073495	61.041	0.32606	0.049784	4.6634	81.894	25.49
2	14.5	83.983	0.032217	61.052	0.3196	0.048797	4.6436	83.06	25.499
2	15	84.483	0.038928	61.064	0.31023	0.047367	4.5892	84.876	25.491
2	15.5	84.983	-0.019798	61.065	0.29735	0.0454	4.5438	87.081	25.49
2	16	85.483	0.017114	61.06	0.28301	0.04321	4.5021	89.447	25.49
2	16.5	85.983	0.03725	61.641	0.26742	0.040829	4.5118	92.991	25.484
2	0	86.483	-0.056715	62.427	0.25139	0.038382	4.5394	96.946	25.489
2	0.5	86.983	-0.12551	62.234	0.25033	0.038221	4.4563	101.05	25.49
2	1	87.483	0.097658	61.831	0.25248	0.038549	4.3495	105.2	25.491
2	1.5	87.983	0.027184	61.949	0.26946	0.041142	4.1962	103.8	25.486
2	2	88.483	0.020469	62.138	0.28845	0.04404	4.0367	101.66	25.486
2	2.5	88.983	0.11947	62.112	0.28313	0.043228	4.1485	95.209	25.491
2	3	89.483	0.054031	62.078	0.27672	0.042249	4.2725	88.584	25.491
2	3.5	89.983	0.017114	62.198	0.28026	0.04279	4.2758	84.694	25.491
2	4	90.483	-0.10202	62.31	0.28415	0.043385	4.2863	81.633	25.49
2	4.5	90.983	0.054031	62.341	0.29154	0.044513	4.368	86.829	25.485
2	5	91.483	-0.039934	62.518	0.29696	0.04534	4.445	90.959	25.49
2	5.5	91.983	-0.0097322	63.419	0.29257	0.044671	4.4989	89.781	25.494
2	6	92.483	-0.065103	63.81	0.29217	0.044609	4.4802	89.202	25.488
2	6.5	92.983	0.038928	62.979	0.30134	0.04601	4.2869	90.063	25.49
2	7	93.483	-0.14061	62.492	0.31539	0.048154	4.2634	90.276	25.486
2	7.5	93.983	0.055708	62.585	0.33763	0.05155	4.5258	89.397	25.49
2	8	94.483	-0.043289	62.589	0.34524	0.052711	4.6276	89.43	25.491
2	8.5	94.983	0.027184	62.489	0.33542	0.051213	4.5383	90.546	25.491
2	9	95.483	-0.024835	63.076	0.33241	0.050753	4.3729	90.787	25.49
2	9.5	95.983	-0.01141	64.261	0.33532	0.051197	4.1414	90.268	25.491
2	10	96.483	-0.11041	63.589	0.3507	0.053545	4.2111	90.974	25.491
2	10.5	96.983	-0.0030218	62.037	0.37198	0.056795	4.4235	92.259	25.491
2	11	97.483	0.012081	61.17	0.38241	0.058386	4.6919	93.414	25.491
2	11.5	97.983	0.00033344	60.555	0.38884	0.059368	4.9809	94.521	25.49
2	12	98.483	-0.083561	60.407	0.40515	0.061859	5.1131	98.694	25.49
2	12.5	98.983	0.080877	60.42	0.42486	0.064868	5.1915	103.92	25.49
2	13	99.483	0.043961	60.186	0.40518	0.061863	5.2031	107.61	25.491
2	13.5	99.983	0.023825	59.873	0.37294	0.056941	5.1934	110.8	25.491
2	14	100.483	-0.093631	59.665	0.33525	0.051186	5.0763	109.52	25.481
2	14.5	100.983	-0.051682	59.492	0.29576	0.045157	4.9236	106.75	25.487
2	15	101.483	0.013759	59.426	0.26111	0.039867	4.6479	99.617	25.485
2	15.5	101.983	-0.041611	59.399	0.22824	0.034848	4.3272	90.888	25.491
2	16	102.483	-0.073495	59.523	0.20557	0.031386	4.1005	87.579	25.485
2	16.5	102.983	0.045638	59.707	0.18701	0.028553	3.9117	86.46	25.491
2	0	103.483	0.072489	59.982	0.17436	0.026621	3.9655	84.557	25.491
2	0.5	103.983	0.017114	60.294	0.16419	0.025068	4.1211	82.326	25.488
2	1	104.483	0.0020157	60.392	0.15053	0.022984	4.0498	79.462	25.482
2	1.5	104.983	0.13289	60.404	0.13551	0.02069	3.889	76.35	25.486
2	2	105.483	-0.093631	60.668	0.16128	0.024624	3.9137	77.323	25.491
2	2.5	105.983	-0.13222	61.024	0.2021	0.030857	4.007	79.805	25.491
2	3	106.483	0.064097	61.299	0.20296	0.030988	4.02	78.874	25.484
2	3.5	106.983	0.055708	61.55	0.19166	0.029263	4.0086	76.906	25.473
2	4	107.483	0.022147	62.055	0.18773	0.028662	3.9695	76.265	25.479
2	4.5	107.983	-0.041611	62.617	0.18542	0.028311	3.9243	75.918	25.492
2	5	108.483	0.017114	61.913	0.18164	0.027733	3.9288	74.471	25.492
2	5.5	108.983	-0.006377	61.073	0.1777	0.027132	3.9387	72.907	25.484
2	6	109.483	-0.01812	61.343	0.20432	0.031195	3.7929	74.273	25.486
2	6.5	109.983	-0.013087	61.687	0.23298	0.035571	3.6366	75.837	25.478
2	7	110.483	0.15135	61.962	0.22177	0.03386	3.676	75.948	25.483
2	7.5	110.983	-0.076851	62.235	0.2104	0.032124	3.7306	75.88	25.481
2	8	111.483	-0.0046994	62.479	0.20129	0.030733	3.9848	73.333	25.472
2	8.5	111.983	-0.051682	62.71	0.1926	0.029407	4.1932	70.951	25.486
2	9	112.483	-0.051682	62.868	0.18636	0.028454	4.1396	69.511	25.483
2	9.5	112.983	-0.13054	62.827	0.18198	0.027784	4.0464	68.647	25.477
2	10	113.483	-0.073495	62.168	0.18335	0.027994	3.8308	69.569	25.485
2	10.5	113.983	-0.11544	62.002	0.18698	0.028549	3.6486	70.286	25.482
2	11	114.483	-0.088594	62.986	0.1959	0.029911	3.5446	70.524	25.49
2	11.5	114.983	0.045638	63.388	0.20819	0.031787	3.491	71.459	25.472
2	12	115.483	-0.061747	62.957	0.22529	0.034398	3.5092	73.393	25.476
2	12.5	115.983	0.067452	62.783	0.23931	0.036539	3.5758	75.074	25.485
2	13	116.483	0.032217	62.87	0.25024	0.038207	3.691	76.5	25.48
2	13.5	116.983	-0.098664	62.724	0.25518	0.038961	3.9811	76.51	25.485
2	14	117.483	0.0070485	62.419	0.25599	0.039085	4.3922	75.539	25.484
2	14.5	117.983	0.0020157	62.337	0.2578	0.039361	4.487	75.068	25.468
2	15	118.483	-0.01812	62.368	0.26011	0.039714	4.4229	74.848	25.48
2	15.5	118.983	0.070807	62.709	0.26817	0.040944	4.4151	74.902	25.481
2	16	119.483	0.0070485	63.158	0.27823	0.04248	4.427	75.052	25.486
2	16.5	119.983	-0.021475	62.823	0.28612	0.043685	4.3798	75.764	25.474
2	0	120.483	0.0070485	62.344	0.29361	0.044828	4.3216	76.58	25.487
2	0.5	120.983	0.043961	62.366	0.3121	0.047652	4.4193	81.373	25.491
2	1	121.483	-0.01812	62.432	0.33159	0.050627	4.5309	86.523	25.474
2	1.5	121.983	-0.053359	62.494	0.34014	0.051933	4.3871	89.239	25.478
2	2	122.483	-0.0030218	62.542	0.34844	0.0532	4.2699	92.072	25.479
2	2.5	122.983	0.00033344	62.41	0.35421	0.054081	4.4844	96.425	25.478
2	3	123.483	-0.01141	62.351	0.35927	0.054854	4.6849	99.823	25.473
2	3.5	123.983	0.074167	62.702	0.36034	0.055017	4.8064	97.855	25.474
2	4	124.483	-0.036579	62.956	0.36307	0.055434	4.8739	95.124	25.472
2	4.5	124.983	0.028862	62.913	0.37092	0.056632	4.775	90.049	25.48
2	5	125.483	0.094298	62.788	0.38165	0.058271	4.7484	87.825	25.474
2	5.5	125.983	0.065774	62.501	0.39807	0.060779	4.8639	91.206	25.484
2	6	126.483	-0.031546	62.402	0.41549	0.063438	5.0243	93.66	25.48
2	6.5	126.983	-0.043289	62.571	0.43432	0.066313	5.2488	94.79	25.479
2	7	127.483	-0.0030218	62.574	0.44498	0.067939	5.4448	95.315	25.483
2	7.5	127.983	0.012081	62.408	0.44734	0.068301	5.612	95.228	25.473
2	8	128.483	-0.091949	62.537	0.4532	0.069196	5.6946	95.031	25.472
2	8.5	128.983	0.025503	62.885	0.46169	0.070491	5.7138	94.752	25.474
2	9	129.483	0.054031	62.69	0.46681	0.071273	5.6369	94.656	25.484
2	9.5	129.983	-0.063427	62.224	0.47025	0.071798	5.512	94.651	25.479
2	10	130.483	-0.1188	62.381	0.474	0.07237	5.8045	95.057	25.475
2	10.5	130.983	0.14464	62.765	0.47785	0.072959	6.2478	95.611	25.485
2	11	131.483	0.0036926	62.954	0.47786	0.072961	6.2861	95.902	25.469
2	11.5	131.983	-0.0047009	63.101	0.47705	0.072837	6.2383	96.138	25.472
2	12	132.483	0.043961	62.941	0.46902	0.071611	6.0817	95.507	25.474
2	12.5	132.983	-0.055039	62.768	0.46074	0.070346	5.9216	94.826	25.47
2	13	133.483	-0.070138	63.833	0.48332	0.073795	6.24	96.097	25.479
2	13.5	133.983	-0.11712	64.753	0.49968	0.076292	6.5307	97.805	25.472
2	14	134.483	-0.061751	64.89	0.48264	0.073691	6.6728	101.85	25.486
2	14.5	134.983	0.057384	64.781	0.46935	0.071662	6.8276	105.62	25.479
2	15	135.483	-0.038258	64.127	0.46438	0.070902	7.0108	108.75	25.479
2	15.5	135.983	0.028862	64.175	0.45968	0.070184	6.9895	109.6	25.466
2	16	136.483	-0.085238	65.159	0.45536	0.069525	6.6956	107.4	25.466
2	16.5	136.983	-0.095308	64.87	0.45962	0.070176	6.6719	102.83	25.473
2	0	137.483	-0.093631	63.726	0.46966	0.071708	6.8297	96.653	25.478
2	0.5	137.983	0.005369	63.211	0.47901	0.073135	6.8705	97.072	25.468
2	1	138.483	-0.081885	62.959	0.48807	0.074519	6.8623	100.25	25.472
2	1.5	138.983	-0.024835	62.472	0.49067	0.074917	6.8663	101.04	25.485
2	2	139.483	0.087588	61.926	0.49164	0.075064	6.8735	101.22	25.478
2	2.5	139.983	-0.0198	61.998	0.47584	0.072652	7.1315	100.16	25.465
2	3	140.483	-0.17417	62.174	0.45724	0.069812	7.4313	98.897	25.472
2	3.5	140.983	0.067454	62.076	0.43193	0.065948	7.5526	96.986	25.472
2	4	141.483	0.13121	61.956	0.4061	0.062004	7.6599	95.025	25.471
2	4.5	141.983	-0.0030188	61.794	0.38175	0.058286	7.1037	93.943	25.468
2	5	142.483	-0.014765	61.632	0.35752	0.054587	6.5528	92.857	25.473
2	5.5	142.983	0.03725	61.489	0.33579	0.051269	6.2549	91.492	25.47
2	6	143.483	-0.024835	61.372	0.31536	0.04815	5.9559	90.213	25.467
2	6.5	143.983	-0.12551	61.533	0.3084	0.047087	5.6465	89.824	25.473
2	7	144.483	-0.071815	61.721	0.30663	0.046817	5.3868	89.747	25.468
2	7.5	144.983	0.035573	62.071	0.33622	0.051334	5.427	91.553	25.472
2	8	145.483	0.010404	62.267	0.36298	0.05542	5.5075	93.284	25.47
2	8.5	145.983	0.082553	61.908	0.37958	0.057955	5.7337	94.747	25.47
2	9	146.483	-0.068462	61.736	0.39546	0.06038	5.9794	97.12	25.466
2	9.5	146.983	-0.09866	62.064	0.40941	0.062509	6.2772	101.94	25.467
2	10	147.483	-0.028188	62.281	0.41464	0.063308	6.5181	104.07	25.464
2	10.5	147.983	0.059066	62.286	0.40324	0.061567	6.6501	101.06	25.468
2	11	148.483	0.060742	62.118	0.40132	0.061275	6.6285	98.355	25.473
2	11.5	148.983	-0.033223	61.709	0.41264	0.063002	6.3928	96.071	25.466
2	12	149.483	0.048996	61.666	0.41425	0.063249	6.3623	95.899	25.465
2	12.5	149.983	-0.036581	62.042	0.40476	0.0618	6.5672	98.148	25.466
2	13	150.483	-0.050004	62.086	0.3847	0.058737	6.7027	97.6	25.466
2	13.5	150.983	-0.068462	61.845	0.35554	0.054284	6.7784	94.645	25.465
2	14	151.483	0.032215	61.88	0.33624	0.051337	6.5281	92.326	25.466
2	14.5	151.983	-0.083561	62.106	0.32369	0.049421	6.0547	90.441	25.466
2	15	152.483	0.067454	62.61	0.31619	0.048276	5.775	89.788	25.467
2	15.5	152.983	0.01208	63.254	0.31125	0.047522	5.5932	89.758	25.466
2	16	153.483	0.064095	62.942	0.3135	0.047866	5.4595	89.824	25.466
2	16.5	153.983	-0.039934	62.348	0.31789	0.048536	5.3399	89.918	25.463
2	0	154.483	-0.061751	61.723	0.33859	0.051696	5.5894	91.201	25.458
2	0.5	154.983	0.040608	61.093	0.36231	0.055318	5.9072	92.704	25.466
2	1	155.483	0.030538	61.02	0.36947	0.056411	6.397	93.389	25.466
2	1.5	155.983	-0.034899	61.026	0.37431	0.05715	6.9109	93.959	25.466
2	2	156.483	-0.068462	61.044	0.3598	0.054935	6.8647	93.018	25.466
2	2.5	156.983	-0.013089	61.064	0.34339	0.052429	6.7636	91.928	25.466
2	3	157.483	0.02215	60.922	0.31627	0.048289	6.2879	91.048	25.466
2	3.5	157.983	-0.088596	60.771	0.28854	0.044054	5.7906	90.179	25.467
2	4	158.483	-0.0097301	60.894	0.2756	0.042079	5.1872	89.378	25.455
2	4.5	158.983	-0.026511	61.023	0.2631	0.040171	4.582	88.58	25.46
2	5	159.483	-0.048322	60.708	0.24898	0.038015	4.2982	87.867	25.452
2	5.5	159.983	0.092623	60.4	0.23535	0.035933	4.017	87.181	25.461
2	6	160.483	-0.018124	60.488	0.24878	0.037983	3.8826	87.989	25.466
2	6.5	160.983	0.02215	60.696	0.2627	0.04011	3.7596	88.833	25.466
2	7	161.483	-0.0198	64.09	0.28978	0.044244	3.9396	90.615	25.466
2	7.5	161.983	0.11612	65.492	0.30317	0.046289	4.1349	91.63	25.46
2	8	162.483	0.10437	60.471	0.27248	0.041603	4.3796	90.174	25.459
2	8.5	162.983	-0.046646	56.139	0.24735	0.037766	4.5963	88.922	25.459
2	9	163.483	-0.11377	58.757	0.27839	0.042504	4.5297	89.723	25.459
2	9.5	163.983	-0.12215	61.069	0.30333	0.046313	4.4465	90.352	25.453
2	10	164.483	-0.014765	61.225	0.28549	0.043589	4.2458	89.774	25.459
2	10.5	164.983	-0.11544	61.368	0.27297	0.041677	4.0909	89.391	25.467
2	11	165.483	-0.021477	61.438	0.28664	0.043765	4.1613	89.972	25.468
2	11.5	165.983	-0.034899	61.532	0.29959	0.045741	4.1744	90.498	25.459
2	12	166.483	-0.021477	61.708	0.30993	0.04732	3.9808	90.824	25.451
2	12.5	166.983	0.12618	61.916	0.32066	0.048958	3.8789	90.853	25.466
2	13	167.483	0.15471	62.208	0.33239	0.05075	4.0166	90.102	25.448
2	13.5	167.983	0.005369	62.173	0.3447	0.05263	4.1185	92.045	25.466
2	14	168.483	0.084235	61.541	0.35807	0.054671	4.1548	98.913	25.466
2	14.5	168.983	-0.11041	61.099	0.36509	0.055742	4.3696	101.89	25.462
2	15	169.483	-0.031546	60.952	0.36222	0.055305	4.8619	98.828	25.454
2	15.5	169.983	0.099334	61.032	0.35623	0.054389	4.9386	95.934	25.466
2	16	170.483	0.1631	61.425	0.34591	0.052813	4.4411	93.277	25.459
2	16.5	170.983	-0.060068	61.424	0.3336	0.050934	4.2148	92.778	25.453
2	0	171.483	-0.026511	60.982	0.31908	0.048718	4.2911	94.684	25.453
2	0.5	171.983	0.14967	60.666	0.30575	0.046682	4.3246	94.935	25.455
2	1	172.483	0.064095	60.475	0.2936	0.044828	4.3149	93.517	25.447
2	1.5	172.983	-0.2027	60.235	0.27952	0.042677	4.2945	91.838	25.456
2	2	173.483	0.01208	59.948	0.26357	0.040242	4.2637	89.91	25.464
2	2.5	173.983	0.0020162	59.812	0.24756	0.037797	4.1992	88.038	25.467
2	3	174.483	-0.07685	59.826	0.23149	0.035345	4.1013	86.22	25.454
2	3.5	174.983	0.043961	59.939	0.22116	0.033767	3.9033	85.127	25.461
2	4	175.483	0.025503	60.151	0.2166	0.03307	3.6045	84.762	25.449
2	4.5	175.983	0.013757	60.761	0.20364	0.031093	3.6051	83.932	25.453
2	5	176.483	-0.018124	61.76	0.18253	0.02787	3.8969	82.651	25.455
2	5.5	176.983	-0.013089	61.666	0.16761	0.025591	3.8803	81.312	25.452
2	6	177.483	0.055707	60.771	0.15722	0.024005	3.6378	79.931	25.447
2	6.5	177.983	-0.014765	60.605	0.17395	0.026559	3.7039	80.613	25.448
2	7	178.483	0.0087276	60.947	0.20948	0.031984	3.9842	82.725	25.446
2	7.5	178.983	-0.0097301	61.283	0.22721	0.034691	4.0596	83.716	25.442
2	8	179.483	-0.073491	61.617	0.23429	0.035772	4.0124	84.037	25.448
2	8.5	179.983	0.01208	91.375	0.33967	0.051861	3.8325	87.667	25.466
2	9	180.483	-0.050004	94.861	0.30663	0.046817	3.7563	85.805	25.455
2	9.5	180.983	-0.023153	69.945	0.14277	0.021798	3.7976	78.946	25.457
2	10	181.483	0.033897	53.849	0.06773	0.010341	3.8942	75.951	25.458
2	10.5	181.983	-0.028188	57.56	0.1921	0.02933	4.1147	81.631	25.46
2	11	182.483	0.054031	60.657	0.26839	0.040978	4.3354	83.792	25.442
2	11.5	182.983	-0.11209	62.4	0.23863	0.036434	4.5567	78.191	25.446
2	12	183.483	-0.085238	63.151	0.23089	0.035252	4.4512	75.838	25.456
2	12.5	183.983	-0.12886	62.527	0.25362	0.038723	3.8937	77.977	25.451
2	13	184.483	0.057384	62.233	0.27267	0.041632	3.7931	80.744	25.453
2	13.5	184.983	0.042285	62.28	0.28789	0.043956	4.1668	84.162	25.446
2	14	185.483	0.065777	62.407	0.28989	0.04426	4.3994	84.566	25.447
2	14.5	185.983	-0.073491	62.596	0.28167	0.043006	4.5233	82.645	25.455
2	15	186.483	-0.02987	62.776	0.27577	0.042105	4.5597	83.804	25.466
2	15.5	186.983	0.12786	62.951	0.27111	0.041394	4.5489	86.626	25.455
2	16	187.483	-0.0198	62.477	0.27493	0.041977	4.6673	88.634	25.444
2	16.5	187.983	-0.041611	61.781	0.28166	0.043005	4.8299	90.362	25.458
2	0	188.483	0.080876	61.635	0.29307	0.044747	5.0542	92.029	25.441
2	0.5	188.983	-0.060068	61.628	0.30567	0.04667	5.2942	93.679	25.453
2	1	189.483	-0.02987	61.369	0.30164	0.046055	5.5662	93.095	25.45
2	1.5	189.983	-0.056716	61.066	0.2947	0.044995	5.8438	92.118	25.454
2	2	190.483	-0.088596	60.688	0.29682	0.045319	5.6804	91.952	25.45
2	2.5	190.983	-0.0030188	60.301	0.30012	0.045823	5.4593	91.892	25.453
2	3	191.483	-0.085238	60.569	0.31955	0.04879	5.457	93.103	25.448
2	3.5	191.983	-0.063427	60.914	0.34091	0.052051	5.481	94.466	25.457
2	4	192.483	-0.039934	60.685	0.33849	0.051681	5.7002	94.95	25.441
2	4.5	192.983	-0.088596	60.409	0.3341	0.051011	5.9354	95.362	25.447
2	5	193.483	-0.068462	60.231	0.31865	0.048651	6.2064	91.899	25.454
2	5.5	193.983	0.050672	60.06	0.30245	0.046178	6.4797	88.174	25.453
2	6	194.483	0.035573	60.718	0.29232	0.044631	5.9113	86.349	25.461
2	6.5	194.983	-0.024835	61.43	0.28258	0.043145	5.2877	84.649	25.459
2	7	195.483	0.033897	60.91	0.27686	0.042271	5.1295	83.687	25.459
2	7.5	195.983	-0.011412	60.372	0.27119	0.041406	4.9783	82.735	25.453
2	8	196.483	-0.070138	60.31	0.2884	0.044033	5.4489	83.976	25.441
2	8.5	196.983	-0.06678	60.252	0.30552	0.046647	5.9176	85.207	25.459
2	9	197.483	0.050672	60.619	0.29754	0.04543	5.8213	83.917	25.441
2	9.5	197.983	0.03725	60.972	0.29042	0.044342	5.7242	82.686	25.453
2	10	198.483	0.050672	60.984	0.30485	0.046545	5.6068	82.939	25.447
2	10.5	198.983	0.023827	60.953	0.31873	0.048664	5.5277	83.546	25.453
2	11	199.483	-0.031546	60.359	0.32538	0.049679	5.9533	88.805	25.443
2	11.5	199.983	-0.0013424	59.804	0.33308	0.050855	6.3463	93.545	25.44
2	12	200.483	-0.0047009	59.812	0.35623	0.054389	6.2618	90.67	25.446
2	12.5	200.983	0.033897	59.837	0.37737	0.057618	6.1832	87.751	25.454
2	13	201.483	-0.011412	60.126	0.36588	0.055863	6.2018	84.126	25.456
2	13.5	201.983	0.03725	60.377	0.35443	0.054114	6.2069	80.788	25.441
2	14	202.483	-0.0198	60.138	0.34361	0.052463	6.0363	81.203	25.454
2	14.5	202.983	-0.056716	59.941	0.33448	0.051069	5.8821	81.655	25.453
2	15	203.483	-0.014765	60.339	0.34843	0.053198	5.9536	82.607	25.441
2	15.5	203.983	0.015439	60.687	0.36134	0.055171	5.9815	83.498	25.447
2	16	204.483	-0.039934	60.525	0.36399	0.055575	5.5754	83.785	25.44
2	16.5	204.983	0.01208	60.389	0.36731	0.056081	5.236	84.07	25.441
2	0	205.483	0.055707	60.475	0.37644	0.057476	5.4728	84.341	25.447
2	0.5	205.983	-0.18256	60.595	0.38797	0.059235	5.6669	84.766	25.459
2	1	206.483	0.0036926	60.967	0.41671	0.063624	5.553	86.303	25.455
2	1.5	206.983	0.0020162	61.112	0.44358	0.067727	5.5114	87.927	25.447
2	2	207.483	0.060742	60.092	0.46087	0.070366	5.8391	89.995	25.447
2	2.5	207.983	-0.023153	59.252	0.47482	0.072496	6.1209	91.741	25.453
2	3	208.483	-0.0080537	59.549	0.46774	0.071415	6.1133	91.463	25.451
2	3.5	208.983	0.072489	59.768	0.45897	0.070077	6.1101	91.013	25.448
2	4	209.483	0.013757	59.475	0.43898	0.067024	6.1359	89.412	25.452
2	4.5	209.983	-0.018124	59.227	0.41847	0.063892	6.1658	87.793	25.441
2	5	210.483	0.030538	59.368	0.39349	0.060078	6.2318	86.017	25.441
2	5.5	210.983	0.005369	59.576	0.36723	0.056069	6.2536	84.253	25.448
2	6	211.483	0.005369	60.478	0.3275	0.050004	5.8119	82.628	25.447
2	6.5	211.983	0.064095	61.197	0.29368	0.04484	5.4295	81.084	25.441
2	7	212.483	0.027185	60.673	0.29997	0.045799	5.4502	80.084	25.447
2	7.5	212.983	-0.063427	60.25	0.30917	0.047205	5.4644	79.496	25.441
2	8	213.483	-0.063427	60.47	0.33702	0.051456	5.4362	81.537	25.44
2	8.5	213.983	0.052354	60.718	0.36153	0.055199	5.3856	83.358	25.441
2	9	214.483	-0.075173	61.113	0.36822	0.05622	5.2157	84.001	25.44
2	9.5	214.983	-0.011412	61.35	0.37056	0.056578	5.0973	84.517	25.441
2	10	215.483	0.028862	60.965	0.35596	0.054348	5.1808	84.536	25.441
2	10.5	215.983	-0.051681	60.834	0.34797	0.053129	5.305	84.607	25.441
2	11	216.483	0.045637	61.568	0.36269	0.055376	5.5691	84.855	25.44
2	11.5	216.983	-0.061751	62.171	0.36901	0.05634	5.7394	84.87	25.441
2	12	217.483	-0.06678	62.457	0.35505	0.054209	5.6833	84.321	25.441
2	12.5	217.983	-0.043293	62.573	0.3436	0.052461	5.6531	83.733	25.442
2	13	218.483	0.030538	62.41	0.33629	0.051345	5.6657	83.079	25.44
2	13.5	218.983	-0.048322	62.546	0.33204	0.050697	5.6887	82.58	25.44
2	14	219.483	-0.0013424	63.044	0.33152	0.050617	5.7244	82.268	25.45
2	14.5	219.983	-0.061751	63.392	0.33923	0.051794	5.6568	82.684	25.441
2	15	220.483	0.01208	63.619	0.35353	0.053977	5.5063	83.682	25.44
2	15.5	220.983	0.032215	64.169	0.35202	0.053747	5.6553	83.137	25.447
2	16	221.483	-0.048322	64.878	0.34276	0.052333	5.9512	81.834	25.441
2	16.5	221.983	0.042285	64.467	0.34848	0.053206	5.7639	82.207	25.441
2	0	222.483	-0.073491	63.819	0.35739	0.054567	5.4738	82.937	25.438
2	0.5	222.983	0.087588	64.549	0.40841	0.062356	5.8746	86.575	25.44
2	1	223.483	-0.14732	65.26	0.45726	0.069816	6.2694	89.971	25.447
2	1.5	223.983	0.087588	65.097	0.46612	0.071168	6.2602	89.804	25.435
2	2	224.483	0.060742	64.914	0.47415	0.072393	6.2831	90.126	25.441
2	2.5	224.983	-0.043293	64.68	0.47978	0.073254	6.3983	91.855	25.439
2	3	225.483	-0.024835	64.591	0.48123	0.073475	6.6171	92.577	25.438
2	3.5	225.983	0.0036926	64.721	0.47636	0.072731	6.9924	91.78	25.439
2	4	226.483	0.052354	64.953	0.46997	0.071756	7.1365	91.285	25.441
2	4.5	226.983	-0.13726	65.269	0.46233	0.070589	7.0886	91.043	25.44
2	5	227.483	0.10269	64.958	0.45941	0.070143	7.1093	90.323	25.437
2	5.5	227.983	0.13793	64.39	0.45841	0.069991	7.158	89.408	25.44
2	6	228.483	-0.06678	64.628	0.4446	0.067882	7.2539	89.755	25.441
2	6.5	228.983	-0.041611	65.015	0.42842	0.065411	7.3585	90.334	25.44
2	7	229.483	0.070806	65.284	0.42626	0.065083	7.2717	91.974	25.441
2	7.5	229.983	-0.038258	65.654	0.42953	0.065581	7.1624	93.65	25.441
2	8	230.483	-0.050004	66.53	0.4598	0.070203	6.9421	95.502	25.44
2	8.5	230.983	-0.033223	66.959	0.48464	0.073995	6.8404	97.059	25.431
2	9	231.483	0.062419	66.652	0.50053	0.076421	6.9345	98.129	25.441
2	9.5	231.983	-0.038258	66.395	0.51248	0.078245	7.0599	98.919	25.441
2	10	232.483	0.020468	66.176	0.52149	0.079622	7.2085	99.5	25.441
2	10.5	232.983	-0.11209	65.939	0.52557	0.080244	7.3004	99.667	25.437
2	11	233.483	-0.083561	65.696	0.52807	0.080626	7.3744	99.702	25.437
2	11.5	233.983	0.0087276	66.032	0.53577	0.081802	7.2317	99.702	25.438
2	12	234.483	0.033897	66.35	0.54295	0.082898	7.1197	99.64	25.44
2	12.5	234.983	0.0070454	66.25	0.54373	0.083018	7.3385	99.155	25.441
2	13	235.483	-0.036581	65.924	0.55375	0.084548	7.5947	99.869	25.439
2	13.5	235.983	-0.043293	65.094	0.5843	0.089211	7.9342	103.25	25.436
2	14	236.483	-0.1037	64.744	0.59633	0.091048	8.2981	105.22	25.44
2	14.5	236.983	0.01208	64.973	0.58609	0.089485	8.6911	105.5	25.441
2	15	237.483	-0.0198	65.053	0.56797	0.086718	8.6395	105.68	25.441
2	15.5	237.983	-0.0097301	65.039	0.5448	0.08318	8.3031	105.79	25.441
2	16	238.483	-0.0097301	65.009	0.53648	0.081911	8.4515	104.09	25.433
2	16.5	238.983	0.023827	64.974	0.53274	0.08134	8.7495	101.84	25.439
2	0	239.483	-0.053357	64.531	0.51169	0.078125	8.9989	106.59	25.439
2	0.5	239.983	-0.0097301	64.092	0.48899	0.07466	9.2176	111.57	25.438
2	1	240.483	0.032215	64.566	0.4646	0.070935	8.8719	107.68	25.441
2	1.5	240.983	-0.028188	64.882	0.43949	0.067102	8.5666	103.54	25.438
2	2	241.483	-0.034899	64.552	0.4115	0.062828	8.4261	98.358	25.435
2	2.5	241.983	-0.095308	64.268	0.39405	0.060164	8.2847	94.921	25.437
2	3	242.483	0.040608	64.076	0.39785	0.060744	8.1415	94.999	25.439
2	3.5	242.983	-0.06678	63.982	0.40025	0.061111	8.0163	94.923	25.437
2	4	243.483	0.038926	64.003	0.40098	0.061223	7.9125	94.665	25.438
2	4.5	243.983	-0.048322	64.203	0.39894	0.060911	7.898	96.196	25.436
2	5	244.483	-0.13726	64.533	0.3949	0.060295	7.948	99.019	25.441
2	5.5	244.983	-0.036581	64.23	0.40221	0.06141	8.2352	100.49	25.433
2	6	245.483	-0.12048	63.687	0.41383	0.063184	8.6128	101.45	25.436
2	6.5	245.983	-0.0013424	63.369	0.42623	0.065078	8.9513	102.24	25.437
2	7	246.483	-0.060068	63.095	0.43879	0.066995	9.2822	103.01	25.429
2	7.5	246.983	-0.031546	63.488	0.46298	0.070689	9.4381	103.54	25.44
2	8	247.483	0.062419	63.894	0.48655	0.074287	9.6043	103.99	25.435
2	8.5	247.983	-0.15403	63.743	0.48635	0.074257	10.142	103.27	25.433
2	9	248.483	-0.0047009	63.615	0.48541	0.074113	10.578	102.54	25.434
2	9.5	248.983	0.005369	63.607	0.48086	0.073419	10.521	101.76	25.44
2	10	249.483	-0.041611	63.47	0.48154	0.073523	10.442	101.41	25.428
2	10.5	249.983	-0.031546	63.006	0.49539	0.075636	10.307	102.12	25.44
2	11	250.483	-0.063427	62.937	0.50755	0.077493	10.384	102.53	25.436
2	11.5	250.983	-0.0063773	63.539	0.51686	0.078914	10.824	102.39	25.434
2	12	251.483	-0.071815	63.729	0.51875	0.079204	11.028	102.09	25.432
2	12.5	251.983	0.00033405	63.49	0.51297	0.078321	10.989	101.62	25.438
2	13	252.483	-0.0080537	63.153	0.50786	0.07754	10.922	101.21	25.434
2	13.5	252.983	-0.018124	62.751	0.50319	0.076828	10.836	100.84	25.436
2	14	253.483	-0.0097301	62.609	0.49614	0.075751	10.546	100.43	25.437
2	14.5	253.983	-0.1188	62.589	0.48797	0.074503	10.161	99.996	25.433
2	15	254.483	0.043961	62.629	0.48062	0.073381	10.057	99.611	25.429
2	15.5	254.983	-0.028188	62.686	0.47353	0.072298	10.04	99.241	25.437
2	16	255.483	0.17484	62.515	0.46919	0.071636	10.101	98.844	25.44
2	16.5	255.983	0.015439	62.304	0.46534	0.071048	10.176	98.442	25.43
2	0	256.483	-0.061749	62.431	0.46458	0.070933	10.158	98.374	25.437
2	0.5	256.983	0.065773	62.584	0.46413	0.070864	10.135	98.338	25.436
2	1	257.483	0.054032	62.348	0.47217	0.072092	10.481	99.032	25.439
2	1.5	257.983	-0.065102	62.146	0.48126	0.07348	10.818	99.731	25.432
2	2	258.483	-0.10202	62.373	0.50341	0.076861	11.046	100.5	25.438
2	2.5	258.983	0.015434	62.657	0.52231	0.079747	11.188	101.13	25.427
2	3	259.483	-0.014764	63.248	0.52382	0.079977	10.874	101.05	25.429
2	3.5	259.983	-0.086919	63.539	0.52778	0.080583	10.861	101.16	25.439
2	4	260.483	0.064096	63.029	0.53833	0.082192	11.653	101.77	25.432
2	4.5	260.983	-0.031545	62.735	0.54613	0.083384	12.146	102.26	25.434
2	5	261.483	-0.02651	62.827	0.54903	0.083827	12.105	102.54	25.44
2	5.5	261.983	-0.034904	62.897	0.55159	0.084217	12.062	101.38	25.433
2	6	262.483	-0.0097348	62.94	0.55372	0.084543	12.016	98.467	25.43
2	6.5	262.983	-0.10202	63.04	0.54762	0.083611	12.054	95.684	25.433
2	7	263.483	0.030539	63.189	0.53463	0.081627	12.161	93.01	25.428
2	7.5	263.983	-0.068461	63.396	0.5072	0.077439	12.179	91.848	25.441
2	8	264.483	-0.088595	63.635	0.47188	0.072047	12.147	91.513	25.434
2	8.5	264.983	0.059061	63.692	0.46098	0.070384	11.781	89.315	25.431
2	9	265.483	-0.029869	63.693	0.45769	0.069881	11.311	86.537	25.438
2	9.5	265.983	0.07249	63.948	0.49221	0.075152	11.542	90.026	25.434
2	10	266.483	0.042286	64.237	0.53147	0.081145	11.865	94.324	25.435
2	10.5	266.983	-0.019799	64.317	0.52371	0.079961	11.75	93.175	25.442
2	11	267.483	-0.0097348	64.465	0.5152	0.078661	11.576	92.189	25.432
2	11.5	267.983	-0.0030176	65.007	0.50224	0.076682	11.06	92.16	25.434
2	12	268.483	0.017117	65.31	0.49751	0.075961	10.795	92.583	25.429
2	12.5	268.983	0.06242	65.086	0.51103	0.078025	11.084	94.007	25.435
2	13	269.483	-0.056714	64.796	0.52128	0.07959	11.03	95.57	25.43
2	13.5	269.983	-0.0080526	64.431	0.52775	0.080578	10.579	97.293	25.427
2	14	270.483	0.089265	64.323	0.52615	0.080333	10.303	98.818	25.429
2	14.5	270.983	-0.033222	64.388	0.51911	0.079258	10.146	100.21	25.425
2	15	271.483	-0.050003	64.497	0.50095	0.076486	9.963	101.39	25.426
2	15.5	271.983	0.057385	64.622	0.47877	0.0731	9.7699	102.5	25.437
2	16	272.483	-0.10202	64.488	0.44279	0.067605	9.4687	98.639	25.437
2	16.5	272.983	-0.090271	64.32	0.405	0.061836	9.1462	94.119	25.43
2	0	273.483	-0.0030176	64.334	0.37774	0.057673	8.3177	92.633	25.434
2	0.5	273.983	0.017117	64.425	0.35351	0.053974	7.6015	91.354	25.434
2	1	274.483	-0.075172	64.959	0.34691	0.052966	7.5367	91.266	25.43
2	1.5	274.983	0.15135	65.155	0.34159	0.052155	7.3585	91.215	25.434
2	2	275.483	-0.019799	64.601	0.33915	0.051781	6.928	91.244	25.434
2	2.5	275.983	-0.051679	64.145	0.34251	0.052295	6.5484	91.574	25.438
2	3	276.483	-0.024834	63.811	0.35315	0.05392	6.2325	92.282	25.434
2	3.5	276.983	0.040604	63.93	0.36182	0.055243	6.2385	92.148	25.434
2	4	277.483	0.15303	64.408	0.36892	0.056327	6.4988	91.349	25.437
2	4.5	277.983	-0.050003	64.526	0.37682	0.057533	6.4515	91.282	25.43
2	5	278.483	-0.086919	64.49	0.38506	0.058792	6.2723	91.529	25.433
2	5.5	278.983	-0.076849	64.363	0.39813	0.060786	6.6915	90.943	25.432
2	6	279.483	-0.068461	64.218	0.41212	0.062923	7.2255	90.198	25.433
2	6.5	279.983	0.097659	64.506	0.42362	0.064678	6.944	96.495	25.437
2	7	280.483	0.0053702	64.741	0.43562	0.066512	6.6846	104.53	25.433
2	7.5	280.983	0.0036938	64.477	0.45202	0.069015	6.7791	124	25.429
2	8	281.483	0.017117	64.375	0.46822	0.071488	6.9119	134.04	25.434
2	8.5	281.983	0.092624	64.759	0.48381	0.073868	7.1592	115.89	25.432
2	9	282.483	-0.0030176	64.848	0.47942	0.073198	7.2335	103.81	25.428
2	9.5	282.983	0.070808	64.503	0.44558	0.068031	7.0527	100.68	25.429
2	10	283.483	-0.0063762	64.248	0.4414	0.067394	7.2601	95.279	25.434
2	10.5	283.983	0.030539	64.072	0.46259	0.070629	7.7993	87.951	25.438
2	11	284.483	-0.021475	63.872	0.46317	0.070717	7.964	85.063	25.437
2	11.5	284.983	-0.014764	63.661	0.45335	0.069218	7.9395	84.417	25.434
2	12	285.483	-0.11376	63.647	0.44032	0.067229	7.746	82.586	25.433
2	12.5	285.983	-0.056714	63.689	0.42638	0.0651	7.5043	80.419	25.432
2	13	286.483	-0.011411	64.133	0.41166	0.062853	7.6111	77.217	25.434
2	13.5	286.983	-0.014764	64.587	0.39689	0.060598	7.7431	74.086	25.431
2	14	287.483	-0.078525	64.068	0.38325	0.058515	7.455	76.006	25.433
2	14.5	287.983	0.055708	63.584	0.37214	0.056819	7.1964	77.98	25.429
2	15	288.483	0.032216	63.295	0.37532	0.057305	7.1036	80.258	25.429
2	15.5	288.983	-0.021475	63.185	0.38025	0.058058	7.0927	82.33	25.433
2	16	289.483	0.0003352	63.616	0.39049	0.05962	7.3296	83.774	25.436
2	16.5	289.983	0.022152	63.708	0.39918	0.060948	7.6077	84.229	25.431
2	0	290.483	-0.076849	63.223	0.40525	0.061875	7.9561	82.998	25.425
2	0.5	290.983	-0.0080526	63.365	0.40987	0.06258	8.0088	80.768	25.429
2	1	291.483	-0.0013412	64.233	0.41281	0.063028	7.7198	77.386	25.43
2	1.5	291.983	0.038927	64.328	0.41472	0.063321	7.644	78.054	25.429
2	2	292.483	0.045638	63.921	0.41597	0.063512	7.7069	81.358	25.427
2	2.5	292.983	-0.071814	63.973	0.41986	0.064104	7.6718	83.69	25.426
2	3	293.483	0.033892	64.199	0.42474	0.064849	7.5996	85.655	25.435
2	3.5	293.983	0.023828	64.924	0.42262	0.064527	7.3006	86.953	25.432
2	4	294.483	-0.053356	65.663	0.41958	0.064062	6.9719	88.167	25.439
2	4.5	294.983	0.05235	64.228	0.42396	0.064731	6.8998	90.226	25.429
2	5	295.483	-0.0063762	63.001	0.42829	0.065392	6.9034	92.322	25.432
2	5.5	295.983	0.0053702	63.23	0.43225	0.065997	7.4367	94.681	25.43
2	6	296.483	0.057385	63.342	0.43552	0.066496	7.7579	96.603	25.433
2	6.5	296.983	-0.060073	63.069	0.43649	0.066643	7.3788	97.082	25.433
2	7	297.483	-0.088595	62.892	0.43315	0.066133	7.1797	97.057	25.435
2	7.5	297.983	-0.051679	62.917	0.42083	0.064252	7.3557	95.983	25.433
2	8	298.483	-0.046644	62.71	0.40321	0.061562	7.3246	94.164	25.436
2	8.5	298.983	-0.024834	62.179	0.37818	0.057742	7.0045	91.309	25.428
2	9	299.483	0.0070466	62.074	0.36115	0.055141	6.6268	89.66	25.429
2	9.5	299.983	0.11947	62.433	0.3528	0.053866	6.1864	89.325	25.435
2	10	300.483	-0.058391	62.461	0.35021	0.053471	6.0851	89.494	25.429
2	10.5	300.983	-0.038257	62.231	0.35211	0.053761	6.2485	90.056	25.43
2	11	301.483	0.0053702	61.983	0.35828	0.054703	6.2832	89.896	25.431
2	11.5	301.983	-0.019799	61.725	0.36696	0.056027	6.2425	89.313	25.425
2	12	302.483	-0.03658	61.64	0.36864	0.056284	6.2133	88.761	25.433
2	12.5	302.983	0.069131	61.637	0.3671	0.056049	6.1892	88.223	25.433
2	13	303.483	0.054032	61.812	0.37014	0.056514	6.3722	87.747	25.426
2	13.5	303.983	0.023828	62.051	0.37483	0.057229	6.6291	87.292	25.433
2	14	304.483	-0.085242	61.881	0.377	0.05756	6.6765	86.759	25.43
2	14.5	304.983	0.040604	61.611	0.37855	0.057798	6.6731	86.206	25.424
2	15	305.483	0.0036938	61.629	0.39199	0.059849	6.726	86.572	25.427
2	15.5	305.983	-0.048327	61.695	0.40742	0.062206	6.7885	87.094	25.425
2	16	306.483	0.042286	61.685	0.41586	0.063494	6.9941	87.005	25.429
2	16.5	306.983	-0.065102	61.667	0.4236	0.064677	7.2137	86.855	25.433
3	0	1.467	-0.02652	72.867	0.12444	0.018999	17.176	93.221	29.982
3	0.5	1.967	-0.10034	72.317	0.12117	0.0185	17.471	93.742	29.976
3	1	2.467	-0.086917	72.04	0.12027	0.018364	17.611	94.342	29.969
3	1.5	2.967	-0.021485	71.985	0.12131	0.018521	17.624	95.007	29.962
3	2	3.467	0.040613	71.874	0.11807	0.018027	17.892	94.527	29.975
3	2.5	3.967	-0.083561	71.767	0.1159	0.017695	18.107	93.701	29.975
3	3	4.467	-0.024842	71.703	0.11968	0.018273	18.005	92.146	29.96
3	3.5	4.967	-0.013093	72.213	0.11824	0.018053	18.268	91.944	29.974
3	4	5.467	-0.049994	73.213	0.11234	0.017152	18.841	92.9	29.969
3	4.5	5.967	-0.058386	73.413	0.11375	0.017367	20.975	94.534	29.969
3	5	6.467	-0.11041	73.643	0.11774	0.017977	22.098	95.872	29.965
3	5.5	6.967	0.025508	74.191	0.12661	0.019331	20.02	96.208	29.981
3	6	7.467	-0.055029	228.98	0.071136	0.010861	18.244	106.35	29.97
3	6.5	7.967	-0.021485	105.74	0.13262	0.020248	19.395	89.955	29.971
3	7	8.467	-0.081882	86.096	0.11446	0.017476	17.728	92.305	29.975
3	7.5	8.967	-0.038268	76.02	0.10832	0.016539	16.628	94.03	29.981
3	8	9.467	-0.13055	76.571	0.11552	0.017638	16.155	95.06	29.974
3	8.5	9.967	-0.039924	76.673	0.11855	0.018101	16.359	96.583	29.959
3	9	10.467	-0.22284	199.2	0.099774	0.015234	14.655	110.21	29.975
3	9.5	10.967	-0.081882	139.06	0.13878	0.021189	15.94	94.11	29.982
3	10	11.467	-0.086917	94.012	0.14024	0.021412	16.406	92.066	29.975
3	10.5	11.967	0.0087249	77.147	0.1296	0.019787	16.317	95.078	29.968
3	11	12.467	-0.085239	77.046	0.12951	0.019774	16.18	93.454	29.976
3	11.5	12.967	-0.053351	77.092	0.12238	0.018685	16.151	94.028	29.981
3	12	13.467	-0.075169	81.981	0.11738	0.017922	15.873	92.519	29.981
3	12.5	13.967	-0.014772	116.68	0.14883	0.022724	13.64	69.362	29.976
3	13	14.467	-0.070134	86.726	0.11129	0.016992	15.053	75.49	29.98
3	13.5	14.967	-0.091952	57.551	0.074903	0.011436	16.447	81.528	29.981
3	14	15.467	-0.10034	71.464	0.10207	0.015585	16.755	82.556	29.982
3	14.5	15.967	-0.011415	78.92	0.10957	0.016729	19.969	85.294	29.981
3	15	16.467	-0.12888	79.661	0.0966	0.014749	26.206	89.81	29.982
3	15.5	16.967	-0.12048	79.418	0.091549	0.013978	22.439	92.157	29.985
3	16	17.467	0.0339	79.402	0.091031	0.013899	21.596	93.325	29.983
3	16.5	17.967	-0.024842	79.658	0.095472	0.014577	24.225	93.205	29.981
3	0	18.467	0.015438	79.426	0.092142	0.014068	21.7	91.837	29.98
3	0.5	18.967	0.020473	238.94	0.054929	0.0083866	16.181	106.39	29.983
3	1	19.467	-0.048316	124.31	0.085347	0.013031	21.266	82.724	29.982
3	1.5	19.967	-0.10538	93.046	0.082333	0.012571	30.398	87.375	29.991
3	2	20.467	0.022152	78.413	0.078208	0.011941	34.67	91.796	29.985
3	2.5	20.967	-0.13391	78.475	0.076075	0.011615	31.484	92.92	29.993
3	3	21.467	-0.0013451	78.357	0.072199	0.011023	23.533	92.128	29.982
3	3.5	21.967	-0.071812	206.49	0.037291	0.0056937	16.797	100.85	29.994
3	4	22.467	-0.11881	138.48	0.10947	0.016714	15.381	85.603	29.992
3	4.5	22.967	-0.055029	94.439	0.1092	0.016673	15.4	85.869	29.99
3	5	23.467	-0.0047017	78.202	0.097217	0.014843	15.813	90.361	29.995
3	5.5	23.967	-0.055029	77.524	0.11858	0.018105	16.492	91.655	29.991
3	6	24.467	-0.055029	73.24	0.1165	0.017787	17.092	91.219	29.986
3	6.5	24.967	0.20169	67.544	0.10522	0.016066	17.661	90.104	29.993
3	7	25.467	0.015438	68.292	0.10206	0.015583	19.133	88.561	29.988
3	7.5	25.967	-0.18927	69.449	0.096829	0.014784	20.735	87.318	30.002
3	8	26.467	-0.10706	70.343	0.080873	0.012348	22.594	87.407	29.987
3	8.5	26.967	-0.10202	70.648	0.080723	0.012325	30.735	92.065	29.991
3	9	27.467	-0.11881	70.372	0.096136	0.014678	45.061	101.22	30
3	9.5	27.967	-0.098666	70.304	0.095063	0.014514	50.069	100.59	29.984
3	10	28.467	-0.024842	70.323	0.089782	0.013708	52.577	97.217	29.988
3	10.5	28.967	-0.091952	70.682	0.08433	0.012876	53.769	91.294	29.992
3	11	29.467	-0.091952	70.774	0.079936	0.012205	50.93	88.192	29.99
3	11.5	29.967	-0.019807	70.463	0.077146	0.011779	41.981	89.366	29.99
3	12	30.467	-0.1037	71.255	0.083236	0.012709	41.083	90.829	29.997
3	12.5	30.967	-0.098666	72.493	0.093138	0.01422	44.2	92.397	29.992
3	13	31.467	-0.15571	72.571	0.099424	0.01518	58.703	93.335	29.99
3	13.5	31.967	-0.039924	220.59	0.07241	0.011056	49.212	95.279	29.994
3	14	32.467	-0.088596	189.17	0.14978	0.022869	50.395	92.781	29.994
3	14.5	32.967	-0.095309	195.97	0.10706	0.016346	45.374	83.586	29.992
3	15	33.467	-0.080204	70.739	0.13245	0.020223	46.669	89.971	30.002
3	15.5	33.967	-0.15906	71.043	0.12745	0.019459	56.496	89.742	29.997
3	16	34.467	-0.01645	70.936	0.1224	0.018689	64.468	89.832	29.995
3	16.5	34.967	0.018795	69.945	0.11725	0.017902	68.438	90.61	29.995
3	0	35.467	0.080871	70.121	0.11014	0.016816	65.906	91.262	30.001
3	0.5	35.967	-0.1272	71.103	0.10167	0.015522	58.877	91.825	29.992
3	1	36.467	-0.1272	71.711	0.08056	0.0123	84.659	91.568	30.001
3	1.5	36.967	-0.093631	194.42	0.025241	0.0038539	71.886	90.945	30.009
3	2	37.467	-0.088596	159.55	0.082397	0.012581	51.574	90.121	30.001
3	2.5	37.967	-0.0047017	89.032	0.12098	0.018471	55.251	89.886	30.001
3	3	38.467	-0.0080584	73.938	0.11529	0.017603	56.891	89.95	29.999
3	3.5	38.967	-0.049994	73.957	0.11817	0.018042	58.925	92.3	30.007
3	4	39.467	-0.055029	74.354	0.12034	0.018373	59.317	94.199	30.001
3	4.5	39.967	-0.11713	74.308	0.12053	0.018402	56.594	95.079	30.001
3	5	40.467	-0.060064	224.12	0.098307	0.01501	31.128	100.58	30.001
3	5.5	40.967	-0.11545	101.74	0.15563	0.023762	34.579	91.564	30.007
3	6	41.467	-0.029877	83.841	0.13947	0.021295	41.219	93.116	30.003
3	6.5	41.967	-0.01645	249.62	0.068342	0.010435	31.556	107.42	30.002
3	7	42.467	-0.076847	114.07	0.14389	0.021969	48.5	86.669	30.001
3	7.5	42.967	-0.086917	89.911	0.13417	0.020485	32.132	92.457	30.001
3	8	43.467	-0.063421	77.802	0.1307	0.019956	22.512	96.624	30
3	8.5	43.967	0.0036899	78.156	0.13804	0.021076	22.776	97.854	30.003
3	9	44.467	-0.046638	77.68	0.14176	0.021644	22.008	97.74	30.015
3	9.5	44.967	-0.048316	211.76	0.097959	0.014957	23.801	110.34	30.015
3	10	45.467	0.035578	138.02	0.14777	0.022562	25.895	93.261	30.006
3	10.5	45.967	-0.15235	220.52	0.15013	0.022923	22.47	101.3	30.013
3	11	46.467	-0.060064	130.65	0.17403	0.026572	22.643	91.984	30.009
3	11.5	46.967	-0.019807	76.526	0.13651	0.020842	21.15	90.673	30.021
3	12	47.467	0.0053682	69.117	0.12757	0.019478	19.709	92.646	30.015
3	12.5	47.967	-0.14731	77.28	0.13072	0.019958	18.311	95.42	30.002
3	13	48.467	0.032221	77.539	0.14093	0.021517	17.027	96.264	30.029
3	13.5	48.967	-0.070134	223.5	0.097343	0.014862	15.095	108.99	30.018
3	14	49.467	-0.11209	152.23	0.15656	0.023904	15.826	91.533	30.015
3	14.5	49.967	0.025508	161.48	0.12548	0.019159	15.553	93.931	30.017
3	15	50.467	0.17148	97.774	0.15663	0.023915	15.972	88.601	30.014
3	15.5	50.967	-0.10874	78.083	0.1354	0.020673	14.585	92.088	30.002
3	16	51.467	-0.0047017	77.744	0.13593	0.020754	14.746	93.832	30.018
3	16.5	51.967	-0.12384	77.993	0.1395	0.021299	14.934	94.777	30.026
3	0	52.467	-0.01645	77.862	0.14593	0.022281	15.064	94.725	30.022
3	0.5	52.967	-0.14228	205.03	0.11806	0.018026	14.533	100.8	30.029
3	1	53.467	-0.02652	237.66	0.1103	0.016841	15.436	101.77	30.016
3	1.5	53.967	-0.15571	223.7	0.16593	0.025335	16.585	84.083	30.016
3	2	54.467	-0.039924	220.47	0.13417	0.020485	15.08	96.328	30.022
3	2.5	54.967	-0.021485	255.4	0.09815	0.014986	15.733	78.224	30.018
3	3	55.467	0.050683	120.82	0.12864	0.01964	16.437	87.918	30.014
3	3.5	55.967	0.090941	69.203	0.13973	0.021335	16.62	91.295	30.021
3	4	56.467	-0.044959	56.601	0.14171	0.021636	16.559	91.702	30.028
3	4.5	56.967	-0.16242	44	0.14368	0.021938	16.497	92.108	30.021
3	5	57.467	-0.058386	253.62	0.096948	0.014802	15.445	103.27	30.017
3	5.5	57.967	-0.0047017	106.93	0.16211	0.024751	16.831	83.206	30.028
3	6	58.467	-0.11881	87.46	0.14768	0.022549	16.174	84.461	30.034
3	6.5	58.967	0.042291	78.551	0.13609	0.020779	22.615	86.639	30.029
3	7	59.467	-0.083561	80.216	0.1274	0.019451	36.209	89.732	30.021
3	7.5	59.967	-0.056707	79.622	0.13343	0.020373	60.587	90.089	30.028
3	8	60.467	-0.13559	80.19	0.13767	0.021019	63.521	91.824	30.022
3	8.5	60.967	-0.00638	81.909	0.14016	0.021399	44.556	94.996	30.028
3	9	61.467	0.020473	81.53	0.14765	0.022543	39.016	98.387	30.024
3	9.5	61.967	-0.021485	80.977	0.1547	0.023619	34.739	100.87	30.028
3	10	62.467	-0.14731	80.244	0.16038	0.024487	31.776	102.5	30.034
3	10.5	62.967	0.020473	78.874	0.1494	0.02281	33.538	102.2	30.034
3	11	63.467	-0.11377	78.028	0.14518	0.022166	31.462	100.7	30.034
3	11.5	63.967	-0.053351	77.66	0.14714	0.022465	25.884	98.12	30.037
3	12	64.467	-0.1272	77.758	0.13618	0.020793	27.439	95.189	30.032
3	12.5	64.967	-0.13724	77.809	0.12707	0.019401	30.946	92.724	30.033
3	13	65.467	-0.031555	77.784	0.12072	0.018431	36.771	90.876	30.029
3	13.5	65.967	-0.17081	78.207	0.12028	0.018365	28.188	90.922	30.035
3	14	66.467	0.035578	78.414	0.11997	0.018318	21.221	90.764	30.034
3	14.5	66.967	-0.065099	78.147	0.11865	0.018116	20.101	89.853	30.034
3	15	67.467	-0.085239	214.46	0.10905	0.01665	17.427	98.257	30.034
3	15.5	67.967	-0.070134	104.51	0.13677	0.020882	17.786	80.587	30.034
3	16	68.467	0.049005	83.641	0.11393	0.017395	16.202	85.808	30.038
3	16.5	68.967	-0.13055	78.938	0.11377	0.01737	16.183	87.818	30.035
3	0	69.467	0.022152	78.755	0.11752	0.017944	16.228	88.918	30.035
3	0.5	69.967	-0.073491	79.189	0.11542	0.017623	15.291	89.86	30.039
3	1	70.467	-0.18424	225.83	0.10253	0.015655	18.298	105.6	30.051
3	1.5	70.967	-0.046638	106.22	0.12721	0.019423	17.589	83.487	30.034
3	2	71.467	-0.051672	85.149	0.11066	0.016896	18.522	89.57	30.034
3	2.5	71.967	-0.13223	238.74	0.099605	0.015208	16.683	105.62	30.035
3	3	72.467	-0.0080584	170.07	0.10673	0.016295	17.918	95.407	30.04
3	3.5	72.967	-0.068456	159.36	0.11602	0.017714	18.26	91.516	30.037
3	4	73.467	0.030543	243.74	0.09768	0.014914	17.911	104.78	30.037
3	4.5	73.967	-0.15067	169.53	0.10762	0.016432	19.735	92.758	30.04
3	5	74.467	-0.065099	147.33	0.10236	0.015629	19.248	88.827	30.046
3	5.5	74.967	-0.058386	264.78	0.066992	0.010228	27.923	102.62	30.044
3	6	75.467	0.8779	121.02	0.1121	0.017115	35.674	81.379	30.037
3	6.5	75.967	1.0826	202.47	0.049076	0.0074931	24.57	68.851	30.043
3	7	76.467	0.97857	132.47	0.050998	0.0077864	27.374	70.616	30.039
3	7.5	76.967	1.086	62.466	0.05292	0.0080798	30.179	72.381	30.046
3	8	77.467	1.0675	53.597	0.073067	0.011156	25.31	74.869	30.04
3	8.5	77.967	0.63964	69.983	0.10074	0.015382	17.27	77.655	30.053
3	9	78.467	0.5054	70.932	0.11125	0.016985	17.991	79.461	30.05
3	9.5	78.967	0.079192	71.728	0.11864	0.018115	18.128	80.893	30.046
3	10	79.467	0.15472	72.361	0.11955	0.018253	16.916	81.528	30.051
3	10.5	79.967	0.24029	230.15	0.1759	0.026857	16.247	90.197	30.048
3	11	80.467	0.11612	293.86	0.13493	0.020602	12.696	70.601	30.054
3	11.5	80.967	-0.13559	150.52	0.13778	0.021037	13.716	78.625	30.045
3	12	81.467	-0.00638	78.207	0.1265	0.019314	14.671	83.683	30.044
3	12.5	81.967	-0.046638	79.348	0.10061	0.015361	15.559	85.671	30.049
3	13	82.467	-0.14731	79.936	0.11994	0.018313	21.544	88.442	30.046
3	13.5	82.967	-0.11713	249.82	0.13338	0.020364	72.475	113.68	30.045
3	14	83.467	-0.26813	119.53	0.14592	0.022279	29.166	82.235	30.048
3	14.5	83.967	0.047326	93.98	0.12625	0.019276	22.285	87.648	30.054
3	15	84.467	0.067444	241.66	0.1136	0.017344	18.057	108.34	30.053
3	15.5	84.967	-0.086917	120.82	0.13938	0.02128	19.319	104.76	30.046
3	16	85.467	-0.14899	93.012	0.1199	0.018306	22.467	98.906	30.053
3	16.5	85.967	-0.061742	83.655	0.12167	0.018576	23.271	93.934	30.054
3	0	86.467	0.010403	157.58	0.12195	0.018619	29.041	104.72	30.053
3	0.5	86.967	-0.058386	153.76	0.13903	0.021228	26.066	92.744	30.055
3	1	87.467	-0.034912	223.23	0.13602	0.020768	24.752	106.3	30.051
3	1.5	87.967	-0.01645	126.25	0.15048	0.022976	26.867	78.434	30.071
3	2	88.467	-0.046638	269.52	0.10039	0.015328	17.266	70.023	30.054
3	2.5	88.967	-0.044959	113.26	0.13275	0.020269	18.374	102.78	30.053
3	3	89.467	-0.043281	201.34	0.14617	0.022317	17.292	85.465	30.063
3	3.5	89.967	0.089262	85.809	0.15607	0.02383	17.885	95.092	30.047
3	4	90.467	-0.15235	86.94	0.15293	0.023349	18.057	98.483	30.058
3	4.5	90.967	0.047326	86.963	0.15677	0.023935	19.537	98.294	30.059
3	5	91.467	0.052361	86.543	0.1588	0.024246	20.627	97.607	30.065
3	5.5	91.967	-0.011415	85.895	0.15637	0.023875	20.819	97.415	30.064
3	6	92.467	-0.14564	85.671	0.16527	0.025234	23.559	97.051	30.052
3	6.5	92.967	-0.060064	85.516	0.14501	0.02214	32.415	98.37	30.061
3	7	93.467	-0.38056	85.245	0.11847	0.018088	39.525	100.37	30.072
3	7.5	93.967	-0.12384	84.409	0.13222	0.020187	27.278	101.18	30.056
3	8	94.467	-0.13391	226.28	0.14778	0.022564	21.978	106.15	30.053
3	8.5	94.967	-0.034912	155.06	0.10556	0.016116	20.791	101.07	30.059
3	9	95.467	-0.085239	263.71	0.13796	0.021064	20.18	82.338	30.065
3	9.5	95.967	-0.063421	206.69	0.12156	0.01856	20.061	105.8	30.053
3	10	96.467	-0.12048	105.63	0.14566	0.022239	20.008	88.874	30.063
3	10.5	96.967	-0.056707	82.171	0.12816	0.019567	18.818	97.554	30.072
3	11	97.467	-0.10874	79.333	0.13627	0.020807	19.563	98.233	30.06
3	11.5	97.967	-0.10874	78.204	0.14189	0.021663	19.726	97.92	30.071
3	12	98.467	-0.1272	76.842	0.14006	0.021385	18.724	97.192	30.06
3	12.5	98.967	0.042291	75.937	0.14107	0.021539	18.603	96.204	30.067
3	13	99.467	-0.044959	75.464	0.14231	0.021729	18.787	95.14	30.069
3	13.5	99.967	-0.11209	76.093	0.14235	0.021734	19.366	94.005	30.071
3	14	100.467	-0.043281	76.714	0.14103	0.021532	19.467	94.474	30.058
3	14.5	100.967	-0.031555	77.272	0.13881	0.021193	19.408	95.72	30.071
3	15	101.467	-0.1406	77.342	0.13497	0.020607	20.051	96.586	30.065
3	15.5	101.967	-0.060064	264.04	0.1067	0.016292	18.158	110.45	30.076
3	16	102.467	-0.1272	106.61	0.15741	0.024034	22.517	91.36	30.071
3	16.5	102.967	0.099332	86.826	0.14365	0.021933	21.985	95.078	30.076
3	0	103.467	-0.12216	213.23	0.093046	0.014206	20.483	110.83	30.072
3	0.5	103.967	-0.055029	130.61	0.14726	0.022484	22.075	93.372	30.07
3	1	104.467	0.042291	213.77	0.11724	0.0179	19.761	104.26	30.074
3	1.5	104.967	0.022152	175.94	0.13134	0.020053	19.77	101.6	30.065
3	2	105.467	-0.088596	150.9	0.1395	0.021299	21.293	96.653	30.066
3	2.5	105.967	0.045648	95.216	0.1466	0.022383	21.329	94.044	30.078
3	3	106.467	-0.058386	107.77	0.12685	0.019368	19.014	102.42	30.077
3	3.5	106.967	-0.029877	176.3	0.1278	0.019513	18.21	104.49	30.078
3	4	107.467	-0.021485	263.67	0.11488	0.01754	17.237	115.29	30.083
3	4.5	107.967	-0.039924	118.05	0.1598	0.024398	19.926	97.637	30.087
3	5	108.467	0.05404	201.94	0.11192	0.017088	17.926	104.27	30.083
3	5.5	108.967	-0.070134	223.64	0.10974	0.016755	17.988	101.87	30.083
3	6	109.467	-0.11545	191.58	0.16457	0.025127	20.459	94.967	30.073
3	6.5	109.967	-0.023163	212.83	0.10506	0.016041	17.641	108.27	30.084
3	7	110.467	0.055718	109.78	0.15193	0.023197	20.106	90.456	30.083
3	7.5	110.967	-0.034912	88.139	0.14104	0.021534	20.235	97.284	30.083
3	8	111.467	-0.028198	80.84	0.13882	0.021195	19.769	100.71	30.089
3	8.5	111.967	-0.16242	146.82	0.1244	0.018994	18.953	110.14	30.088
3	9	112.467	-0.044959	163.04	0.15854	0.024205	20.098	98.277	30.089
3	9.5	112.967	-0.091952	211.47	0.10928	0.016685	18.928	112.96	30.083
3	10	113.467	-0.031555	116.42	0.15551	0.023744	18.175	91.987	30.089
3	10.5	113.967	-0.073491	86.572	0.13637	0.020821	17.439	100.14	30.079
3	11	114.467	-0.12552	195.4	0.13088	0.019983	17.304	105.35	30.082
3	11.5	114.967	-0.019807	107.27	0.15229	0.023251	17.89	92.267	30.089
3	12	115.467	-0.0097367	83.545	0.13875	0.021184	17.018	100.54	30.085
3	12.5	115.967	0.018795	83.197	0.13898	0.02122	17.688	103.4	30.089
3	13	116.467	-0.1406	83.276	0.14192	0.021668	17.966	104.69	30.087
3	13.5	116.967	-0.1037	163.74	0.12309	0.018793	17.404	113.32	30.089
3	14	117.467	-0.075169	161.09	0.13715	0.020941	18.523	101.23	30.092
3	14.5	117.967	-0.078526	239.7	0.10835	0.016543	16.575	111.05	30.09
3	15	118.467	0.05404	107.97	0.15218	0.023235	17.398	90.103	30.095
3	15.5	118.967	-0.048316	86.267	0.13617	0.020791	17.153	96.483	30.094
3	16	119.467	0.062409	79.435	0.13491	0.020598	17.585	99.264	30.089
3	16.5	119.967	0.01376	145.53	0.13252	0.020234	17.373	107.7	30.101
3	0	120.467	0.04397	163.44	0.15059	0.022992	16.556	99.705	30.099
3	0.5	120.967	-0.034912	100.06	0.15135	0.023108	17.166	94.898	30.088
3	1	121.467	-0.055029	82.477	0.13575	0.020726	17.504	101.79	30.09
3	1.5	121.967	-0.048316	84.222	0.14623	0.022326	17.796	101.85	30.085
3	2	122.467	0.059075	83.238	0.14498	0.022136	17.781	101.1	30.083
3	2.5	122.967	-0.068456	82.026	0.14201	0.021682	17.706	100.27	30.092
3	3	123.467	-0.11545	81.921	0.1422	0.021712	17.683	99.751	30.091
3	3.5	123.967	-0.14228	205.41	0.12507	0.019096	17.114	108.42	30.088
3	4	124.467	0.015438	236.47	0.10689	0.01632	16.311	115.53	30.099
3	4.5	124.967	-0.18759	131.72	0.15347	0.023433	17.899	91.172	30.1
3	5	125.467	-0.023163	95.071	0.14739	0.022504	17.436	95.024	30.102
3	5.5	125.967	0.057396	79.91	0.13956	0.021309	17.052	100.33	30.102
3	6	126.467	-0.0080584	78.947	0.14084	0.021504	17.206	101.58	30.101
3	6.5	126.967	0.052361	78.366	0.13901	0.021224	18.026	101.9	30.101
3	7	127.467	-0.011415	96.696	0.15604	0.023824	17.264	90.924	30.095
3	7.5	127.967	0.074157	114.83	0.1727	0.026367	15.183	74.271	30.101
3	8	128.467	-0.066785	80.791	0.13573	0.020724	15.807	80.214	30.101
3	8.5	128.967	0.040608	60.959	0.11596	0.017705	16.432	85.05	30.101
3	9	129.467	-0.085242	76.972	0.13956	0.021308	17.061	87.095	30.1
3	9.5	129.967	0.082555	81.521	0.13433	0.02051	17.529	90.991	30.099
3	10	130.467	-0.013086	82.641	0.12735	0.019444	17.751	94.981	30.1
3	10.5	130.967	-0.075174	83.002	0.13203	0.020158	17.569	98.187	30.1
3	11	131.467	-0.093631	82.061	0.14262	0.021776	17.872	100.76	30.1
3	11.5	131.967	0.00033753	81.07	0.14739	0.022504	17.992	101.76	30.1
3	12	132.467	-0.091953	80.234	0.14299	0.021833	17.772	100.67	30.1
3	12.5	132.967	-0.043288	201.1	0.12871	0.019652	17.477	105.33	30.1
3	13	133.467	-0.070141	261.61	0.096725	0.014768	15.853	108.26	30.1
3	13.5	133.967	-0.029865	136.72	0.14127	0.02157	17.587	93.923	30.107
3	14	134.467	-0.055039	90.741	0.15083	0.023029	17.578	94.234	30.106
3	14.5	134.967	-0.11712	174.51	0.11688	0.017846	16.911	108.77	30.106
3	15	135.467	-0.039932	150.31	0.14363	0.021929	18.552	97.79	30.1
3	15.5	135.967	-0.17921	226.17	0.11362	0.017348	17.097	111.84	30.1
3	16	136.467	-0.065107	189.59	0.13508	0.020624	17.816	99.826	30.105
3	16.5	136.967	-0.16578	165.06	0.13881	0.021193	18.524	97.905	30.109
3	0	137.467	-0.0013404	243.07	0.1036	0.015818	18.085	108.88	30.111
3	0.5	137.967	-0.055039	107.19	0.1567	0.023925	19.588	87.973	30.111
3	1	138.467	-0.038255	87.306	0.14107	0.021539	19.434	92.992	30.105
3	1.5	138.967	-0.051678	258.04	0.11229	0.017145	17.876	111.02	30.121
3	2	139.467	0.013761	284.34	0.088503	0.013513	17.957	81.853	30.114
3	2.5	139.967	0.10101	184.85	0.12866	0.019645	18.199	111.38	30.107
3	3	140.467	-0.055039	284.37	0.11723	0.017898	15.406	111.03	30.108
3	3.5	140.967	-0.046644	196.56	0.18837	0.02876	14.44	109.22	30.11
3	4	141.467	-0.073496	106.02	0.1263	0.019283	14.975	106.13	30.121
3	4.5	141.967	0.03054	88.447	0.13766	0.021018	15.067	101.31	30.106
3	5	142.467	-0.095309	277.56	0.10681	0.016308	13.324	97.184	30.118
3	5.5	142.967	-0.039932	138.85	0.10906	0.016651	14.43	89.782	30.108
3	6	143.467	-0.023153	119.51	0.17205	0.026269	14.013	75.586	30.108
3	6.5	143.967	-0.10034	254.08	0.085678	0.013081	13.316	68.782	30.11
3	7	144.467	0.075844	108.58	0.098192	0.014992	14.428	85.232	30.125
3	7.5	144.967	-0.04161	84.794	0.12408	0.018945	15.188	92.974	30.115
3	8	145.467	0.015439	83.105	0.13985	0.021352	15.97	97.049	30.127
3	8.5	145.967	-0.18759	70.556	0.13878	0.021189	16.892	99.298	30.125
3	9	146.467	-0.12216	58.008	0.13771	0.021025	17.814	101.55	30.12
3	9.5	146.967	-0.031543	45.459	0.13664	0.020862	18.736	103.8	30.123
3	10	147.467	-0.060073	32.91	0.13557	0.020699	19.658	106.04	30.126
3	10.5	147.967	-0.063429	24.469	0.13527	0.020653	20.519	108.23	30.127
3	11	148.467	-0.039932	32.364	0.13801	0.021072	21.14	110.19	30.119
3	11.5	148.967	-0.1641	40.258	0.14076	0.021492	21.761	112.14	30.114
3	12	149.467	-0.13894	261.24	0.10137	0.015477	19.502	143.7	30.117
3	12.5	149.967	-0.068463	146.26	0.16691	0.025483	20.613	105.3	30.124
3	13	150.467	-0.11377	182.11	0.13421	0.020491	19.411	116.69	30.114
3	13.5	150.967	0.043963	100.76	0.14801	0.022599	19.981	105.36	30.127
3	14	151.467	-0.091953	78.221	0.14046	0.021445	19.738	113.27	30.128
3	14.5	151.967	-0.23625	77.519	0.14199	0.021679	19.572	112.18	30.126
3	15	152.467	-0.11209	240.28	0.10377	0.015844	16.078	122.24	30.127
3	15.5	152.967	-0.073496	118.85	0.14947	0.022822	18.978	101.96	30.126
3	16	153.467	0.020473	86.364	0.14356	0.021919	18.998	99.897	30.12
3	16.5	153.967	-0.12887	69.488	0.13333	0.020357	18.585	100.17	30.12
3	0	154.467	-0.083564	71.768	0.1405	0.021452	17.992	99.171	30.12
3	0.5	154.967	-0.051678	74.048	0.14723	0.022479	17.989	98.577	30.127
3	1	155.467	-0.0046962	76.326	0.15351	0.023437	18.584	98.394	30.125
3	1.5	155.967	-0.058395	78.301	0.14696	0.022438	18.865	98.674	30.127
3	2	156.467	-0.12551	79.573	0.14066	0.021477	18.761	98.831	30.127
3	2.5	156.967	-0.01812	79.896	0.1361	0.02078	18.154	98.767	30.121
3	3	157.467	-0.061751	80.214	0.13992	0.021363	17.624	100.43	30.127
3	3.5	157.967	-0.060073	80.597	0.1437	0.021941	16.937	102.21	30.12
3	4	158.467	-0.080208	81.068	0.1464	0.022352	16.024	103.95	30.126
3	4.5	158.967	-0.061751	79.368	0.14505	0.022146	16.03	104.3	30.131
3	5	159.467	-0.05	78.12	0.14135	0.021582	15.87	103.81	30.127
3	5.5	159.967	-0.053356	77.709	0.13464	0.020557	15.391	102.21	30.132
3	6	160.467	-0.075174	75.614	0.13648	0.020839	15.145	99.007	30.126
3	6.5	160.967	-0.083564	74.015	0.13878	0.021189	15.081	95.457	30.128
3	7	161.467	-0.12216	74.822	0.1383	0.021116	15.475	91.609	30.129
3	7.5	161.967	-0.051678	238.76	0.10508	0.016044	14.279	93.713	30.132
3	8	162.467	0.042285	105.53	0.13449	0.020534	14.926	80.149	30.127
3	8.5	162.967	-0.066785	83.037	0.13015	0.019871	14.602	78.793	30.133
3	9	163.467	0.067454	60.54	0.12581	0.019209	14.277	77.438	30.138
3	9.5	163.967	-0.14732	40.642	0.12277	0.018745	13.964	76.178	30.131
3	10	164.467	-0.068463	41.349	0.13009	0.019862	13.743	75.677	30.138
3	10.5	164.967	-0.13055	42.056	0.1374	0.020979	13.522	75.176	30.131
3	11	165.467	-0.12551	52.102	0.14145	0.021597	13.482	77.405	30.138
3	11.5	165.967	-0.085242	84.77	0.13761	0.021011	13.881	86.246	30.127
3	12	166.467	-0.056717	89.25	0.12908	0.019708	14.316	93.107	30.127
3	12.5	166.967	0.037252	241.79	0.10274	0.015686	15.205	108.79	30.138
3	13	167.467	0.052353	132.48	0.15109	0.023069	15.442	92.935	30.14
3	13.5	167.967	-0.055039	92.585	0.12579	0.019205	14.911	100.95	30.14
3	14	168.467	-0.05	189.48	0.14348	0.021907	15.949	102.2	30.132
3	14.5	168.967	0.017117	271.63	0.16645	0.025414	16.838	110.2	30.133
3	15	169.467	-0.051678	277.1	0.086305	0.013177	15.882	123.71	30.132
3	15.5	169.967	-0.10873	182.54	0.16586	0.025324	17.434	100.49	30.14
3	16	170.467	0.075844	197.24	0.21319	0.032551	19.81	97.515	30.151
3	16.5	170.967	-0.029865	218.63	0.09993	0.015257	17.018	90.508	30.151
3	0	171.467	-0.05	82.744	0.13363	0.020402	17.567	102.92	30.15
3	0.5	171.967	-0.16914	79.96	0.14199	0.021679	19.395	106.45	30.15
3	1	172.467	-0.036577	80.253	0.14446	0.022057	21.218	108.01	30.137
3	1.5	172.967	-0.044966	79.927	0.14133	0.021578	22.999	107.71	30.135
3	2	173.467	-0.066785	72.574	0.14157	0.021615	22.238	104.88	30.144
3	2.5	173.967	-0.15068	66.165	0.1414	0.02159	21.324	102.14	30.141
3	3	174.467	-0.076852	65.04	0.13895	0.021215	19.933	100.06	30.143
3	3.5	174.967	0.025506	64.636	0.13729	0.020961	18.644	98.105	30.145
3	4	175.467	-0.13894	65.884	0.13743	0.020983	17.589	96.412	30.143
3	4.5	175.967	-0.076852	67.591	0.13618	0.020792	16.745	94.643	30.146
3	5	176.467	-0.088598	69.758	0.13352	0.020386	16.112	92.797	30.15
3	5.5	176.967	-0.039932	71.636	0.13259	0.020244	15.658	91.068	30.151
3	6	177.467	0.094301	125.58	0.12659	0.019328	14.536	88.898	30.145
3	6.5	177.967	0.0070492	165.84	0.12402	0.018936	14.213	85.91	30.139
3	7	178.467	-0.081886	90.771	0.13021	0.01988	15.415	84.072	30.151
3	7.5	178.967	-0.10538	75.664	0.12397	0.018927	15.28	82.496	30.151
3	8	179.467	-0.071818	72.906	0.12121	0.018506	15.358	84.529	30.144
3	8.5	179.967	-0.11209	74.119	0.12015	0.018345	15.552	87.678	30.144
3	9	180.467	-0.083564	75.533	0.12293	0.018769	16.059	90.599	30.139
3	9.5	180.967	0.045641	75.211	0.12436	0.018988	16.51	92.127	30.143
3	10	181.467	-0.10034	73.519	0.12474	0.019045	16.918	92.557	30.149
3	10.5	181.967	0.037252	193.93	0.12734	0.019442	16.815	95.732	30.146
3	11	182.467	-0.033221	140.08	0.11114	0.01697	16.65	91.766	30.145
3	11.5	182.967	-0.066785	114.77	0.12413	0.018953	16.771	89.485	30.152
3	12	183.467	0.055709	93.523	0.13463	0.020555	16.749	89.033	30.15
3	12.5	183.967	-0.076852	89.743	0.12633	0.019288	16.277	91.213	30.15
3	13	184.467	-0.051678	212.67	0.17142	0.026172	16.847	89.941	30.151
3	13.5	184.967	-0.081886	123.71	0.10264	0.015671	15.075	93.013	30.151
3	14	185.467	-0.044966	111.67	0.13789	0.021054	15.15	86.402	30.15
3	14.5	185.967	-0.063429	90.972	0.13641	0.020827	15.879	95.144	30.143
3	15	186.467	-0.019797	265.84	0.096147	0.01468	15.773	122.38	30.152
3	15.5	186.967	-0.063429	156.8	0.14539	0.022198	16.82	104.3	30.15
3	16	187.467	-0.10538	125.53	0.14129	0.021572	17.154	101.87	30.151
3	16.5	187.967	-0.008052	280.52	0.096629	0.014753	16.358	115.9	30.152
3	0	188.467	-0.061751	114	0.1654	0.025253	19.616	104.29	30.151
3	0.5	188.967	-0.044966	194.26	0.1495	0.022826	19.579	110.84	30.152
3	1	189.467	-0.083564	141.66	0.12969	0.019802	19.329	98.085	30.154
3	1.5	189.967	-0.073496	139.62	0.19265	0.029415	20.664	111.63	30.149
3	2	190.467	-0.096987	129.29	0.093508	0.014277	18.805	100.44	30.153
3	2.5	190.967	-0.075174	147.78	0.18855	0.028788	21.359	103.38	30.153
3	3	191.467	0.040608	130.47	0.1169	0.017848	19.525	98.13	30.154
3	3.5	191.967	-0.060073	134.25	0.14974	0.022862	20.166	99.622	30.15
3	4	192.467	-0.068463	180.55	0.12775	0.019505	18.804	99.478	30.155
3	4.5	192.967	-0.066785	246.2	0.10028	0.01531	17.703	95.36	30.154
3	5	193.467	-0.048322	157.27	0.18239	0.027847	18.859	106.03	30.153
3	5.5	193.967	-0.0063741	250.97	0.09784	0.014938	16.356	90.728	30.155
3	6	194.467	-0.034899	103.67	0.16389	0.025023	16.548	100.09	30.153
3	6.5	194.967	-0.080208	79.8	0.15879	0.024245	16.474	98.745	30.153
3	7	195.467	-0.038255	137.4	0.12514	0.019107	15.668	98.037	30.151
3	7.5	195.967	-0.10873	159.82	0.13497	0.020607	15.476	96.814	30.153
3	8	196.467	-0.071818	259.25	0.098166	0.014988	15.102	96.547	30.155
3	8.5	196.967	-0.11041	123.08	0.14575	0.022253	16.88	95.839	30.161
3	9	197.467	-0.00973	84.797	0.14798	0.022594	17.027	95.588	30.155
3	9.5	197.967	0.032218	136.47	0.12702	0.019393	16.06	94.5	30.154
3	10	198.467	0.00033753	178.16	0.12997	0.019844	16.573	94.258	30.153
3	10.5	198.967	-0.095309	231.73	0.086287	0.013174	15.577	94.286	30.156
3	11	199.467	-0.19431	129.94	0.14011	0.021392	17.722	109.51	30.16
3	11.5	199.967	0.015439	86.227	0.14867	0.022699	17.646	109.19	30.158
3	12	200.467	-0.11544	71.596	0.1375	0.020994	16.622	102.69	30.154
3	12.5	200.967	-0.098665	72.142	0.13772	0.021028	15.883	94.931	30.156
3	13	201.467	0.10437	72.369	0.13764	0.021016	15.316	91.738	30.152
3	13.5	201.967	-0.10873	72.106	0.13711	0.020934	15.01	95.534	30.156
3	14	202.467	-0.083564	71.752	0.13941	0.021286	14.826	98.181	30.152
3	14.5	202.967	-0.053356	71.388	0.14273	0.021793	14.697	100.36	30.152
3	15	203.467	-0.12048	71.484	0.14521	0.022171	14.744	101.64	30.157
3	15.5	203.967	-0.024831	71.86	0.1467	0.022398	14.689	102.7	30.156
3	16	204.467	-0.063429	72.711	0.14651	0.022369	14.463	103.37	30.153
3	16.5	204.967	0.0087271	72.574	0.14572	0.022248	14.726	102.46	30.157
3	0	205.467	-0.00973	96.737	0.13681	0.020888	15.053	101.67	30.157
3	0.5	205.967	-0.18927	179.11	0.12067	0.018425	15.576	100.98	30.155
3	1	206.467	-0.061751	210.73	0.108	0.01649	15.695	99.055	30.158
3	1.5	206.967	-0.13055	131.65	0.14209	0.021695	15.799	92.945	30.157
3	2	207.467	0.075844	202.11	0.11762	0.017959	15.05	99.038	30.156
3	2.5	207.967	-0.063429	114.52	0.15199	0.023206	16.652	89.527	30.157
3	3	208.467	0.010405	84.818	0.13604	0.02077	15.945	94.008	30.155
3	3.5	208.967	-0.034899	71.379	0.13437	0.020515	15.478	98.072	30.158
3	4	209.467	-0.095309	74.957	0.14764	0.022542	15.262	101.7	30.152
3	4.5	209.967	-0.1037	232.89	0.24848	0.037938	15.035	113.8	30.157
3	5	210.467	-0.019797	249.34	0.096638	0.014755	14.249	81.993	30.159
3	5.5	210.967	-0.15404	181.22	0.21235	0.032422	11.851	74.705	30.155
3	6	211.467	-0.051678	115.04	0.15861	0.024217	12.085	83.285	30.166
3	6.5	211.967	-0.019797	56.153	0.11223	0.017136	12.453	91.699	30.16
3	7	212.467	-0.070141	70.069	0.13939	0.021283	14.16	98.461	30.158
3	7.5	212.967	-0.011408	78.987	0.15193	0.023197	15.484	104	30.159
3	8	213.467	-0.058395	83.185	0.15145	0.023124	16.489	108.27	30.159
3	8.5	213.967	0.059065	84.93	0.15284	0.023337	17.797	110.55	30.159
3	9	214.467	-0.04161	84.114	0.15542	0.02373	18.572	112.69	30.165
3	9.5	214.967	-0.080208	82.265	0.15938	0.024335	19.198	114.58	30.157
3	10	215.467	-0.076852	81.067	0.16617	0.025372	20.181	115.86	30.159
3	10.5	215.967	-0.15068	78.236	0.16372	0.024997	20.573	115.48	30.165
3	11	216.467	-0.011408	74.772	0.15827	0.024166	20.605	114.49	30.159
3	11.5	216.967	-0.088598	71.004	0.15465	0.023613	19.752	113.43	30.166
3	12	217.467	-0.08692	64.83	0.14988	0.022883	18.676	110.19	30.158
3	12.5	217.967	-0.093631	55.016	0.14335	0.021887	17.264	103.67	30.167
3	13	218.467	-0.10705	45.201	0.13682	0.02089	15.851	97.138	30.165
3	13.5	218.967	-0.083564	38.005	0.13225	0.020193	14.553	91.645	30.165
3	14	219.467	-0.046644	58.842	0.14869	0.022702	14.478	97.224	30.164
3	14.5	219.967	0.0070492	71.077	0.15493	0.023656	14.253	100.24	30.173
3	15	220.467	-0.04161	70.532	0.14604	0.022297	13.805	99.436	30.164
3	15.5	220.967	-0.1641	69.932	0.14814	0.022618	13.967	99.227	30.164
3	16	221.467	-0.13558	69.309	0.15502	0.023669	14.394	99.274	30.16
3	16.5	221.967	-0.081886	69.835	0.15074	0.023016	14.904	99.903	30.164
3	0	222.467	-0.008052	70.143	0.14715	0.022466	15.337	100.46	30.169
3	0.5	222.967	-0.066785	69.701	0.14668	0.022396	15.537	100.73	30.166
3	1	223.467	-0.056717	69.41	0.14409	0.021999	16.099	100.82	30.169
3	1.5	223.967	0.0036934	69.254	0.1396	0.021314	16.981	100.74	30.164
3	2	224.467	-0.1339	69.482	0.14166	0.021629	17.238	100.74	30.173
3	2.5	224.967	-0.081886	69.82	0.14505	0.022147	17.29	100.83	30.166
3	3	225.467	-0.023153	70.298	0.14436	0.022041	16.8	101.72	30.171
3	3.5	225.967	-0.091953	70.629	0.14504	0.022145	16.533	101.96	30.169
3	4	226.467	-0.076852	70.717	0.14798	0.022594	16.634	101.14	30.177
3	4.5	226.967	-0.096987	70.594	0.14763	0.02254	16.158	100.17	30.172
3	5	227.467	-0.1188	70.373	0.14572	0.022249	15.413	99.111	30.162
3	5.5	227.967	0.12786	69.912	0.145	0.022138	14.394	97.524	30.17
3	6	228.467	-0.046644	69.502	0.14248	0.021754	13.5	95.998	30.166
3	6.5	228.967	-0.034899	69.263	0.13452	0.020539	13.003	94.697	30.174
3	7	229.467	-0.013086	248.86	0.093261	0.014239	11.471	93.998	30.172
3	7.5	229.967	-0.07853	120.54	0.14572	0.022249	13.061	91.687	30.166
3	8	230.467	-0.0030183	85.046	0.14484	0.022115	13.124	89.131	30.17
3	8.5	230.967	-0.13558	141.81	0.12048	0.018395	12.784	85.158	30.171
3	9	231.467	0.032218	196.49	0.16849	0.025725	13.574	97.695	30.178
3	9.5	231.967	-0.033221	130.94	0.14513	0.022159	13.648	91.812	30.178
3	10	232.467	-0.10873	65.386	0.12177	0.018593	13.721	85.929	30.169
3	10.5	232.967	-0.056717	59.249	0.12165	0.018574	13.774	85.79	30.161
3	11	233.467	-0.10705	69.772	0.12823	0.019579	13.833	87.302	30.173
3	11.5	233.967	-0.053356	72.599	0.13511	0.020629	14.125	88.792	30.166
3	12	234.467	0.033896	74.437	0.1401	0.02139	14.299	91.283	30.17
3	12.5	234.967	0.047319	74.993	0.14264	0.021778	14.319	95.071	30.173
3	13	235.467	0.047319	75.204	0.14422	0.02202	14.725	98.358	30.175
3	13.5	235.967	-0.10873	75.311	0.14697	0.02244	14.966	101.08	30.177
3	14	236.467	-0.05	75.305	0.1539	0.023498	14.469	102.34	30.174
3	14.5	236.967	-0.085242	75.48	0.1544	0.023573	14.385	101.33	30.175
3	15	237.467	0.060743	75.754	0.15114	0.023076	14.504	99.198	30.169
3	15.5	237.967	-0.073496	76.042	0.1437	0.02194	14.33	98.681	30.178
3	16	238.467	0.055709	70.252	0.14137	0.021584	14.42	99.116	30.169
3	16.5	238.967	-0.016442	58.162	0.14434	0.022038	14.783	100.54	30.174
3	0	239.467	-0.019797	46.071	0.14731	0.022492	15.146	101.96	30.178
3	0.5	239.967	0.045641	44.437	0.14922	0.022782	15.429	102.88	30.174
3	1	240.467	-0.053356	67.901	0.14856	0.022682	15.518	102.58	30.159
3	1.5	240.967	-0.051678	74.928	0.14711	0.022462	15.792	101.26	30.178
3	2	241.467	-0.014764	74.744	0.14573	0.022251	16.176	99.88	30.177
3	2.5	241.967	-0.033221	74.51	0.14846	0.022667	16.844	102.46	30.181
3	3	242.467	-0.15907	257.36	0.086698	0.013237	15.342	120.37	30.178
3	3.5	242.967	0.023828	121.63	0.1661	0.025361	17.739	101.35	30.183
3	4	243.467	0.03054	89.318	0.16019	0.024458	17.655	103.71	30.177
3	4.5	243.967	-0.1037	75.874	0.14945	0.022818	17.425	107.1	30.185
3	5	244.467	-0.073496	76.638	0.15148	0.023128	17.552	106.89	30.177
3	5.5	244.967	-0.22283	76.892	0.15364	0.023459	17.142	104.89	30.176
3	6	245.467	-0.026509	140.88	0.12875	0.019658	16.238	110.87	30.18
3	6.5	245.967	-0.063429	159.09	0.13535	0.020665	16.437	105.17	30.179
3	7	246.467	-0.066785	97.282	0.16124	0.024618	16.947	96.351	30.178
3	7.5	246.967	-0.071818	74.217	0.1586	0.024216	16.991	98.818	30.185
3	8	247.467	-0.026509	51.153	0.15597	0.023813	17.036	101.29	30.182
3	8.5	247.967	-0.1188	46.209	0.15391	0.023499	17.276	102.74	30.181
3	9	248.467	-0.098665	69.104	0.15273	0.023319	17.816	102.65	30.187
3	9.5	248.967	-0.063429	226.66	0.11542	0.017623	17.354	107.91	30.184
3	10	249.467	-0.038255	149.14	0.15074	0.023015	17.932	100.62	30.185
3	10.5	249.967	0.035574	162.57	0.14415	0.022008	17.866	100.09	30.184
3	11	250.467	-0.063429	94.284	0.17285	0.026391	18.439	95.083	30.197
3	11.5	250.967	-0.091953	75.56	0.15208	0.02322	18.148	98.447	30.194
3	12	251.467	-0.013086	73.112	0.15447	0.023585	17.546	98.577	30.184
3	12.5	251.967	-0.068463	144.95	0.12905	0.019703	16.298	104.96	30.184
3	13	252.467	0.013761	151.56	0.14322	0.021867	17.587	99.378	30.184
3	13.5	252.967	-0.01812	95.297	0.16366	0.024988	18.1	94.876	30.19
3	14	253.467	0.0087271	74.493	0.15245	0.023277	16.953	99.685	30.186
3	14.5	253.967	-0.031543	74.555	0.15552	0.023746	16.719	99.776	30.185
3	15	254.467	0.052353	74.719	0.15805	0.024131	16.671	99.364	30.184
3	15.5	254.967	0.055709	74.687	0.15945	0.024345	16.904	98.226	30.202
3	16	255.467	0.0087271	74.542	0.15336	0.023415	16.698	96.726	30.191
3	16.5	255.967	0.042285	74.216	0.14627	0.022333	16.398	95.07	30.198
3	0	256.467	-0.031543	73.125	0.1451	0.022153	16.266	93.157	30.188
3	0.5	256.967	-0.10034	275.1	0.085557	0.013063	15.721	91.702	30.19
3	1	257.467	-0.050004	118.59	0.15651	0.023897	16.143	89.431	30.19
3	1.5	257.967	-0.038258	208.67	0.10405	0.015887	15.492	92.798	30.197
3	2	258.467	-0.090273	96.18	0.15454	0.023595	17.422	87.666	30.186
3	2.5	258.967	-0.12887	78.93	0.14232	0.021729	16.823	88.591	30.191
3	3	259.467	-0.20102	70.161	0.13861	0.021163	16.227	92.775	30.194
3	3.5	259.967	-0.081882	69.739	0.14328	0.021875	15.633	100.17	30.189
3	4	260.467	-0.016442	69.93	0.14274	0.021794	15.558	99.605	30.191
3	4.5	260.967	-0.029868	69.513	0.14089	0.021512	15.632	96.944	30.185
3	5	261.467	-0.019802	59.229	0.14084	0.021503	15.753	95.896	30.202
3	5.5	261.967	-0.17081	48.945	0.14078	0.021494	15.873	94.848	30.2
3	6	262.467	-0.05839	38.661	0.14072	0.021485	15.994	93.8	30.187
3	6.5	262.967	-0.056715	70.729	0.15085	0.023031	15.696	98.591	30.202
3	7	263.467	-0.11376	277.94	0.097812	0.014934	15.745	83.226	30.204
3	7.5	263.967	0.012081	150.16	0.12736	0.019446	16.002	92.363	30.203
3	8	264.467	-0.0013403	216.52	0.098817	0.015088	14.836	102.65	30.197
3	8.5	264.967	-0.05168	135.69	0.14866	0.022698	16.431	97.281	30.203
3	9	265.467	-0.014766	88.079	0.1554	0.023726	17.125	98.356	30.204
3	9.5	265.967	0.00033485	71.225	0.13964	0.021321	17.283	102.49	30.202
3	10	266.467	0.023827	70.447	0.14896	0.022743	17.729	102.63	30.203
3	10.5	266.967	-0.0030205	70.085	0.15541	0.023728	18.033	102.59	30.202
3	11	267.467	-0.019802	70.614	0.15573	0.023777	18.034	102.19	30.197
3	11.5	267.967	-0.033223	71.281	0.15641	0.023881	17.933	102.89	30.202
3	12	268.467	-0.071816	72.032	0.15731	0.024018	17.769	104.27	30.203
3	12.5	268.967	-0.066781	72.82	0.15989	0.024413	17.788	104.31	30.203
3	13	269.467	-0.038258	217.41	0.11741	0.017926	16.065	109.73	30.198
3	13.5	269.967	-0.12887	144.82	0.15788	0.024105	17.765	103.14	30.201
3	14	270.467	-0.12048	108.14	0.18044	0.02755	15.859	83.717	30.196
3	14.5	270.967	-0.10705	95.388	0.15739	0.024031	14.533	78.924	30.196
3	15	271.467	0.010406	69.566	0.1178	0.017986	14.727	85.37	30.194
3	15.5	271.967	-0.080207	55.977	0.10755	0.016421	15.063	90.821	30.203
3	16	272.467	-0.063426	66.437	0.15499	0.023663	15.679	94.314	30.194
3	16.5	272.967	0.0053703	70.517	0.16232	0.024784	15.715	95.411	30.196
3	0	273.467	-0.070136	70.855	0.14614	0.022313	15.41	95.101	30.202
3	0.5	273.967	-0.066781	71.795	0.14752	0.022524	15.607	96.243	30.203
3	1	274.467	-0.041614	72.735	0.1501	0.022917	15.996	98.079	30.209
3	1.5	274.967	0.0070454	73.57	0.15275	0.023322	16.787	101.43	30.204
3	2	275.467	-0.17585	74.253	0.1599	0.024413	17.132	103.02	30.202
3	2.5	275.967	-0.023157	74.851	0.16902	0.025805	17.215	103.64	30.197
3	3	276.467	-0.1188	75.337	0.17149	0.026184	16.817	103.56	30.209
3	3.5	276.967	-0.080207	75.769	0.1691	0.025819	16.701	103.64	30.203
3	4	277.467	-0.046649	76.137	0.16113	0.024601	16.906	103.92	30.203
3	4.5	277.967	-0.041614	76.222	0.16198	0.024731	17.099	105.38	30.203
3	5	278.467	-0.036578	75.971	0.16305	0.024895	16.952	106.28	30.209
3	5.5	278.967	-0.086918	75.071	0.16229	0.024779	16.074	105.65	30.205
3	6	279.467	0.012081	74.646	0.15898	0.024273	15.831	105.51	30.222
3	6.5	279.967	-0.066781	74.444	0.1553	0.023711	15.859	105.61	30.211
3	7	280.467	0.012081	74.53	0.15752	0.02405	16.03	106.05	30.214
3	7.5	280.967	-0.029868	74.783	0.16095	0.024574	16.153	106.46	30.203
3	8	281.467	-0.13893	75.209	0.16564	0.02529	16.227	106.82	30.21
3	8.5	281.967	-0.019802	73.048	0.15855	0.024207	16.227	107.09	30.204
3	9	282.467	-0.16913	70.992	0.15213	0.023228	16.434	107.27	30.21
3	9.5	282.967	-0.078527	70.441	0.15332	0.02341	17.452	107.19	30.212
3	10	283.467	-0.080207	69.873	0.15303	0.023365	17.934	107.18	30.211
3	10.5	283.967	-0.10705	69.287	0.15125	0.023093	17.878	107.25	30.213
3	11	284.467	-0.013086	69.441	0.14992	0.02289	17.934	106.41	30.209
3	11.5	284.967	-0.029868	69.859	0.14886	0.022728	18.01	105.4	30.21
3	12	285.467	-0.075172	71.03	0.1504	0.022963	17.769	106.58	30.21
3	12.5	285.967	-0.039934	71.55	0.14923	0.022785	17.506	107.33	30.205
3	13	286.467	0.0036901	70.976	0.14351	0.021912	17.208	107.34	30.206
3	13.5	286.967	-0.16242	71.144	0.14521	0.022171	16.883	105.96	30.216
3	14	287.467	-0.021477	71.662	0.15042	0.022966	16.543	103.91	30.219
3	14.5	287.967	-0.12719	71.378	0.14813	0.022617	15.473	101.65	30.216
3	15	288.467	-0.039934	71.181	0.14429	0.02203	14.705	99.51	30.212
3	15.5	288.967	-0.031543	71.171	0.13709	0.02093	14.583	97.657	30.227
3	16	289.467	-0.055035	71.039	0.13305	0.020314	14.572	96.817	30.217
3	16.5	289.967	-0.0063757	70.836	0.13085	0.019979	14.624	96.568	30.213
3	0	290.467	-0.031543	70.832	0.13565	0.020711	14.901	94.854	30.215
3	0.5	290.967	0.018791	71.426	0.14037	0.021432	15.08	93.691	30.216
3	1	291.467	-0.12048	73.841	0.14342	0.021898	14.912	94.553	30.216
3	1.5	291.967	-0.11041	73.707	0.14379	0.021954	15.256	96.069	30.225
3	2	292.467	-0.18256	72.12	0.14262	0.021775	15.893	97.957	30.215
3	2.5	292.967	-0.039934	72.032	0.14388	0.021968	16.699	100.47	30.21
3	3	293.467	-0.014766	72.173	0.14547	0.022211	17.179	102.17	30.221
3	3.5	293.967	-0.13222	72.737	0.14764	0.022542	16.909	101.96	30.214
3	4	294.467	-0.06007	73.34	0.14729	0.022488	16.364	100.8	30.216
3	4.5	294.967	-0.023157	73.937	0.14551	0.022217	15.698	99.18	30.213
3	5	295.467	-0.12719	73.866	0.14044	0.021443	15.569	98.682	30.223
3	5.5	295.967	0.015436	74.199	0.13605	0.020772	15.459	98.009	30.217
3	6	296.467	-0.10705	75.112	0.13261	0.020247	15.376	97.085	30.22
3	6.5	296.967	-0.13054	75.764	0.13485	0.020589	14.75	97.116	30.228
3	7	297.467	-0.12551	76.285	0.13729	0.020961	14.127	97.526	30.226
3	7.5	297.967	0.070811	76.577	0.13641	0.020827	13.891	98.451	30.221
3	8	298.467	-0.05336	227.45	0.11065	0.016895	13.408	111.44	30.221
3	8.5	298.967	-0.065106	132.66	0.13888	0.021205	14.589	97.773	30.222
3	9	299.467	0.0070454	190.85	0.17974	0.027443	15.797	98.73	30.227
3	9.5	299.967	-0.13558	229.55	0.11541	0.017622	14.618	122.34	30.227
3	10	300.467	-0.090273	118.88	0.1583	0.024169	16.823	92.824	30.222
3	10.5	300.967	-0.096984	197.42	0.13584	0.02074	15.477	110.15	30.227
3	11	301.467	-0.076852	242.96	0.087529	0.013364	14.831	122.85	30.226
3	11.5	301.967	-0.028188	124.21	0.1557	0.023773	17.57	98.702	30.227
3	12	302.467	-0.12887	91.528	0.15054	0.022985	17.672	100.57	30.227
3	12.5	302.967	0.022147	75.978	0.13943	0.021288	17.454	104.08	30.227
3	13	303.467	0.023827	74.017	0.13307	0.020317	17.194	104.98	30.228
3	13.5	303.967	-0.056715	74.243	0.14006	0.021384	16.757	106.71	30.227
3	14	304.467	0.002015	75.11	0.152	0.023208	16.268	108.61	30.227
3	14.5	304.967	-0.11208	73.729	0.15862	0.024219	15.961	109.03	30.226
3	15	305.467	-0.048324	72.379	0.1614	0.024642	15.77	108.84	30.235
3	15.5	305.967	-0.050004	71.063	0.15976	0.024392	15.713	107.95	30.227
3	16	306.467	0.015436	70.951	0.15847	0.024196	15.624	107.07	30.23
3	16.5	306.967	-0.085238	73.939	0.15968	0.02438	15.375	103.94	30.243
4	0	1.697	-0.19934	63.096	0.30156	0.031974	126.62	61.399	32.276
4	0.5	2.197	-0.11544	62.437	0.2941	0.031183	125.03	61.364	32.278
4	1	2.697	-0.029866	63.422	0.29452	0.031228	124.51	61.527	32.285
4	1.5	3.197	-0.11041	64.707	0.29638	0.031425	124.19	61.727	32.284
4	2	3.697	-0.041612	66.074	0.28695	0.030425	123.33	65.731	32.286
4	2.5	4.197	-0.0080552	67.009	0.27811	0.029488	122.62	69.688	32.29
4	3	4.697	-0.090274	66.266	0.27192	0.028832	122.51	73.336	32.292
4	3.5	5.197	-0.0030202	65.618	0.26434	0.028027	121.5	74.554	32.296
4	4	5.697	-0.18759	65.123	0.25448	0.026983	119.04	71.822	32.294
4	4.5	6.197	-0.096986	65.044	0.23604	0.025027	116.86	67.421	32.308
4	5	6.697	-0.0013438	65.331	0.21002	0.022268	114.92	61.549	32.296
4	5.5	7.197	-0.19095	65.129	0.1899	0.020135	112.64	59.716	32.296
4	6	7.697	-0.076851	64.713	0.17234	0.018273	110.21	59.633	32.309
4	6.5	8.197	-0.16242	64.641	0.15548	0.016485	107.11	57.852	32.309
4	7	8.697	-0.16411	64.633	0.13875	0.014711	103.88	55.751	32.309
4	7.5	9.197	-0.041612	64.321	0.1414	0.014992	101.94	55.343	32.309
4	8	9.697	-0.019802	64.057	0.14309	0.015172	100.55	54.952	32.309
4	8.5	10.197	-0.05	64.208	0.1347	0.014282	103.43	54.488	32.318
4	9	10.697	-0.083563	64.41	0.13013	0.013798	106.67	54.263	32.308
4	9.5	11.197	-0.19934	64.767	0.13734	0.014562	110.97	54.777	32.309
4	10	11.697	-0.073493	64.927	0.14493	0.015367	114.14	55.263	32.315
4	10.5	12.197	-0.1188	64.79	0.15312	0.016235	115.57	55.709	32.323
4	11	12.697	0.037248	64.801	0.16221	0.017199	115.68	56.058	32.324
4	11.5	13.197	-0.093627	64.936	0.17207	0.018244	114.68	56.326	32.316
4	12	13.697	-0.011408	65.253	0.1835	0.019456	115.65	56.253	32.325
4	12.5	14.197	0.010403	65.65	0.19563	0.020742	117.48	56.033	32.325
4	13	14.697	-0.065105	65.37	0.20499	0.021735	116.81	56.327	32.319
4	13.5	15.197	-0.10202	65.005	0.21415	0.022706	115.93	56.725	32.328
4	14	15.697	-0.085239	65.229	0.23077	0.024469	121.19	58.228	32.326
4	14.5	16.197	-0.17249	65.457	0.24493	0.025969	125.61	59.518	32.326
4	15	16.697	-0.11544	65.7	0.24858	0.026357	126.42	59.898	32.331
4	15.5	17.197	-0.0063788	65.756	0.25307	0.026833	127.55	60.109	32.326
4	16	17.697	-0.13894	65.49	0.25899	0.02746	129.22	60.03	32.329
4	16.5	18.197	-0.17585	65.445	0.26696	0.028305	131.55	60.724	32.331
4	0	18.697	-0.038259	65.593	0.27672	0.02934	134.46	62.097	32.33
4	0.5	19.197	-0.17082	65.652	0.28601	0.030325	136.01	62.628	32.334
4	1	19.697	-0.046647	65.674	0.29509	0.031288	136.98	62.807	32.331
4	1.5	20.197	-0.080204	65.581	0.29545	0.031326	138.31	62.152	32.334
4	2	20.697	-0.088598	65.465	0.2952	0.0313	139.71	61.465	32.333
4	2.5	21.197	-0.091951	65.197	0.30823	0.032681	141.57	62.615	32.335
4	3	21.697	-0.071816	64.937	0.32027	0.033958	142.94	63.598	32.336
4	3.5	22.197	-0.16913	64.714	0.32827	0.034806	142.33	63.899	32.343
4	4	22.697	-0.090274	64.812	0.33441	0.035457	142.82	63.945	32.335
4	4.5	23.197	-0.1792	65.536	0.33695	0.035726	145.49	63.491	32.342
4	5	23.697	-0.13558	65.44	0.34149	0.036208	145.31	63.358	32.341
4	5.5	24.197	-0.10537	64.58	0.34791	0.036889	142.49	63.523	32.344
4	6	24.697	-0.12551	64.047	0.35166	0.037286	139.53	66.527	32.34
4	6.5	25.197	-0.14229	63.689	0.35398	0.037532	136.49	71.052	32.343
4	7	25.697	-0.21276	64.056	0.35153	0.037273	135.98	74.766	32.345
4	7.5	26.197	-0.065105	64.646	0.34761	0.036857	136.25	78.23	32.342
4	8	26.697	-0.096986	64.518	0.34891	0.036994	133.96	76.016	32.347
4	8.5	27.197	0.0070499	64.318	0.34994	0.037104	131.34	73.113	32.357
4	9	27.697	-0.18256	64.089	0.33425	0.03544	127.16	67.479	32.35
4	9.5	28.197	-0.14397	63.972	0.31974	0.033901	123.43	62.75	32.354
4	10	28.697	-0.0030202	64.422	0.31118	0.032994	122.03	62.556	32.358
4	10.5	29.197	-0.1037	64.614	0.30088	0.031902	119.84	62.289	32.359
4	11	29.697	-0.018119	64.237	0.28673	0.030401	115.91	61.865	32.367
4	11.5	30.197	0.037248	64.254	0.27553	0.029214	114.29	62.602	32.368
4	12	30.697	-0.16578	64.775	0.26814	0.02843	115.63	64.83	32.355
4	12.5	31.197	-0.066781	64.754	0.25606	0.02715	115.85	65.555	32.369
4	13	31.697	-0.18424	64.36	0.24075	0.025526	115.29	65.241	32.371
4	13.5	32.197	-0.18759	64.433	0.23037	0.024425	114.44	64.524	32.37
4	14	32.697	-0.038259	64.682	0.22187	0.023524	113.48	63.653	32.373
4	14.5	33.197	-0.096986	65.198	0.22503	0.02386	112.55	65.39	32.376
4	15	33.697	-0.058394	65.719	0.22926	0.024309	111.63	67.378	32.376
4	15.5	34.197	0.067452	65.509	0.21876	0.023195	111.05	66.32	32.381
4	16	34.697	-0.0097316	65.478	0.21043	0.022312	110.64	65.305	32.394
4	16.5	35.197	-0.019802	66.131	0.2104	0.022308	110.84	64.453	32.384
4	0	35.697	-0.014767	66.342	0.21003	0.02227	110.59	63.555	32.389
4	0.5	36.197	-0.036577	65.897	0.20918	0.022179	109.67	62.589	32.379
4	1	36.697	-0.1188	66.067	0.20943	0.022205	110.63	61.839	32.392
4	1.5	37.197	-0.0097316	66.687	0.21047	0.022316	112.97	61.247	32.382
4	2	37.697	-0.1037	66.874	0.22116	0.023449	115.32	62.056	32.392
4	2.5	38.197	-0.046647	66.941	0.23453	0.024867	117.68	63.256	32.398
4	3	38.697	-0.20941	67.789	0.25063	0.026574	116.42	64.115	32.397
4	3.5	39.197	0.010403	68.528	0.26556	0.028158	116.59	64.79	32.395
4	4	39.697	-0.034901	68.889	0.27666	0.029334	121.55	64.883	32.393
4	4.5	40.197	-0.11208	68.956	0.28236	0.029938	122.31	64.674	32.408
4	5	40.697	-0.081886	68.725	0.28262	0.029966	118.84	64.158	32.4
4	5.5	41.197	-0.056717	68.351	0.28376	0.030086	120.19	63.008	32.393
4	6	41.697	-0.061746	67.928	0.28519	0.030238	123.13	61.646	32.394
4	6.5	42.197	-0.20605	67.375	0.2808	0.029773	121.92	62.47	32.401
4	7	42.697	-0.041612	66.951	0.27521	0.02918	120.62	63.209	32.408
4	7.5	43.197	-0.13894	67.085	0.26487	0.028084	119.27	63.434	32.406
4	8	43.697	-0.0030202	67.073	0.25455	0.026989	119.27	63.228	32.401
4	8.5	44.197	-0.05	66.844	0.24422	0.025895	121.26	62.384	32.412
4	9	44.697	-0.13725	66.267	0.23595	0.025017	121.71	62.381	32.404
4	9.5	45.197	-0.05	65.465	0.229	0.02428	121.17	62.923	32.408
4	10	45.697	-0.055035	65.699	0.23136	0.02453	122.55	63.321	32.422
4	10.5	46.197	-0.06007	66.244	0.23652	0.025078	124.5	63.675	32.415
4	11	46.697	-0.018119	65.591	0.23465	0.02488	125.7	62.868	32.422
4	11.5	47.197	-0.14229	64.924	0.23339	0.024746	126.71	62.197	32.415
4	12	47.697	0.00033851	64.583	0.23952	0.025396	126.45	63.039	32.424
4	12.5	48.197	-0.15404	64.293	0.2468	0.026168	126.69	63.661	32.431
4	13	48.697	-0.071816	64.156	0.25764	0.027318	128.47	63.605	32.422
4	13.5	49.197	-0.1188	64.242	0.26634	0.028239	128.88	63.468	32.422
4	14	49.697	-0.033224	64.703	0.2714	0.028776	126.99	63.196	32.436
4	14.5	50.197	-0.16242	64.682	0.27868	0.029548	128	63.292	32.424
4	15	50.697	-0.12048	64.222	0.28799	0.030536	131.66	63.723	32.441
4	15.5	51.197	-0.090274	64.158	0.30054	0.031866	134.35	64.255	32.434
4	16	51.697	-0.075169	64.306	0.31484	0.033382	136.51	64.842	32.431
4	16.5	52.197	-0.12719	65.061	0.32939	0.034925	136.69	64.967	32.434
4	0	52.697	-0.031548	65.981	0.34402	0.036476	136.34	64.964	32.437
4	0.5	53.197	0.010403	66.33	0.34501	0.036581	134.9	63.958	32.44
4	1	53.697	-0.086915	66.518	0.34636	0.036724	133.62	62.988	32.437
4	1.5	54.197	-0.073493	65.997	0.35186	0.037307	133.37	62.372	32.438
4	2	54.697	0.0020149	65.539	0.35661	0.037811	133.65	63.63	32.446
4	2.5	55.197	-0.068458	65.207	0.35988	0.038158	134.97	68.562	32.44
4	3	55.697	-0.16578	65.325	0.36375	0.038568	136.7	72.375	32.441
4	3.5	56.197	-0.056717	65.907	0.36824	0.039044	138.88	75.035	32.448
4	4	56.697	-0.086915	65.689	0.33981	0.036029	136.89	74.365	32.449
4	4.5	57.197	-0.20437	65.091	0.29568	0.03135	132.9	72.107	32.442
4	5	57.697	-0.22116	64.864	0.26746	0.028359	131.93	68.34	32.442
4	5.5	58.197	-0.051682	64.713	0.24249	0.025711	131.57	64.267	32.448
4	6	58.697	-0.095309	64.862	0.22476	0.023831	131.15	66.266	32.454
4	6.5	59.197	-0.21947	64.948	0.20784	0.022037	130.5	67.894	32.468
4	7	59.697	0.045642	64.569	0.19524	0.020701	128.38	66.057	32.461
4	7.5	60.197	-0.15739	64.203	0.18428	0.019539	126.39	64.755	32.466
4	8	60.697	-0.18927	63.874	0.17793	0.018866	124.8	64.949	32.466
4	8.5	61.197	-0.031548	63.672	0.17233	0.018272	124.29	64.761	32.459
4	9	61.697	-0.12719	63.677	0.16795	0.017808	125.57	63.948	32.454
4	9.5	62.197	-0.01309	64.119	0.16653	0.017657	125.48	63.443	32.466
4	10	62.697	-0.083563	65.009	0.16814	0.017828	123.99	63.253	32.467
4	10.5	63.197	-0.053359	64.5	0.1724	0.01828	126.47	63.242	32.464
4	11	63.697	-0.11712	63.262	0.17804	0.018878	131.01	63.324	32.465
4	11.5	64.197	-0.05	63.478	0.19367	0.020534	131.73	64.604	32.478
4	12	64.697	-0.063429	64.177	0.2126	0.022542	131.18	66.282	32.479
4	12.5	65.197	-0.19599	63.597	0.216	0.022903	134.31	65.983	32.472
4	13	65.697	-0.034901	62.847	0.21736	0.023046	137.93	65.423	32.478
4	13.5	66.197	-0.090274	63.935	0.22822	0.024198	137.02	65.295	32.478
4	14	66.697	-0.078528	64.818	0.23822	0.025258	136.34	65.173	32.473
4	14.5	67.197	-0.10706	63.922	0.24033	0.025482	138.2	65.004	32.477
4	15	67.697	-0.20101	63.189	0.24554	0.026035	139.5	65.229	32.483
4	15.5	68.197	-0.039936	63.005	0.26128	0.027704	138.93	66.789	32.472
4	16	68.697	-0.14061	63.03	0.27504	0.029163	137.98	67.756	32.475
4	16.5	69.197	-0.076851	63.501	0.28458	0.030173	136.22	67.454	32.479
4	0	69.697	0.015438	63.89	0.29199	0.03096	134.51	67.041	32.472
4	0.5	70.197	-0.13054	64.173	0.29669	0.031458	132.86	66.485	32.485
4	1	70.697	-0.12719	64.085	0.30283	0.032108	131.27	66.362	32.485
4	1.5	71.197	-0.053359	63.719	0.31005	0.032874	129.73	66.563	32.489
4	2	71.697	-0.18927	63.871	0.31671	0.033581	129.33	67.409	32.479
4	2.5	72.197	-0.17417	64.263	0.32312	0.03426	129.44	68.552	32.471
4	3	72.697	-0.044971	63.903	0.33611	0.035637	127.77	69.712	32.49
4	3.5	73.197	-0.16913	63.377	0.35054	0.037167	125.7	70.874	32.484
4	4	73.697	0.0053676	63.515	0.35381	0.037514	124.52	71.184	32.482
4	4.5	74.197	-0.071816	63.697	0.35602	0.037748	123.48	71.392	32.489
4	5	74.697	-0.10202	63.61	0.35471	0.037609	123.82	70.863	32.492
4	5.5	75.197	-0.10034	63.524	0.35186	0.037308	123.41	70.171	32.491
4	6	75.697	-0.063429	63.443	0.34044	0.036096	118.73	68.569	32.49
4	6.5	76.197	-0.065105	63.504	0.32603	0.034568	114.88	66.698	32.491
4	7	76.697	-0.0080552	63.974	0.30306	0.032134	113.41	64.058	32.497
4	7.5	77.197	-0.063429	64.561	0.28838	0.030576	111.06	62.228	32.492
4	8	77.697	-0.080204	65.332	0.28657	0.030385	107.33	61.66	32.508
4	8.5	78.197	-0.028189	65.194	0.28631	0.030357	106.46	62.16	32.505
4	9	78.697	-0.11712	64.353	0.28723	0.030455	107.79	63.488	32.503
4	9.5	79.197	-0.13725	64.685	0.28635	0.030361	110.73	64.633	32.503
4	10	79.697	-0.090274	65.542	0.28466	0.030182	114.37	65.698	32.498
4	10.5	80.197	-0.16075	65.395	0.29148	0.030905	113.64	66.618	32.506
4	11	80.697	-0.033224	65.102	0.29964	0.03177	112.3	67.543	32.499
4	11.5	81.197	-0.10034	65.38	0.30772	0.032627	115.58	69.809	32.504
4	12	81.697	-0.12551	65.518	0.31365	0.033256	118.62	71.495	32.504
4	12.5	82.197	0.02886	65.064	0.31045	0.032917	120.65	70.726	32.517
4	13	82.697	-0.083563	64.677	0.30869	0.03273	121.9	69.465	32.512
[truncated: 7,726 more rows]
