# Supplementary material for: The acute effects of different levels of intermittent negative pressure on peripheral circulation in patients with peripheral artery disease
Source: Physiol Rep. 2019 Oct 20;7(20):e14241. doi: 10.14814/phy2.14241 (PMC6801220; doi:10.14814/phy2.14241)
Supplement: Supplementary file 3 [file PHY2-7-e14241-s003.xlsx]

## Sheet: Ark1
Lopenr	Generated time	Time	Pressure	HR	Velocity	Flow	LDF	MAP	Temp
1	0	97.013	-0.09365	64.257	1.1276	0.072737	97.452	100.81	30.998
1	0.5	97.513	-3.671	63.91	1.1675	0.075314	97.95	101.27	30.987
1	1	98.013	-7.3138	63.646	1.2052	0.077747	98.601	101.67	30.992
1	1.5	98.513	-9.579	63.88	1.2297	0.079323	100.16	101.7	31
1	2	99.013	-9.9733	64.084	1.2464	0.0804	101.71	101.66	31.006
1	2.5	99.513	-9.5724	64.203	1.2422	0.080134	103.22	101.4	30.995
1	3	100.013	-9.9079	64.146	1.232	0.079473	104.03	101.43	31.005
1	3.5	100.513	-9.9079	63.829	1.2127	0.07823	103.79	101.88	30.991
1	4	101.013	-9.4716	64.588	1.2237	0.078939	103.41	102.2	30.996
1	4.5	101.513	-10.032	66.344	1.2627	0.081455	102.9	102.41	31.001
1	5	102.013	-9.4817	68.728	1.2734	0.082143	102.91	103.22	31.007
1	5.5	102.513	-9.7016	71.065	1.2719	0.082045	103.16	104.18	31.005
1	6	103.013	-10.034	66.401	1.2375	0.079829	104.73	102.92	31.006
1	6.5	103.513	-9.1126	62.453	1.2095	0.078021	105.81	101.94	31.007
1	7	104.013	-10.282	64.189	1.2316	0.079451	103.01	103.28	31.007
1	7.5	104.513	-9.7804	65.264	1.2369	0.079787	101.29	103.84	31.009
1	8	105.013	-9.3174	64.624	1.1981	0.077287	102.42	102.4	31.005
1	8.5	105.513	-10.007	64.191	1.1788	0.076043	102.65	101.96	31.005
1	9	106.013	-9.5891	64.054	1.1875	0.076604	101.59	102.97	31.005
1	9.5	106.513	-9.683	64.733	1.174	0.075731	99.608	103.5	31.006
1	10	107.013	-6.7836	66.123	1.1411	0.073612	96.821	103.64	31.023
1	10.5	107.513	0.72853	69.352	1.1382	0.073424	94.829	105.21	31.021
1	11	108.013	1.7706	72.374	1.1369	0.073338	93.125	106.88	31.009
1	11.5	108.513	1.9367	65.845	1.0339	0.066692	91.352	103.89	31.017
1	12	109.013	2.0811	60.075	0.94501	0.060961	89.492	101.29	31.029
1	12.5	109.513	1.3629	63.086	1.0204	0.065826	86.617	103.16	31.025
1	13	110.013	0.20672	65.062	1.0705	0.069057	84.964	104.22	31.02
1	13.5	110.513	-0.0046575	63.824	1.042	0.067215	87.102	102.75	31.027
1	14	111.013	-0.14906	63.04	1.0336	0.066677	88.703	101.72	31.03
1	14.5	111.513	-0.13558	63.143	1.0647	0.068682	89.258	101.58	31.029
1	15	112.013	-0.087009	64.013	1.078	0.069537	90.309	101.61	31.03
1	15.5	112.513	-0.21452	65.86	1.0685	0.068929	91.992	101.88	31.029
1	16	113.013	-0.038243	68.637	1.1107	0.071648	93.53	103.5	31.043
1	16.5	113.513	-0.051715	71.944	1.1822	0.076264	94.985	105.91	31.031
1	0	114.013	-0.21775	66.207	1.1112	0.071683	96.737	103.1	31.035
1	0.5	114.513	-3.8086	60.199	1.0359	0.066825	98.497	100.12	31.037
1	1	115.013	-7.5521	62.721	1.1194	0.072207	99.305	101.65	31.045
1	1.5	115.513	-9.3424	65.032	1.1909	0.07682	99.861	102.98	31.044
1	2	116.013	-10.306	64.269	1.1513	0.074269	98.912	102.12	31.044
1	2.5	116.513	-9.3358	63.673	1.1255	0.072605	97.49	101.54	31.044
1	3	117.013	-9.9348	63.589	1.142	0.073665	94.613	101.79	31.044
1	3.5	117.513	-10.106	63.839	1.1396	0.073512	92.33	101.9	31.05
1	4	118.013	-9.3223	64.692	1.1033	0.071169	91.117	101.76	31.056
1	4.5	118.513	-9.861	67.684	1.1105	0.071638	90.304	107.77	31.056
1	5	119.013	-10.076	72.704	1.1591	0.07477	89.872	119.61	31.051
1	5.5	119.513	-9.1058	67.838	1.094	0.070572	90.552	116.16	31.056
1	6	120.013	-10.185	61.585	1.013	0.065346	91.388	110.57	31.056
1	6.5	120.513	-10.166	63.098	1.0527	0.067909	88.22	103	31.061
1	7	121.013	-9.1244	65.219	1.0987	0.070873	84.902	95.925	31.061
1	7.5	121.513	-10.03	65.312	1.0704	0.069047	84.796	98.049	31.062
1	8	122.013	-9.7654	65.405	1.0477	0.067588	84.759	99.715	31.07
1	8.5	122.513	-9.4432	65.502	1.0436	0.067321	84.945	99.891	31.061
1	9	123.013	-9.9062	65.281	1.0316	0.066548	83.941	100.23	31.056
1	9.5	123.513	-9.3878	64.594	1.0081	0.065033	81.185	100.81	31.066
1	10	124.013	-6.6476	64.612	0.99142	0.063955	81.194	101.59	31.068
1	10.5	124.513	0.80747	65.235	0.98052	0.063251	83.58	102.55	31.073
1	11	125.013	1.8126	67.83	0.98678	0.063655	79.547	102.93	31.074
1	11.5	125.513	2.0306	71.219	0.99974	0.064491	72.943	103.07	31.058
1	12	126.013	2.0441	72.598	0.98337	0.063435	73.752	103.24	31.071
1	12.5	126.513	1.1615	70.746	0.96603	0.062317	75.396	102.73	31.074
1	13	127.013	0.16479	63.713	0.94717	0.0611	78.379	101.12	31.072
1	13.5	127.513	0.045626	60.342	0.96487	0.062242	80.458	100.69	31.073
1	14	128.013	-0.10031	63.575	1.0485	0.067637	80.909	102.4	31.079
1	14.5	128.513	-0.063462	65.08	1.0781	0.069547	82.491	102.59	31.073
1	15	129.013	-0.058359	64.956	1.0568	0.06817	85.139	101.35	31.074
1	15.5	129.513	-0.014705	64.594	1.0621	0.068516	84.867	101.24	31.081
1	16	130.013	-0.11203	64.112	1.0809	0.069726	83.131	101.7	31.082
1	16.5	130.513	-0.065163	64.509	1.084	0.069929	82.059	101.48	31.081
1	0	131.013	-0.18252	65.138	1.0831	0.069866	81.163	101.08	31.081
1	0.5	131.513	-3.7531	69.026	1.1815	0.076219	83.356	102.96	31.079
1	1	132.013	-7.4815	71.865	1.2519	0.08076	85.735	104.37	31.079
1	1.5	132.513	-9.3022	71.596	1.2375	0.079829	88.176	104.28	31.084
1	2	133.013	-10.114	68.033	1.208	0.077928	89.994	102.99	31.086
1	2.5	133.513	-9.4868	62.304	1.1687	0.07539	91.401	100.91	31.083
1	3	134.013	-9.7854	61.734	1.1832	0.076328	91.262	100.52	31.085
1	3.5	134.513	-10.004	64.535	1.233	0.079537	90.114	101.24	31.087
1	4	135.013	-9.4783	64.817	1.2217	0.078807	90.281	100.27	31.085
1	4.5	135.513	-10.312	64.322	1.1915	0.076861	90.854	98.778	31.082
1	5	136.013	-9.46	64.614	1.1911	0.076832	90.178	98.171	31.085
1	5.5	136.513	-9.611	64.95	1.1939	0.077018	89.476	97.69	31.084
1	6	137.013	-10.082	64.426	1.1951	0.077096	90.969	97.691	31.085
1	6.5	137.513	-9.5976	64.029	1.1972	0.077231	92.468	97.664	31.082
1	7	138.013	-9.6076	64.225	1.2034	0.077632	93.996	97.506	31.086
1	7.5	138.513	-10.16	65.987	1.2184	0.078594	95.134	97.6	31.088
1	8	139.013	-9.3844	71.221	1.2526	0.080803	95.403	98.255	31.086
1	8.5	139.513	-9.8676	69.191	1.2397	0.079969	97.099	97.365	31.088
1	9	140.013	-9.9549	63.519	1.2031	0.077609	99.512	95.7	31.089
1	9.5	140.513	-9.3073	63.188	1.2393	0.079944	100.73	96.527	31.089
1	10	141.013	-6.7634	64.831	1.3024	0.084012	101.52	98.274	31.093
1	10.5	141.513	0.78053	65.692	1.2432	0.080194	104.41	97.291	31.095
1	11	142.013	1.6799	66.339	1.1762	0.075873	107.1	96.143	31.095
1	11.5	142.513	1.9821	65.65	1.2064	0.077823	104.04	97.273	31.093
1	12	143.013	2.0726	65.339	1.232	0.079475	100.81	98.245	31.092
1	12.5	143.513	1.2891	66.258	1.2426	0.080156	97.044	98.7	31.1
1	13	144.013	0.25535	66.45	1.2351	0.079675	94.41	98.673	31.106
1	13.5	144.513	-0.15077	65.705	1.2045	0.077702	93.233	98.025	31.098
1	14	145.013	-0.13225	68.522	1.2341	0.079609	93.055	98.891	31.101
1	14.5	145.513	-0.098612	73.686	1.3033	0.084074	93.535	100.75	31.1
1	15	146.013	-0.10712	68.281	1.2276	0.07919	93.531	100.17	31.109
1	15.5	146.513	0.069203	63.178	1.1591	0.074773	93.413	99.728	31.108
1	16	147.013	-0.093699	65.031	1.2252	0.079036	92.001	101.82	31.102
1	16.5	147.513	-0.13055	66.375	1.2612	0.081356	90.32	102.91	31.11
1	0	148.013	-0.15568	66.312	1.2141	0.078318	87.896	101.22	31.1
1	0.5	148.513	-4.109	65.969	1.1893	0.076717	84.307	100.34	31.111
1	1	149.013	-7.5303	65.291	1.1911	0.076834	79.326	100.41	31.113
1	1.5	149.513	-9.6008	64.74	1.1687	0.075392	75.259	100.16	31.129
1	2	150.013	-10.017	64.27	1.1309	0.072952	71.777	99.689	31.116
1	2.5	150.513	-9.4666	67.44	1.1066	0.071383	69.393	100.04	31.111
1	3	151.013	-9.7132	71.593	1.0865	0.070085	67.439	100.6	31.118
1	3.5	151.513	-10.066	71.338	1.0583	0.068267	66.101	100	31.118
1	4	152.013	-9.2317	68.784	1.0204	0.065827	64.725	99.046	31.127
1	4.5	152.513	-9.7183	62.443	0.96676	0.062363	63.284	97.513	31.132
1	5	153.013	-10.176	59.001	0.94726	0.061106	61.888	96.661	31.136
1	5.5	153.513	-9.3525	61.969	1.0034	0.064724	60.591	97.311	31.129
1	6	154.013	-9.7837	63.183	1.0079	0.065017	60.163	96.8	31.127
1	6.5	154.513	-10.146	62.042	0.94318	0.060843	60.9	94.729	31.145
1	7	155.013	-9.2653	61.378	0.91354	0.05893	61.018	93.694	31.151
1	7.5	155.513	-9.7552	61.242	0.92285	0.059531	60.448	93.81	31.159
1	8	156.013	-10.129	61.335	0.9227	0.059522	60.205	93.52	31.136
1	8.5	156.513	-9.3559	61.646	0.91353	0.05893	60.276	92.844	31.155
1	9	157.013	-9.913	61.934	0.92275	0.059525	61.704	92.723	31.145
1	9.5	157.513	-9.8996	62.205	0.94587	0.061016	64.158	93.021	31.155
1	10	158.013	-6.1426	62.084	0.96231	0.062077	68.61	93.918	31.16
1	10.5	158.513	0.90639	61.747	0.97507	0.0629	74.169	95.148	31.156
1	11	159.013	1.7286	61.444	0.9791	0.06316	76.008	95.504	31.165
1	11.5	159.513	1.9619	61.155	0.97933	0.063175	76.23	95.48	31.146
1	12	160.013	1.9316	64.286	1.0272	0.066259	76.712	96.267	31.149
1	12.5	160.513	0.92661	68.666	1.0924	0.070466	77.289	97.35	31.173
1	13	161.013	-0.071777	69.953	1.1143	0.071882	82.483	98.286	31.174
1	13.5	161.513	0.015343	68.904	1.119	0.072184	87.232	98.468	31.175
1	14	162.013	-0.23789	62.301	1.0832	0.069878	90.749	96.825	31.175
1	14.5	162.513	-0.0080902	57.498	1.0613	0.068463	93.524	95.619	31.165
1	15	163.013	-0.096911	60.712	1.1008	0.071013	92.993	96.357	31.165
1	15.5	163.513	-0.11033	62.931	1.1241	0.072514	93.071	96.601	31.17
1	16	164.013	-0.10031	62.584	1.1055	0.071312	94.714	95.569	31.16
1	16.5	164.513	-0.076879	62.396	1.0974	0.070789	95.134	95.093	31.175
1	0	165.013	-0.14567	62.499	1.1084	0.071499	93.336	95.625	31.174
1	0.5	165.513	-4.0183	62.648	1.1226	0.072417	92.984	95.542	31.173
1	1	166.013	-7.7267	62.855	1.141	0.073604	94.494	94.665	31.174
1	1.5	166.513	-9.2519	62.767	1.1488	0.07411	96.351	94.317	31.174
1	2	167.013	-10.166	62.417	1.1474	0.074014	98.516	94.436	31.183
1	2.5	167.513	-9.3122	62.419	1.1528	0.074365	99.693	94.738	31.187
1	3	168.013	-9.5942	62.652	1.1628	0.075009	100.22	95.16	31.186
1	3.5	168.513	-10.175	65.499	1.1792	0.076067	100.05	95.78	31.176
1	4	169.013	-9.5086	69.517	1.1985	0.07731	99.559	96.49	31.181
1	4.5	169.513	-9.8945	70.259	1.1724	0.075629	99.584	96.679	31.175
1	5	170.013	-9.7149	69.002	1.1374	0.073372	99.774	96.354	31.189
1	5.5	170.513	-9.8056	62.663	1.0824	0.069826	100.36	94.697	31.19
1	6	171.013	-9.9667	58.158	1.0439	0.067341	100.44	93.468	31.182
1	6.5	171.513	-9.3105	61.818	1.0785	0.069573	98.266	94.148	31.18
1	7	172.013	-9.8559	64.141	1.094	0.070574	96.764	94.28	31.194
1	7.5	172.513	-9.6261	63.593	1.0686	0.068933	96.698	93.236	31.183
1	8	173.013	-9.7954	63.179	1.0603	0.068398	96.616	93.147	31.178
1	8.5	173.513	-10.049	62.947	1.0756	0.069384	96.51	94.371	31.198
1	9	174.013	-9.418	63.286	1.0842	0.069941	95.276	95.121	31.194
1	9.5	174.513	-9.9013	64.169	1.0865	0.070089	92.964	95.418	31.185
1	10	175.013	-6.5639	64.186	1.0607	0.068424	92.003	95.812	31.2
1	10.5	175.513	0.77391	63.737	1.0198	0.065785	91.768	96.258	31.19
1	11	176.013	1.8948	63.771	1.0066	0.064933	89.559	97.071	31.197
1	11.5	176.513	2.0172	63.952	1.0019	0.064632	86.742	97.997	31.205
1	12	177.013	1.9535	68.293	1.0461	0.067484	83.148	99.371	31.2
1	12.5	177.513	0.8376	72.317	1.0733	0.069236	80.069	100.48	31.207
1	13	178.013	0.069203	73.433	1.02	0.065796	79.115	100.49	31.213
1	13.5	178.513	-0.13565	69.54	0.97697	0.063022	80.059	99.752	31.211
1	14	179.013	-0.051745	62.3	0.94089	0.060695	82.272	98.521	31.215
1	14.5	179.513	-0.19254	60.785	0.9706	0.062611	84.465	98.993	31.207
1	15	180.013	-0.13716	63.544	1.0494	0.067696	86.645	100.74	31.2
1	15.5	180.513	-0.11713	64.541	1.0429	0.067277	85.232	99.741	31.213
1	16	181.013	-0.033225	64.81	1.0012	0.064583	82.336	97.614	31.219
1	16.5	181.513	-0.13716	64.484	0.98425	0.063492	80.685	97.787	31.223
1	0	182.013	-0.17761	64.06	0.97148	0.062668	79.241	98.343	31.215
1	0.5	182.513	-3.8404	66.085	1.0239	0.066047	76.554	99.641	31.217
1	1	183.013	-7.7852	68.547	1.0732	0.069232	74.797	100.86	31.224
1	1.5	183.513	-9.5137	72.48	1.1075	0.071441	76.58	101.75	31.218
1	2	184.013	-9.9767	69.657	1.0712	0.069102	77.364	100.53	31.219
1	2.5	184.513	-9.6093	62.177	0.98631	0.063625	77.461	97.84	31.223
1	3	185.013	-9.881	60.304	0.98857	0.063771	77.561	101.92	31.224
1	3.5	185.513	-9.9901	62.985	1.0616	0.068481	77.662	111.49	31.236
1	4	186.013	-9.1932	63.902	1.0396	0.067063	77.008	110.67	31.226
1	4.5	186.513	-10.024	63.962	0.97143	0.062665	75.987	104.82	31.226
1	5	187.013	-9.6276	63.27	0.95443	0.061568	75.418	98.023	31.243
1	5.5	187.513	-9.6395	62.388	0.95046	0.061312	74.965	90.991	31.231
1	6	188.013	-9.9164	62.534	0.95489	0.061598	74.856	91.509	31.231
1	6.5	188.513	-9.5154	62.833	0.96059	0.061966	74.799	93.154	31.228
1	7	189.013	-10.015	68.025	0.98983	0.063852	74.183	93.805	31.227
1	7.5	189.513	-9.611	69.976	0.98832	0.063754	73.83	93.601	31.237
1	8	190.013	-9.8878	63.524	0.90933	0.058659	74.177	91.41	31.24
1	8.5	190.513	-9.7603	59.022	0.86178	0.055592	73.958	90.272	31.229
1	9	191.013	-9.5791	60.542	0.91143	0.058794	71.991	92.39	31.236
1	9.5	191.513	-9.6798	61.551	0.93027	0.06001	70.6	93.439	31.233
1	10	192.013	-6.51	61.35	0.87613	0.056518	70.578	91.958	31.244
1	10.5	192.513	0.97518	62.241	0.84842	0.05473	69.705	91.057	31.233
1	11	193.013	1.8209	65.285	0.8728	0.056303	67.154	91.299	31.235
1	11.5	193.513	1.925	67.594	0.89945	0.058021	66.139	91.733	31.234
1	12	194.013	2.0072	69.27	0.92803	0.059865	66.448	92.333	31.245
1	12.5	194.513	0.71514	64.485	0.89823	0.057943	65.854	90.744	31.245
1	13	195.013	0.047281	58.211	0.85496	0.055152	65.052	88.651	31.25
1	13.5	195.513	-0.031524	58.59	0.86931	0.056077	66.946	88.389	31.239
1	14	196.013	-0.088596	62.144	0.91115	0.058776	70.127	89.002	31.244
1	14.5	196.513	-0.086895	61.997	0.91369	0.05894	71.897	88.533	31.244
1	15	197.013	-0.050044	60.749	0.90454	0.05835	73.247	87.742	31.245
1	15.5	197.513	-0.13395	60.937	0.929	0.059928	74.067	88.1	31.25
1	16	198.013	-0.1674	61.514	0.96256	0.062092	74.743	88.769	31.239
1	16.5	198.513	-0.088596	62.398	0.97585	0.06295	74.762	88.685	31.25
1	0	199.013	-0.1742	63.341	0.98526	0.063557	74.655	88.457	31.25
1	0.5	199.513	-4.129	63.109	1.0271	0.066255	75.837	89.004	31.252
1	1	200.013	-7.6091	62.824	1.0694	0.068983	77.182	89.612	31.251
1	1.5	200.513	-9.522	62.908	1.0749	0.069339	80.924	90.673	31.252
1	2	201.013	-10.252	62.94	1.084	0.069924	84.56	91.603	31.257
1	2.5	201.513	-9.391	62.628	1.1167	0.072036	87.48	91.657	31.263
1	3	202.013	-9.7854	63.397	1.1446	0.073838	90.035	91.952	31.255
1	3.5	202.513	-9.913	68.316	1.1542	0.074453	91.185	93.171	31.256
1	4	203.013	-9.2249	67.713	1.123	0.072445	91.266	93.111	31.266
1	4.5	203.513	-9.9784	61.805	1.0529	0.067917	90.321	91.825	31.253
1	5	204.013	-9.5471	59.518	1.0326	0.066613	88.265	91.592	31.262
1	5.5	204.513	-9.7737	61.423	1.0702	0.069039	84.924	92.577	31.26
1	6	205.013	-9.8559	62.314	1.0523	0.067881	82.383	91.352	31.254
1	6.5	205.513	-9.5522	62.335	0.98652	0.063638	80.531	88.226	31.259
1	7	206.013	-9.9935	62.126	0.97792	0.063084	80.481	87.311	31.262
1	7.5	206.513	-9.5756	61.773	1.0055	0.064861	81.572	87.792	31.267
1	8	207.013	-9.8308	61.543	1.009	0.065089	82.083	87.538	31.264
1	8.5	207.513	-9.7132	61.374	1.0005	0.064542	82.305	86.916	31.273
1	9	208.013	-9.5991	63.373	1.005	0.064829	82.012	87.02	31.266
1	9.5	208.513	-9.9381	66.258	1.0147	0.065459	81.51	87.421	31.255
1	10	209.013	-6.3289	68.531	0.98526	0.063557	84.375	88.603	31.262
1	10.5	209.513	0.88636	68.951	0.95069	0.061327	86.375	89.245	31.266
1	11	210.013	1.8863	62.163	0.91205	0.058835	83.481	87.383	31.264
1	11.5	210.513	1.945	55.823	0.8786	0.056677	80.631	85.66	31.266
1	12	211.013	1.9116	59.374	0.95962	0.061903	78.736	86.978	31.258
1	12.5	211.513	0.57416	62.424	1.0273	0.066266	77.26	87.944	31.263
1	13	212.013	0.01043	61.904	0.99945	0.064472	78.772	86.393	31.268
1	13.5	212.513	-0.0029877	61.459	0.98046	0.063247	80.493	85.26	31.263
1	14	213.013	-0.10031	61.378	1.0043	0.064784	83.233	86.159	31.264
1	14.5	213.513	-0.090297	61.461	1.0217	0.065906	85.422	86.83	31.273
1	15	214.013	-0.075179	62.151	1.0154	0.065503	85.586	86.667	31.267
1	15.5	214.513	-0.040028	62.641	1.0098	0.065137	85.505	86.437	31.271
1	16	215.013	0.030462	62.664	1.0055	0.06486	84.847	86.047	31.274
1	16.5	215.513	-0.021508	62.74	1.0189	0.065728	85.52	86.304	31.275
1	0	216.013	-0.19764	62.902	1.0609	0.068439	88.336	87.601	31.281
1	0.5	216.513	-4.2146	63.159	1.1101	0.07161	90.819	88.561	31.28
1	1	217.013	-7.7803	63.521	1.167	0.075282	92.94	89.154	31.275
1	1.5	217.513	-9.5588	63.762	1.1744	0.075757	95.238	89.311	31.271
1	2	218.013	-10.176	63.92	1.1478	0.07404	97.657	89.171	31.273
1	2.5	218.513	-9.4868	67.964	1.175	0.075795	97.829	91.234	31.274
1	3	219.013	-9.8072	72.624	1.2151	0.07838	96.99	93.829	31.28
1	3.5	219.513	-10.113	66.161	1.154	0.074441	94.628	92.345	31.28
1	4	220.013	-9.089	60.432	1.1016	0.07106	92.289	91.169	31.274
1	4.5	220.513	-10.044	62.704	1.1435	0.073763	90.2	93.358	31.281
1	5	221.013	-9.7888	64.519	1.1562	0.074586	87.839	94.937	31.285
1	5.5	221.513	-9.4078	64.741	1.0673	0.068846	84.526	94.393	31.287
1	6	222.013	-10.235	64.721	1.0201	0.065806	81.155	94.421	31.287
1	6.5	222.513	-9.6747	64.296	1.0433	0.067302	77.688	95.413	31.288
1	7	223.013	-9.5976	64.622	1.0463	0.067492	74.338	95.872	31.287
1	7.5	223.513	-9.9432	65.696	1.029	0.06638	71.105	95.8	31.289
1	8	224.013	-9.5437	65.653	1.0146	0.065453	70.043	96.094	31.292
1	8.5	224.513	-9.7503	65.092	1.0016	0.064612	69.986	96.558	31.283
1	9	225.013	-9.8342	64.994	0.99659	0.064288	69.619	97.224	31.275
1	9.5	225.513	-9.5488	64.985	0.99313	0.064065	69.192	97.93	31.288
1	10	226.013	-6.339	70.97	0.99679	0.064301	68.303	99.436	31.299
1	10.5	226.513	1.0054	71.988	0.9647	0.062231	67.399	99.224	31.283
1	11	227.013	1.8309	64.952	0.87519	0.056457	66.476	96.243	31.292
1	11.5	227.513	2.0609	61.645	0.84476	0.054494	64.311	95.477	31.3
1	12	228.013	1.8443	63.691	0.89918	0.058004	60.364	97.89	31.299
1	12.5	228.513	0.4551	64.848	0.89903	0.057994	57.828	97.635	31.294
1	13	229.013	-0.016405	65.286	0.85479	0.055141	56.433	95.224	31.293
1	13.5	229.513	-0.046642	64.921	0.85567	0.055198	55.201	94.71	31.301
1	14	230.013	-0.091998	64.242	0.87422	0.056394	54.032	94.939	31.299
1	14.5	230.513	-0.07858	65.542	0.88116	0.056842	52.349	95.743	31.293
1	15	231.013	-0.12375	67.367	0.8856	0.057128	50.489	96.631	31.3
1	15.5	231.513	-0.14227	71.877	0.88335	0.056983	47.296	97.222	31.299
1	16	232.013	-0.090297	71.034	0.84338	0.054405	44.696	96.375	31.287
1	16.5	232.513	-0.12223	63.536	0.75652	0.048801	42.833	93.741	31.293
1	0	233.013	-0.28155	59.931	0.73834	0.047629	40.933	92.908	31.304
1	0.5	233.513	-4.2432	61.755	0.8159	0.052632	38.984	94.587	31.301
1	1	234.013	-7.5537	63.021	0.83484	0.053854	37.513	94.622	31.299
1	1.5	234.513	-9.5405	63.737	0.79579	0.051334	36.515	93.033	31.299
1	2	235.013	-10.118	64.048	0.78218	0.050457	35.987	92.472	31.299
1	2.5	235.513	-9.3576	64.118	0.78366	0.050552	35.739	92.52	31.309
1	3	236.013	-9.8844	65.15	0.80644	0.052022	36.217	93.357	31.308
1	3.5	236.513	-10.015	66.491	0.83606	0.053933	36.928	94.446	31.3
1	4	237.013	-9.1478	70.581	0.84909	0.054773	39.023	95.624	31.301
1	4.5	237.513	-10.054	71.393	0.83706	0.053997	41.382	95.71	31.3
1	5	238.013	-9.7098	64.953	0.77346	0.049894	44.16	93.463	31.305
1	5.5	238.513	-9.2905	61.531	0.76376	0.049269	45.823	93.04	31.306
1	6	239.013	-10.022	63.865	0.85684	0.055273	45.359	96.092	31.299
1	6.5	239.513	-9.6562	65.364	0.88197	0.056894	45.195	97.094	31.3
1	7	240.013	-9.4498	66.024	0.83881	0.05411	45.332	96.034	31.299
1	7.5	240.513	-10.311	65.984	0.81989	0.052889	45.014	95.77	31.312
1	8	241.013	-9.4398	65.625	0.81201	0.052381	44.487	95.869	31.32
1	8.5	241.513	-9.9096	67.148	0.84204	0.054318	44.861	96.934	31.303
1	9	242.013	-9.8005	69.233	0.87556	0.05648	45.441	98.183	31.3
1	9.5	242.513	-9.5639	73.293	0.88658	0.057192	46.455	99.612	31.299
1	10	243.013	-6.0621	71.047	0.82083	0.05295	47.518	98.439	31.299
1	10.5	243.513	0.92151	62.922	0.68352	0.044092	48.625	94.842	31.3
1	11	244.013	1.883	59.881	0.65744	0.04241	47.314	93.997	31.303
1	11.5	244.513	1.9216	62.56	0.75656	0.048804	43.283	96.25	31.309
1	12	245.013	1.6228	63.457	0.78943	0.050924	41.08	95.96	31.306
1	12.5	245.513	0.52049	63.094	0.77544	0.050022	40.17	93.871	31.299
1	13	246.013	0.013832	64.225	0.79553	0.051318	39.479	93.32	31.305
1	13.5	246.513	-0.038327	66.059	0.83162	0.053646	38.892	93.492	31.304
1	14	247.013	-0.088596	70.13	0.88903	0.057349	42.383	95.122	31.3
1	14.5	247.513	-0.02491	71.798	0.91912	0.059291	46.25	96.019	31.3
1	15	248.013	-0.053446	64.677	0.85126	0.054913	49.377	93.863	31.301
1	15.5	248.513	-0.14397	59.704	0.8134	0.05247	52.151	92.557	31.3
1	16	249.013	-0.054958	63.124	0.89274	0.057589	53.541	94.575	31.304
1	16.5	249.513	-0.096911	65.06	0.93283	0.060175	55.241	95.569	31.299
1	0	250.013	-0.16249	64.424	0.90489	0.058372	57.478	94.788	31.305
1	0.5	250.513	-4.4478	64.251	0.92426	0.059622	59.533	94.953	31.3
1	1	251.013	-7.8777	64.553	0.99213	0.064	61.402	96.09	31.293
1	1.5	251.513	-9.6227	64.762	1.0131	0.065351	63.693	96.212	31.3
1	2	252.013	-10.081	64.917	1.0074	0.064984	66.223	95.759	31.294
1	2.5	252.513	-9.4264	68.558	1.045	0.067414	70.121	102.74	31.293
1	3	253.013	-9.7217	72.702	1.0879	0.070175	74.254	109.76	31.294
1	3.5	253.513	-10.002	74.156	1.0901	0.070317	77.581	104.42	31.299
1	4	254.013	-9.2871	70.849	1.0583	0.068271	78.176	99.339	31.309
1	4.5	254.513	-9.9969	63.353	0.99675	0.064298	76.366	94.475	31.3
1	5	255.013	-9.5622	61.462	1.0046	0.064808	75.095	95.388	31.3
1	5.5	255.513	-9.7637	64.642	1.0754	0.069372	74.31	101.53	31.29
1	6	256.013	-9.8777	65.296	1.0733	0.069234	74.03	102.41	31.29
1	6.5	256.513	-9.5438	64.847	1.0393	0.067041	73.97	100.99	31.299
1	7	257.013	-9.9012	64.279	1.0233	0.066012	71.206	100.27	31.294
1	7.5	257.513	-9.6714	63.69	1.0107	0.065198	67.94	99.676	31.299
1	8	258.013	-9.5891	68.05	1.0102	0.065163	65.643	100.86	31.293
1	8.5	258.513	-9.933	71.829	1.0113	0.065234	64.259	102	31.295
1	9	259.013	-9.4952	73.531	1.0153	0.065496	65.15	102.85	31.294
1	9.5	259.513	-9.9347	69.024	0.96598	0.062313	65.695	101.14	31.3
1	10	260.013	-5.7264	61.286	0.88888	0.05734	66.06	98.109	31.288
1	10.5	260.513	1.1178	60.453	0.88066	0.05681	65.698	97.699	31.299
1	11	261.013	1.9115	64.341	0.91954	0.059318	64.837	99.08	31.293
1	11.5	261.513	2.0307	64.652	0.89519	0.057747	63.373	98.453	31.3
1	12	262.013	1.7522	63.809	0.85043	0.054859	61.714	97.177	31.299
1	12.5	262.513	0.46519	63.945	0.87368	0.056359	58.678	97.5	31.294
1	13	263.013	0.067483	64.223	0.9067	0.05849	55.451	98.052	31.3
1	13.5	263.513	-0.095384	63.906	0.89005	0.057415	55.42	97.227	31.293
1	14	264.013	-0.10532	63.636	0.87615	0.056518	55.415	96.576	31.293
1	14.5	264.513	-0.13718	63.713	0.8829	0.056954	55.614	97.223	31.299
1	15	265.013	-0.0097336	63.792	0.89032	0.057433	56.001	97.783	31.282
1	15.5	265.513	-0.16585	63.88	0.89993	0.058053	56.996	98.062	31.292
1	16	266.013	-0.090324	64	0.90079	0.058108	57.952	97.917	31.293
1	16.5	266.513	-0.097071	64.178	0.886	0.057154	58.839	97.016	31.294
1	0	267.013	-0.20278	64.928	0.89386	0.057661	59.325	96.553	31.299
1	0.5	267.513	-4.4261	66.268	0.9251	0.059676	59.398	96.542	31.3
1	1	268.013	-7.9633	69.413	0.97064	0.062614	62.159	97.675	31.293
1	1.5	268.513	-9.5739	72.812	1.0154	0.065503	65.912	99.037	31.301
1	2	269.013	-10.099	66.219	0.93056	0.060028	65.981	95.3	31.292
1	2.5	269.513	-9.5085	60.084	0.85333	0.055047	66.155	91.875	31.312
1	3	270.013	-9.8558	62.525	0.91929	0.059301	68.287	94.297	31.305
1	3.5	270.513	-9.96	64.55	0.96852	0.062477	69.889	96.021	31.305
1	4	271.013	-9.3592	64.81	0.94657	0.061061	69.234	94.773	31.31
1	4.5	271.513	-10.102	65.614	0.93888	0.060565	68.967	94.253	31.303
1	5	272.013	-9.5657	67.457	0.95841	0.061825	69.442	95.122	31.3
1	5.5	272.513	-9.7805	71.467	0.96002	0.061929	69.602	96.14	31.306
1	6	273.013	-9.9029	76.695	0.94696	0.061086	69.474	97.125	31.294
1	6.5	273.513	-9.4113	68.673	0.85523	0.055169	66.743	92.43	31.3
1	7	274.013	-9.9716	61.291	0.77434	0.049951	64.109	88.287	31.306
1	7.5	274.513	-9.7569	63.749	0.85994	0.055473	62.954	92.599	31.3
1	8	275.013	-9.5438	65.625	0.90847	0.058603	60.935	95.764	31.3
1	8.5	275.513	-10.099	65.586	0.83484	0.053854	56.072	95.151	31.3
1	9	276.013	-9.418	65.547	0.77468	0.049973	51.726	94.042	31.3
1	9.5	276.513	-10.007	65.51	0.73453	0.047383	48.149	92.198	31.317
1	10	277.013	-5.8658	68.82	0.69022	0.044525	45.36	91.16	31.3
1	10.5	277.513	1.0557	74.651	0.64278	0.041464	43.164	90.728	31.305
1	11	278.013	1.8007	68.164	0.58652	0.037835	41.735	90.34	31.299
1	11.5	278.513	1.9803	61.348	0.53129	0.034272	40.329	89.982	31.299
1	12	279.013	1.6682	63.473	0.60508	0.039032	38.585	92.359	31.301
1	12.5	279.513	0.43651	65.132	0.66147	0.04267	37.241	93.971	31.305
1	13	280.013	-0.028101	64.525	0.63336	0.040857	37.835	91.87	31.3
1	13.5	280.513	-0.092011	64.062	0.62457	0.04029	39.563	90.756	31.304
1	14	281.013	-0.046655	63.936	0.66117	0.042651	43.954	91.959	31.306
1	14.5	281.513	-0.044968	65.721	0.7027	0.045329	47.428	93.014	31.299
1	15	282.013	0.0020738	70.149	0.75104	0.048448	49.634	93.865	31.299
1	15.5	282.513	-0.15911	71.503	0.7686	0.049581	52.651	93.997	31.299
1	16	283.013	0.028875	71.318	0.77283	0.049854	55.899	93.81	31.305
1	16.5	283.513	-0.16248	64.706	0.74301	0.04793	58.281	92.725	31.311
1	0	284.013	-0.22789	58.094	0.7132	0.046007	60.664	91.641	31.3
1	0.5	284.513	-4.6006	61.053	0.80255	0.051771	61.523	92.795	31.299
1	1	285.013	-7.7601	63.664	0.87838	0.056662	62.451	93.588	31.309
1	1.5	285.513	-9.6931	63.439	0.84762	0.054678	63.935	91.546	31.304
1	2	286.013	-9.8174	63.161	0.82702	0.053349	66.186	90.158	31.293
1	2.5	286.513	-9.6461	62.692	0.843	0.05438	71.205	91.124	31.306
1	3	287.013	-9.7233	63.607	0.87487	0.056436	74.997	92.231	31.3
1	3.5	287.513	-9.9465	67.865	0.94507	0.060964	75.826	93.676	31.306
1	4	288.013	-9.334	69.821	0.973	0.062766	77.926	94.001	31.299
1	4.5	288.513	-10.163	70.048	0.96918	0.06252	80.982	93.487	31.299
1	5	289.013	-9.3558	65.004	0.93245	0.06015	81.455	93.154	31.305
1	5.5	289.513	-9.8777	59.093	0.89031	0.057432	81.502	92.851	31.304
1	6	290.013	-9.7853	59.943	0.90359	0.058289	79.622	93.896	31.301
1	6.5	290.513	-9.6075	62.666	0.93223	0.060136	77.209	95.314	31.298
1	7	291.013	-9.787	62.66	0.89635	0.057822	76.651	94.036	31.299
1	7.5	291.513	-9.6512	62.276	0.85153	0.05493	76.351	92.385	31.295
1	8	292.013	-9.7301	61.964	0.84863	0.054743	75.944	92.966	31.305
1	8.5	292.513	-9.9062	61.66	0.84794	0.054699	75.527	93.658	31.3
1	9	293.013	-9.3727	62.005	0.85738	0.055308	74.072	93.214	31.3
1	9.5	293.513	-10.062	62.286	0.86259	0.055644	72.843	92.824	31.3
1	10	294.013	-5.6125	61.807	0.81858	0.052805	74.255	93.044	31.299
1	10.5	294.513	1.0977	61.368	0.78133	0.050402	75.062	93.217	31.3
1	11	295.013	1.9098	61.213	0.79182	0.051079	71.609	93.062	31.299
1	11.5	295.513	2.0406	61.359	0.80158	0.051708	68.292	92.88	31.306
1	12	296.013	1.7201	63.092	0.80751	0.052091	65.688	92.561	31.299
1	12.5	296.513	0.54072	65.273	0.82311	0.053097	64.657	92.936	31.305
1	13	297.013	0.0054474	68.533	0.86191	0.0556	67.406	94.983	31.301
1	13.5	297.513	-0.14561	66.736	0.84686	0.054629	69.275	94.685	31.303
1	14	298.013	-0.068396	61.237	0.7924	0.051116	70.502	92.671	31.305
1	14.5	298.513	-0.11881	59.854	0.78881	0.050884	70.687	92.058	31.305
1	15	299.013	-0.092011	62.092	0.83	0.053542	69.955	92.679	31.305
1	15.5	299.513	-0.12893	62.508	0.84073	0.054234	69.069	92.546	31.3
1	16	300.013	-0.088637	61.831	0.83317	0.053746	68.091	91.961	31.3
1	16.5	300.513	-0.090324	61.883	0.83108	0.053611	67.346	91.852	31.294
1	0	301.013	-0.26144	62.282	0.83158	0.053644	66.712	91.968	31.303
1	0.5	301.513	-4.5653	62.474	0.84077	0.054236	64.862	91.607	31.301
1	1	302.013	-7.6829	62.599	0.8528	0.055012	62.615	91.09	31.3
1	1.5	302.513	-9.7216	62.195	0.88371	0.057006	64.575	91.415	31.3
1	2	303.013	-10.102	61.687	0.91829	0.059237	67.352	91.904	31.3
1	2.5	303.513	-9.6647	62.027	0.90726	0.058525	69.388	91.516	31.303
1	3	304.013	-9.9482	62.471	0.89061	0.057451	71.332	91.019	31.307
1	3.5	304.513	-9.7518	62.515	0.89914	0.058002	70.643	90.967	31.3
1	4	305.013	-9.5035	62.522	0.90796	0.05857	69.873	90.951	31.3
1	4.5	305.513	-10.051	62.071	0.90747	0.058539	69.132	91.358	31.305
1	5	306.013	-9.5857	61.7	0.90685	0.058499	68.048	91.717	31.3
1	5.5	306.513	-9.7619	62.014	0.90518	0.058391	64.044	91.669	31.314
1	6	307.013	-10.056	62.461	0.89987	0.058049	60.443	91.562	31.308
1	6.5	307.513	-9.4482	63.526	0.87786	0.056629	58.702	91.181	31.306
1	7	308.013	-9.9364	65.304	0.87714	0.056582	57.213	91.625	31.301
1	7.5	308.513	-9.5522	68.666	0.92363	0.059581	56.284	93.9	31.31
1	8	309.013	-9.71	66.328	0.90151	0.058155	55.059	93.49	31.3
1	8.5	309.513	-9.918	60.144	0.83308	0.05374	53.635	91.268	31.308
1	9	310.013	-9.6362	58.257	0.80738	0.052082	52.121	90.338	31.302
1	9.5	310.513	-9.9415	60.812	0.82585	0.053274	50.514	90.745	31.31
1	10	311.013	-5.3825	61.788	0.80551	0.051962	50.606	90.742	31.305
1	10.5	311.513	1.1296	61.497	0.754	0.048639	52.063	90.412	31.3
1	11	312.013	1.8512	61.58	0.73257	0.047256	50.81	90.207	31.308
1	11.5	312.513	2.0776	61.913	0.73121	0.047169	47.749	90.086	31.309
1	12	313.013	1.7185	61.883	0.74147	0.047831	47.346	89.859	31.317
1	12.5	313.513	0.51204	61.669	0.75758	0.04887	48.282	89.58	31.305
1	13	314.013	-0.029787	61.623	0.77502	0.049995	50.379	90.007	31.298
1	13.5	314.513	0.015381	61.642	0.79298	0.051153	52.932	90.711	31.305
1	14	315.013	-0.090324	61.421	0.7958	0.051335	55.029	90.714	31.299
1	14.5	315.513	-0.097071	61.129	0.7941	0.051226	56.989	90.507	31.3
1	15	316.013	-0.18422	61.481	0.77698	0.050122	58.449	89.804	31.299
1	15.5	316.513	0.0071342	61.988	0.75614	0.048777	59.787	88.98	31.299
1	16	317.013	-0.073456	63.069	0.76335	0.049242	58.815	90.056	31.3
1	16.5	317.513	-0.12219	64.244	0.77482	0.049982	57.503	91.407	31.298
1	0	318.013	-0.20446	67.869	0.82682	0.053336	56.34	91.806	31.306
1	0.5	318.513	-4.7835	68.658	0.84278	0.054366	55.487	91.299	31.3
1	1	319.013	-7.928	62.808	0.77436	0.049952	55.36	88.672	31.299
1	1.5	319.513	-9.6075	58.826	0.73398	0.047347	55.746	88.907	31.3
1	2	320.013	-9.9902	60.635	0.78047	0.050346	57.722	98.011	31.299
1	2.5	320.513	-9.3005	62.023	0.80677	0.052043	58.456	102.76	31.305
1	3	321.013	-9.8425	62.447	0.78709	0.050774	56.362	97.588	31.305
1	3.5	321.513	-9.8307	64.346	0.78973	0.050944	55.057	92.832	31.299
1	4	322.013	-9.3391	68.538	0.82705	0.053351	54.979	88.722	31.292
1	4.5	322.513	-10.074	66.56	0.81133	0.052337	55.684	89.627	31.3
1	5	323.013	-9.4448	61.607	0.77002	0.049672	56.767	92.949	31.299
1	5.5	323.513	-9.7083	61.294	0.75244	0.048538	54.989	93.761	31.3
1	6	324.013	-10.027	63.22	0.74631	0.048143	51.831	93.361	31.3
1	6.5	324.513	-9.3106	65.602	0.69991	0.04515	46.254	91.439	31.299
1	7	325.013	-10.056	67.964	0.64464	0.041584	40.136	89.235	31.299
1	7.5	325.513	-9.8039	64.788	0.66442	0.04286	38.236	91.917	31.299
1	8	326.013	-9.4733	62.025	0.68148	0.043961	36.235	94.58	31.3
1	8.5	326.513	-9.9297	63.657	0.66961	0.043195	33.168	97.026	31.301
1	9	327.013	-9.4482	65.107	0.66343	0.042796	30.247	99.204	31.299
1	9.5	327.513	-9.8845	65.968	0.67555	0.043578	27.792	100.52	31.299
1	10	328.013	-5.5939	66.552	0.6507	0.041975	26.942	101.38	31.3
1	10.5	328.513	1.0825	66.772	0.57709	0.037227	28.206	101.66	31.299
1	11	329.013	1.9653	67.361	0.52972	0.034171	26.487	100.7	31.298
1	11.5	329.513	2.044	68.163	0.49736	0.032084	23.062	99.04	31.294
1	12	330.013	1.7438	69.157	0.45651	0.029449	22.704	96.214	31.293
1	12.5	330.513	0.52891	70.772	0.43018	0.02775	22.585	94.248	31.299
1	13	331.013	-0.0012997	75.414	0.48371	0.031203	21.529	97.473	31.294
1	13.5	331.513	-0.050029	73.582	0.49288	0.031795	22.302	98.403	31.299
1	14	332.013	-0.21777	67.616	0.47371	0.030558	24.243	97.866	31.292
1	14.5	332.513	0.012007	68.117	0.53806	0.034709	26.245	100.51	31.294
1	15	333.013	-0.090324	69.937	0.6131	0.03955	28.253	103.55	31.299
1	15.5	333.513	-0.15067	69.188	0.59114	0.038133	30.167	102.77	31.29
1	16	334.013	-0.038221	68.369	0.5838	0.03766	31.783	102.15	31.293
1	16.5	334.513	-0.021541	67.415	0.60442	0.03899	32.827	101.82	31.298
1	0	335.013	-0.28149	68.936	0.64277	0.041464	34.182	101.65	31.299
1	0.5	335.513	-4.6812	72.465	0.69551	0.044866	35.787	101.62	31.292
1	1	336.013	-7.9246	73.856	0.72776	0.046947	38.057	100.78	31.278
1	1.5	336.513	-9.5471	72.388	0.72877	0.047011	40.634	99.372	31.289
1	2	337.013	-10.012	64.687	0.6609	0.042633	43.773	96.802	31.292
1	2.5	337.513	-9.1914	59.699	0.62094	0.040055	46.586	94.887	31.294
1	3	338.013	-9.9231	62.302	0.65907	0.042515	48.49	94.805	31.294
1	3.5	338.513	-9.7955	63.922	0.67114	0.043294	50.428	93.737	31.301
1	4	339.013	-9.3944	63.975	0.64167	0.041393	52.422	91.099	31.282
1	4.5	339.513	-9.8206	63.741	0.63644	0.041055	54.143	89.914	31.278
1	5	340.013	-9.9465	63.231	0.65446	0.042218	55.602	90.122	31.286
1	5.5	340.513	-9.3608	63.56	0.66686	0.043018	58.071	90.142	31.276
1	6	341.013	-10.141	64.433	0.67561	0.043582	61.196	90.04	31.275
1	6.5	341.513	-9.6058	63.978	0.67319	0.043426	63.435	89.916	31.28
1	7	342.013	-9.787	63.081	0.66704	0.04303	65.381	89.784	31.275
1	7.5	342.513	-9.8777	62.745	0.68183	0.043983	67.115	90.361	31.279
1	8	343.013	-9.5589	62.512	0.70049	0.045187	68.81	91.068	31.279
1	8.5	343.513	-10.005	66.325	0.7279	0.046955	71.86	90.461	31.28
1	9	344.013	-9.4868	69.997	0.75173	0.048493	74.004	89.846	31.275
1	9.5	344.513	-9.6847	71.779	0.75843	0.048925	72.09	89.632	31.275
1	10	345.013	-5.4546	68.695	0.7091	0.045742	71.112	88.479	31.281
1	10.5	345.513	1.1212	61.588	0.61343	0.039571	70.906	86.548	31.274
1	11	346.013	1.8596	59.447	0.5985	0.038608	69.338	85.993	31.274
1	11.5	346.513	2.0911	62.845	0.67361	0.043453	66.252	86.975	31.273
1	12	347.013	1.5473	63.772	0.71516	0.046133	64.111	87.519	31.275
1	12.5	347.513	0.36773	63.073	0.73465	0.047391	62.591	87.776	31.274
1	13	348.013	-0.044968	63.106	0.75542	0.048731	64.575	88.694	31.269
1	13.5	348.513	-0.065022	63.461	0.77676	0.050107	68.102	89.903	31.259
1	14	349.013	-0.056776	65.964	0.79747	0.051443	68.357	90.953	31.273
1	14.5	349.513	-0.061836	68.986	0.81961	0.052871	68.046	92.088	31.274
1	15	350.013	-0.10363	72.008	0.86596	0.055861	71.158	95.118	31.275
1	15.5	350.513	-0.0097336	70.53	0.87072	0.056168	73.172	95.959	31.269
1	16	351.013	-0.090324	63.172	0.82113	0.052969	73.75	93.941	31.273
1	16.5	351.513	-0.14055	60.018	0.81886	0.052823	74.646	94.008	31.271
1	0	352.013	-0.33022	63.489	0.89116	0.057487	76.041	97.359	31.272
1	0.5	352.513	-4.9479	64.65	0.93749	0.060475	75.846	98.536	31.262
1	1	353.013	-8.0856	63.876	0.96206	0.06206	74.317	97.889	31.263
1	1.5	353.513	-9.6075	63.968	0.95966	0.061906	72.57	98.132	31.26
1	2	354.013	-10.191	64.509	0.94323	0.060846	70.71	98.838	31.262
1	2.5	354.513	-9.1477	66.329	0.961	0.061992	68.511	99.911	31.265
1	3	355.013	-10.089	68.508	0.98598	0.063604	66.202	101.13	31.274
1	3.5	355.513	-9.8777	71.571	0.98332	0.063432	63.344	103.4	31.258
1	4	356.013	-9.2368	70.305	0.94435	0.060918	60.184	103.49	31.257
1	4.5	356.513	-9.772	62.811	0.85314	0.055034	56.592	100.41	31.269
1	5	357.013	-9.7132	58.779	0.80973	0.052234	53.707	99.026	31.275
1	5.5	357.513	-9.5471	61.625	0.86127	0.055559	52.227	101	31.269
1	6	358.013	-10.054	63.114	0.87238	0.056275	50.781	101.39	31.268
1	6.5	358.513	-9.4062	62.854	0.83137	0.05363	49.379	99.752	31.257
1	7	359.013	-10.009	62.972	0.80863	0.052163	48.443	98.311	31.27
1	7.5	359.513	-9.5556	63.434	0.80249	0.051767	47.928	97.052	31.273
1	8	360.013	-9.6663	63.17	0.8048	0.051916	49.178	96.677	31.272
1	8.5	360.513	-10.064	62.492	0.81194	0.052376	51.432	96.806	31.269
1	9	361.013	-9.621	62.561	0.80661	0.052032	51.845	96.567	31.257
1	9.5	361.513	-9.678	62.934	0.7962	0.051361	51.511	96.179	31.261
1	10	362.013	-5.2131	63.289	0.77365	0.049907	52.386	95.788	31.264
1	10.5	362.513	1.138	63.639	0.74819	0.048264	53.552	95.396	31.272
1	11	363.013	1.8461	63.785	0.74783	0.048241	51.244	96.56	31.272
1	11.5	363.513	2.0626	64.12	0.7512	0.048458	48.556	97.881	31.267
1	12	364.013	1.5423	68.979	0.78916	0.050907	44.008	99.744	31.274
1	12.5	364.513	0.36117	72.338	0.80386	0.051855	41.489	100.81	31.267
1	13	365.013	-0.048342	73.219	0.78014	0.050325	42.318	100.55	31.268
1	13.5	365.513	-0.23295	68.012	0.76134	0.049112	42.499	100.2	31.257
1	14	366.013	-0.058463	60.702	0.74423	0.048009	42.457	99.808	31.265
1	14.5	366.513	-0.11712	60.714	0.78307	0.050514	40.91	101.69	31.259
1	15	367.013	-0.083577	64.018	0.84707	0.054643	38.685	104.59	31.268
1	15.5	367.513	-0.080203	64.334	0.77174	0.049783	37.709	102.52	31.264
1	16	368.013	-0.13549	64.044	0.66818	0.043103	36.986	99.431	31.275
1	16.5	368.513	-0.048342	69.319	0.69994	0.045152	35.578	99.083	31.269
1	0	369.013	-0.38382	70.975	0.70556	0.045514	34.098	98.242	31.265
1	0.5	369.513	-4.9865	64.256	0.6415	0.041382	32.527	96.072	31.255
1	1	370.013	-8.0873	83.531	0.86108	0.055546	29.745	101.05	31.258
1	1.5	370.513	-9.6277	130.1	0.88599	0.057153	32.935	102.08	31.257
1	2	371.013	-9.9968	112.22	0.29375	0.018949	41.727	87.986	31.256
1	2.5	371.513	-9.225	78.375	0.56566	0.036489	40.705	94.385	31.251
1	3	372.013	-10.059	64.059	0.69183	0.044628	41.392	98.178	31.26
1	3.5	372.513	-9.7083	64.775	0.70586	0.045533	43.392	99.966	31.258
1	4	373.013	-9.4296	65.786	0.71683	0.046241	44.66	101.2	31.261
1	4.5	373.513	-9.9583	66.913	0.72661	0.046872	45.64	102.22	31.257
1	5	374.013	-9.4448	70.021	0.7457	0.048104	46.493	103.39	31.254
1	5.5	374.513	-9.9868	70.926	0.74258	0.047903	46.644	103.55	31.269
1	6	375.013	-9.7938	65.446	0.67736	0.043695	44.92	100.94	31.269
1	6.5	375.513	-9.5119	62.312	0.65623	0.042332	43.683	100.07	31.268
1	7	376.013	-10.086	64.012	0.72601	0.046833	43.453	102.79	31.252
1	7.5	376.513	-9.334	64.82	0.73851	0.04764	42.707	103.61	31.257
1	8	377.013	-10.093	64.65	0.68838	0.044406	41.398	102.37	31.256
1	8.5	377.513	-9.5857	64.614	0.68013	0.043873	41.805	101.92	31.264
1	9	378.013	-9.5387	64.66	0.69757	0.044999	43.265	101.96	31.253
1	9.5	378.513	-9.9984	64.443	0.69654	0.044932	45.446	101.95	31.256
1	10	379.013	-4.7666	64.146	0.6898	0.044498	47.851	101.93	31.25
1	10.5	379.513	1.2522	65.229	0.67391	0.043473	48.615	102.36	31.251
1	11	380.013	1.8746	66.634	0.66084	0.04263	48.96	102.82	31.25
1	11.5	380.513	2.0575	69.732	0.69031	0.044531	46.895	103	31.25
1	12	381.013	1.3745	69.192	0.69454	0.044803	46.015	102.47	31.256
1	12.5	381.513	0.39978	63.368	0.66209	0.04271	46.857	100.9	31.251
1	13	382.013	-0.14055	60.846	0.66749	0.043058	48.126	100.63	31.257
1	13.5	382.513	0.048929	63.192	0.72865	0.047004	50.026	102.29	31.262
1	14	383.013	-0.15742	64.094	0.7458	0.04811	50.172	101.93	31.253
1	14.5	383.513	-0.090324	63.752	0.72506	0.046772	48.809	99.839	31.261
1	15	384.013	-0.0013113	63.765	0.73923	0.047686	48.73	99.862	31.255
1	15.5	384.513	-0.16079	63.968	0.77205	0.049804	49.337	101.02	31.25
1	16	385.013	-0.09866	63.859	0.75757	0.048869	48.668	101.04	31.251
1	16.5	385.513	-0.093682	63.66	0.7295	0.047058	47.633	100.74	31.25
1	0	386.013	-0.27142	64.798	0.74953	0.048351	47.594	107.89	31.251
1	0.5	386.513	-4.9797	66.362	0.77753	0.050157	47.71	114.93	31.251
1	1	387.013	-8.2015	71.263	0.83217	0.053681	48.259	108.88	31.266
1	1.5	387.513	-9.465	70.678	0.82408	0.05316	49.41	102.76	31.252
1	2	388.013	-10.101	63.403	0.73952	0.047705	51.297	96.552	31.251
1	2.5	388.513	-9.3726	60.277	0.71037	0.045825	52.623	95.607	31.251
1	3	389.013	-9.9549	62.79	0.7565	0.0488	53.188	101.81	31.25
1	3.5	389.513	-9.6259	64.047	0.75558	0.048741	54.214	103.41	31.252
1	4	390.013	-9.4766	64.265	0.71569	0.046168	55.62	101.19	31.243
1	4.5	390.513	-9.9716	64.105	0.71308	0.045999	55.66	100.76	31.251
1	5	391.013	-9.5253	63.77	0.72788	0.046954	55.061	101.16	31.251
1	5.5	391.513	-9.7015	63.967	0.72542	0.046795	54.076	101.18	31.253
1	6	392.013	-9.8324	64.299	0.71858	0.046354	52.994	101.12	31.244
1	6.5	392.513	-9.4347	64.33	0.69816	0.045037	52.352	100.78	31.245
1	7	393.013	-10.071	64.374	0.67934	0.043823	51.753	100.51	31.244
1	7.5	393.513	-9.3156	64.916	0.69646	0.044927	51.323	101.32	31.251
1	8	394.013	-9.965	65.378	0.70806	0.045675	50.872	101.94	31.252
1	8.5	394.513	-9.4867	65.569	0.70119	0.045232	50.353	101.9	31.234
1	9	395.013	-9.7887	65.49	0.70221	0.045298	50.736	102.7	31.251
1	9.5	395.513	-9.6394	65.011	0.71491	0.046117	52.454	104.74	31.245
1	10	396.013	-4.505	66.864	0.71274	0.045977	55.263	106.02	31.237
1	10.5	396.513	1.3092	70.614	0.69848	0.045058	58.962	106.67	31.244
1	11	397.013	1.9735	72.618	0.67847	0.043767	57.243	105.45	31.251
1	11.5	397.513	1.9803	72.317	0.64463	0.041583	54.304	103.29	31.245
1	12	398.013	1.3057	65.621	0.5701	0.036776	50.202	99.086	31.243
1	12.5	398.513	0.25036	61.529	0.52624	0.033947	46.237	96.19	31.251
1	13	399.013	-0.065104	64.702	0.56793	0.036636	42.656	96.933	31.244
1	13.5	399.513	-0.036526	66.085	0.57223	0.036913	40.7	96.297	31.233
1	14	400.013	-0.15747	65.343	0.53214	0.034327	40.674	94.027	31.237
1	14.5	400.513	-0.10032	65.413	0.52601	0.033932	40.469	93.154	31.238
1	15	401.013	-0.13719	65.996	0.54133	0.03492	40.151	93.164	31.249
1	15.5	401.513	-0.14236	70.633	0.56832	0.036661	39.286	94.252	31.235
1	16	402.013	-0.19435	73.788	0.58495	0.037734	39.091	95.239	31.244
1	16.5	402.513	-0.14899	66.968	0.54869	0.035395	42.114	94.744	31.231
2	0	21.437	-0.038187	58.549	0.12185	0.018604	3.4423	82.096	25.303
2	0.5	21.937	-1.7095	58.753	0.12408	0.018945	3.6767	83.196	25.311
2	1	22.437	-6.5587	59.056	0.1282	0.019574	4.044	85.206	25.308
2	1.5	22.937	-9.1393	59.192	0.1357	0.020719	4.2148	86.853	25.303
2	2	23.437	-10.148	59.211	0.1456	0.02223	4.2453	88.241	25.304
2	2.5	23.937	-9.4667	59.218	0.14606	0.0223	4.0623	84.805	25.302
2	3	24.437	-9.9046	59.217	0.13901	0.021224	3.7096	77.534	25.304
2	3.5	24.937	-9.8155	59.218	0.13351	0.020384	3.5535	73.277	25.303
2	4	25.437	-9.4415	59.221	0.12937	0.019752	3.5713	71.685	25.307
2	4.5	25.937	-10.062	59.158	0.1322	0.020185	3.4886	70.383	25.311
2	5	26.437	-9.5422	59.031	0.14188	0.021663	3.3069	69.366	25.307
2	5.5	26.937	-9.5975	58.994	0.14596	0.022285	3.188	69.033	25.309
2	6	27.437	-9.9113	59.06	0.14369	0.021939	3.1398	69.475	25.306
2	6.5	27.937	-9.2887	59.155	0.13888	0.021204	3.1365	69.901	25.301
2	7	28.437	-10.203	59.285	0.13081	0.019972	3.1906	70.308	25.305
2	7.5	28.937	-9.856	59.457	0.12242	0.018691	3.2082	70.641	25.302
2	8	29.437	-9.1428	59.687	0.11357	0.017341	3.1749	70.871	25.3
2	8.5	29.937	-10.18	59.82	0.10498	0.016029	3.1589	70.981	25.302
2	9	30.437	-9.8072	59.813	0.096751	0.014772	3.1677	70.919	25.304
2	9.5	30.937	-9.1428	59.983	0.098055	0.014971	3.3476	71.402	25.305
2	10	31.437	-9.8995	60.411	0.11337	0.01731	3.779	72.689	25.306
2	10.5	31.937	-1.4646	60.974	0.11276	0.017216	4.4457	71.783	25.3
2	11	32.437	1.5189	61.717	0.090708	0.013849	5.4291	67.932	25.31
2	11.5	32.937	1.9166	62.278	0.091557	0.013979	5.296	67.45	25.3
2	12	33.437	2.0156	62.654	0.11586	0.01769	4.0191	70.42	25.299
2	12.5	33.937	0.80568	62.592	0.13237	0.02021	3.3532	75.108	25.303
2	13	34.437	0.27884	62.217	0.1433	0.021879	3.1236	81.021	25.3
2	13.5	34.937	-0.13566	62.155	0.14629	0.022336	3.1168	91.292	25.303
2	14	35.437	-0.036661	62.26	0.14502	0.022142	3.2297	103.9	25.301
2	14.5	35.937	0.0037771	62.318	0.13444	0.020527	3.6656	88.845	25.303
2	15	36.437	-0.10361	62.357	0.12032	0.018371	4.2244	63.246	25.308
2	15.5	36.937	0.094382	62.486	0.11422	0.017439	3.9918	53.991	25.306
2	16	37.437	-0.026552	62.637	0.11012	0.016813	3.5612	48.823	25.308
2	16.5	37.937	-0.031511	62.79	0.10824	0.016526	3.4566	53.66	25.307
2	0	38.437	0.12624	62.943	0.10665	0.016283	3.3946	59.802	25.304
2	0.5	38.937	-1.8621	63.637	0.11232	0.01715	3.7794	61.946	25.302
2	1	39.437	-6.75	64.272	0.11866	0.018117	4.1235	63.855	25.305
2	1.5	39.937	-9.1579	64.344	0.12902	0.0197	4.0617	64.584	25.304
2	2	40.437	-10.146	64.43	0.13622	0.020799	3.9613	65.76	25.311
2	2.5	40.937	-9.4951	64.559	0.1338	0.020429	3.7437	68.291	25.309
2	3	41.437	-9.782	64.418	0.13638	0.020823	3.6816	71.025	25.306
2	3.5	41.937	-9.8039	63.856	0.14675	0.022405	3.8617	74.075	25.31
2	4	42.437	-9.579	63.582	0.15427	0.023554	3.9587	76.261	25.305
2	4.5	42.937	-10.029	63.592	0.159	0.024276	3.9738	77.597	25.31
2	5	43.437	-9.6595	63.304	0.1624	0.024795	3.9974	79.601	25.306
2	5.5	43.937	-9.4583	62.832	0.16498	0.025189	4.0265	82.022	25.308
2	6	44.437	-10.244	62.552	0.16921	0.025835	4.0388	82.278	25.309
2	6.5	44.937	-9.4968	62.353	0.17414	0.026588	4.0441	81.618	25.303
2	7	45.437	-9.6664	62.916	0.19734	0.030131	3.9932	83.33	25.305
2	7.5	45.937	-9.9414	63.699	0.2258	0.034475	3.9262	85.723	25.304
2	8	46.437	-9.4716	63.273	0.35093	0.05358	4.1248	99.534	25.305
2	8.5	46.937	-9.8207	62.706	0.48737	0.074412	4.3545	114.68	25.31
2	9	47.437	-9.8207	63.107	0.39091	0.059684	4.3419	108.9	25.309
2	9.5	47.937	-9.5472	63.461	0.28937	0.044181	4.3836	102.91	25.305
2	10	48.437	-9.678	63.174	0.18156	0.02772	5.0122	98.87	25.303
2	10.5	48.937	-0.96446	62.951	0.097869	0.014943	5.6578	101.64	25.297
2	11	49.437	1.6431	63.011	0.12078	0.01844	6.3786	134.49	25.306
2	11.5	49.937	2.0793	63.326	0.1373	0.020962	6.4616	156.05	25.312
2	12	50.437	1.9383	64.295	0.13751	0.020995	4.9156	148.81	25.303
2	12.5	50.937	0.67311	64.825	0.13524	0.020648	3.7717	138.24	25.302
2	13	51.437	0.094382	64.776	0.12969	0.019801	3.1587	123.27	25.301
2	13.5	51.937	-0.17915	64.602	0.12819	0.019572	2.9544	114.92	25.301
2	14	52.437	-0.0046158	64.336	0.12964	0.019794	3.0488	111.41	25.303
2	14.5	52.937	-0.088545	64.062	0.13091	0.019988	3.0483	109.12	25.306
2	15	53.437	-0.10876	63.786	0.13211	0.02017	3.009	107.32	25.302
2	15.5	53.937	0.025522	63.844	0.13642	0.020828	3.0776	106.68	25.304
2	16	54.437	-0.096938	63.972	0.14137	0.021585	3.1686	106.28	25.305
2	16.5	54.937	-0.028269	63.774	0.14669	0.022396	3.2852	104.79	25.306
2	0	55.437	-0.10361	63.509	0.15268	0.023311	3.4138	103.28	25.304
2	0.5	55.937	-1.7866	62.531	0.1683	0.025696	3.6977	102.31	25.307
2	1	56.437	-6.8288	61.655	0.18449	0.028168	3.9542	101.4	25.305
2	1.5	56.937	-9.3475	61.545	0.20488	0.031281	4.0062	100.89	25.305
2	2	57.437	-9.9817	61.411	0.2214	0.033804	4.114	100.38	25.309
2	2.5	57.937	-9.5437	61.156	0.21845	0.033353	4.5023	99.881	25.298
2	3	58.437	-9.8224	60.959	0.21937	0.033493	4.9934	99.892	25.304
2	3.5	58.937	-9.7501	60.992	0.23611	0.036049	5.9036	101.97	25.311
2	4	59.437	-9.6025	61.017	0.24884	0.037993	6.5483	103.66	25.311
2	4.5	59.937	-10.104	61.013	0.2482	0.037896	6.3055	104.11	25.305
2	5	60.437	-9.3694	60.894	0.24728	0.037755	6.0274	104.28	25.308
2	5.5	60.937	-9.8239	60.448	0.24556	0.037492	5.6504	103.67	25.297
2	6	61.437	-9.9397	60.117	0.24475	0.037368	5.3258	102.07	25.304
2	6.5	61.937	-9.3929	60.099	0.24642	0.037624	5.1443	97.754	25.3
2	7	62.437	-9.8676	60.021	0.24871	0.037974	4.9222	90.477	25.298
2	7.5	62.937	-10.051	59.783	0.25266	0.038576	4.5907	75.211	25.301
2	8	63.437	-9.2736	59.557	0.25615	0.03911	4.3239	65.259	25.305
2	8.5	63.937	-9.9449	59.367	0.25835	0.039446	4.244	70.658	25.3
2	9	64.437	-9.8274	59.222	0.25907	0.039556	4.1789	75.777	25.298
2	9.5	64.937	-9.3307	59.224	0.25486	0.038912	4.163	79.962	25.303
2	10	65.437	-9.7417	59.223	0.24905	0.038026	4.4208	83.803	25.307
2	10.5	65.937	-0.94939	59.215	0.23707	0.036196	5.7418	86.311	25.305
2	11	66.437	1.6129	59.112	0.22882	0.034936	6.7099	88.751	25.307
2	11.5	66.937	1.9551	58.57	0.23781	0.03631	6.047	90.875	25.307
2	12	67.437	1.6951	58.087	0.24675	0.037673	5.3683	92.925	25.303
2	12.5	67.937	0.58594	58.056	0.25518	0.038961	4.5644	94.381	25.303
2	13	68.437	0.064053	58.024	0.26351	0.040233	3.8029	95.806	25.3
2	13.5	68.937	-0.016442	57.955	0.26974	0.041185	3.9579	96.569	25.304
2	14	69.437	-0.065083	57.887	0.27597	0.042136	4.113	97.333	25.304
2	14.5	69.937	-0.13719	57.932	0.28315	0.043232	4.2132	97.714	25.306
2	15	70.437	0.013696	57.981	0.29036	0.044332	4.3118	98.083	25.297
2	15.5	70.937	-0.018159	58.193	0.30011	0.045821	4.4897	98.47	25.3
2	16	71.437	-0.011483	58.423	0.31014	0.047352	4.6763	98.859	25.301
2	16.5	71.937	0.0053031	58.523	0.31478	0.048061	4.9591	99.165	25.301
2	0	72.437	-0.06184	58.599	0.31846	0.048623	5.2591	99.458	25.306
2	0.5	72.937	-1.8051	58.512	0.33949	0.051833	5.5782	100.02	25.301
2	1	73.437	-6.8204	58.385	0.3648	0.055698	5.902	100.66	25.3
2	1.5	73.937	-9.5153	58.236	0.38671	0.059043	6.7122	105.24	25.305
2	2	74.437	-9.9935	58.08	0.40746	0.062211	7.6886	111.16	25.306
2	2.5	74.937	-9.6343	57.93	0.4177	0.063776	8.9538	110.74	25.304
2	3	75.437	-9.7166	57.783	0.42295	0.064576	10.356	107.31	25.305
2	3.5	75.937	-9.9985	57.862	0.42606	0.065051	11.098	103.16	25.298
2	4	76.437	-9.4348	58.092	0.42774	0.065308	11.394	98.529	25.304
2	4.5	76.937	-9.8375	58.181	0.42959	0.065591	11.383	97.322	25.302
2	5	77.437	-9.5018	58.15	0.4316	0.065897	11.106	99.074	25.309
2	5.5	77.937	-9.819	58.037	0.43704	0.066727	10.919	100.24	25.296
2	6	78.437	-9.5405	57.832	0.4463	0.068142	10.834	100.75	25.299
2	6.5	78.937	-10.005	57.734	0.45508	0.069482	10.543	101.2	25.303
2	7	79.437	-9.7501	57.8	0.46308	0.070704	9.9307	101.58	25.303
2	7.5	79.937	-9.5069	58.055	0.46843	0.071521	9.3683	102.03	25.305
2	8	80.437	-10.146	58.712	0.46809	0.071469	8.9115	102.64	25.299
2	8.5	80.937	-9.6731	59.102	0.46568	0.0711	8.5016	103.07	25.3
2	9	81.437	-9.5371	58.839	0.45819	0.069957	8.2061	103.08	25.302
2	9.5	81.937	-10.186	58.574	0.45179	0.06898	8.2999	103.17	25.3
2	10	82.437	-8.6058	58.306	0.44878	0.068521	9.5994	103.48	25.303
2	10.5	82.937	-0.71439	58.134	0.44744	0.068315	10.724	103.8	25.298
2	11	83.437	1.6715	58.403	0.45374	0.069278	11.039	104.21	25.31
2	11.5	83.937	2.0642	58.675	0.45883	0.070054	11.051	104.6	25.298
2	12	84.437	1.6951	58.958	0.45588	0.069605	9.0633	104.83	25.302
2	12.5	84.937	0.4652	59.167	0.4524	0.069074	7.3028	105.05	25.305
2	13	85.437	0.052418	58.739	0.4444	0.067852	7.4801	105.11	25.302
2	13.5	85.937	-0.009766	58.339	0.43689	0.066705	7.6608	105.16	25.3
2	14	86.437	-0.10037	58.476	0.43909	0.067041	7.9081	105.11	25.301
2	14.5	86.937	-0.011483	58.612	0.44128	0.067376	8.155	105.06	25.305
2	15	87.437	-0.054973	58.969	0.43647	0.066641	7.8031	105.06	25.306
2	15.5	87.937	0.0087366	59.325	0.43166	0.065907	7.4512	105.06	25.309
2	16	88.437	0.033915	59.553	0.4183	0.063866	7.5359	104.53	25.307
2	16.5	88.937	-0.14234	59.779	0.40474	0.061796	7.6304	103.98	25.302
2	0	89.437	0.12452	59.232	0.40598	0.061986	8.1723	103.52	25.302
2	0.5	89.937	-2.0115	58.662	0.40767	0.062244	8.7276	103.06	25.302
2	1	90.437	-6.8624	58.496	0.41879	0.063941	8.6359	102.66	25.302
2	1.5	90.937	-9.5521	58.364	0.43068	0.065757	8.4907	102.26	25.306
2	2	91.437	-10.047	59.291	0.4415	0.067409	9.1329	100.47	25.306
2	2.5	91.937	-9.6864	60.381	0.45216	0.069036	9.8957	98.468	25.305
2	3	92.437	-9.7249	59.943	0.458	0.069928	10.551	114.29	25.309
2	3.5	92.937	-10.025	59.304	0.46321	0.070723	11.191	132.45	25.311
2	4	93.437	-9.2603	59.483	0.45319	0.069194	11.17	117.88	25.306
2	4.5	93.937	-10.025	59.798	0.44064	0.067277	11.039	97.847	25.306
2	5	94.437	-9.5472	59.818	0.40523	0.061871	11.073	97.379	25.303
2	5.5	94.937	-9.5371	59.785	0.36586	0.05586	11.136	100.31	25.299
2	6	95.437	-9.9498	60.065	0.3423	0.052263	10.104	97.996	25.305
2	6.5	95.937	-9.3492	60.402	0.32165	0.04911	8.8706	94.723	25.306
2	7	96.437	-9.7854	60.426	0.30323	0.046298	8.2142	88.522	25.302
2	7.5	96.937	-10.106	60.4	0.28518	0.043542	7.6522	81.842	25.3
2	8	97.437	-9.0991	60.119	0.28159	0.042993	7.3335	82.337	25.306
2	8.5	97.937	-9.8911	59.8	0.2801	0.042766	7.0503	83.879	25.302
2	9	98.437	-9.777	59.938	0.28105	0.042912	6.8281	85.244	25.303
2	9.5	98.937	-9.3911	60.146	0.28239	0.043116	6.6153	86.58	25.305
2	10	99.437	-9.584	60.021	0.26226	0.040042	7.3532	87.434	25.306
2	10.5	99.937	-0.83532	59.847	0.23893	0.03648	8.2326	88.216	25.305
2	11	100.437	1.7453	60.622	0.22938	0.035022	8.1633	90.734	25.302
2	11.5	100.937	2.0793	61.546	0.222	0.033895	7.9451	93.524	25.304
2	12	101.437	1.6984	62.139	0.20709	0.031619	6.7384	87.742	25.306
2	12.5	101.937	0.31584	62.703	0.19147	0.029233	5.4458	81.178	25.298
2	13	102.437	-0.096938	63.205	0.16208	0.024747	5.2392	72.625	25.298
2	13.5	102.937	-0.021402	63.689	0.13845	0.021139	5.0194	65.205	25.298
2	14	103.437	0.042308	64.039	0.15788	0.024106	4.7014	66.266	25.302
2	14.5	103.937	-0.0063325	64.409	0.17707	0.027036	4.505	67.752	25.302
2	15	104.437	-0.0046158	64.835	0.19553	0.029853	4.6698	70.498	25.295
2	15.5	104.937	-0.048297	65.117	0.21251	0.032446	4.942	73.37	25.309
2	16	105.437	-0.014725	65.19	0.22736	0.034713	5.3701	76.426	25.303
2	16.5	105.937	0.080839	65.396	0.246	0.03756	5.6256	79.724	25.302
2	0	106.437	-0.093695	65.702	0.26753	0.040847	5.7498	83.205	25.302
2	0.5	106.937	-1.9359	65.044	0.27461	0.041929	5.975	84.487	25.305
2	1	107.437	-6.8843	64.055	0.27673	0.042251	6.2351	85.012	25.306
2	1.5	107.937	-9.1596	63.895	0.27725	0.042331	6.2538	82.472	25.307
2	2	108.437	-10.025	63.863	0.27753	0.042373	6.2353	79.46	25.302
2	2.5	108.937	-9.517	63.395	0.27023	0.041259	6.4558	78.684	25.306
2	3	109.437	-9.876	62.925	0.26278	0.040122	6.6415	77.903	25.304
2	3.5	109.937	-9.9313	62.509	0.25476	0.038897	6.4031	76.742	25.327
2	4	110.437	-9.3526	62.068	0.24775	0.037827	6.1713	75.651	25.303
2	4.5	110.937	-9.9617	61.489	0.24642	0.037624	5.9772	74.956	25.303
2	5	111.437	-9.8106	61.015	0.24497	0.037403	5.7896	74.343	25.305
2	5.5	111.937	-9.3558	61.012	0.24299	0.0371	5.6305	74.095	25.303
2	6	112.437	-10.299	61.064	0.2411	0.036811	5.4948	73.71	25.299
2	6.5	112.937	-9.4751	61.312	0.23952	0.03657	5.4432	72.832	25.302
2	7	113.437	-9.6763	61.288	0.24581	0.037531	5.4115	73.565	25.302
2	7.5	113.937	-10.042	60.513	0.27382	0.041808	5.4351	78.746	25.3
2	8	114.437	-9.5741	60.059	0.30089	0.04594	5.4261	84.774	25.31
2	8.5	114.937	-9.6076	60.499	0.32529	0.049665	5.3264	93.163	25.301
2	9	115.437	-9.9214	60.708	0.33857	0.051694	5.2556	98.562	25.302
2	9.5	115.937	-9.3106	60.35	0.32474	0.049582	5.2556	96.667	25.305
2	10	116.437	-9.5958	60.189	0.30742	0.046937	5.6796	94.632	25.307
2	10.5	116.937	-0.63561	60.5	0.2817	0.043011	7.1223	92.264	25.297
2	11	117.437	1.6784	60.742	0.2628	0.040124	7.6855	89.723	25.301
2	11.5	117.937	2.0089	60.835	0.25854	0.039474	6.3578	86.808	25.297
2	12	118.437	1.5557	60.905	0.24852	0.037945	5.4024	84.036	25.301
2	12.5	118.937	0.50544	60.931	0.22766	0.03476	5.1479	81.531	25.304
2	13	119.437	-0.10705	61.203	0.20763	0.031701	4.8467	79.075	25.303
2	13.5	119.937	-0.016442	61.881	0.18896	0.028851	4.4688	76.7	25.299
2	14	120.437	-0.009766	61.998	0.20007	0.030546	4.2311	76.808	25.301
2	14.5	120.937	-0.058407	61.43	0.24752	0.037792	4.1646	79.947	25.305
2	15	121.437	0.045551	82.577	0.33834	0.051658	4.0309	86.81	25.306
2	15.5	121.937	-0.080152	100.1	0.35366	0.053998	4.0038	88.793	25.299
2	16	122.437	0.00034365	76.341	0.17999	0.027481	4.2534	77.05	25.304
2	16.5	122.937	-0.060123	74.138	0.23037	0.035173	4.2028	80.874	25.3
2	0	123.437	-0.091978	84.484	0.39213	0.05987	4.1096	93.548	25.305
2	0.5	123.937	-1.8705	82.073	0.33016	0.05041	4.8263	95.992	25.307
2	1	124.437	-6.8406	81.962	0.33434	0.051047	4.8993	101.7	25.3
2	1.5	124.937	-9.3408	83.301	0.36175	0.055233	4.7417	108.88	25.302
2	2	125.437	-10.181	86.037	0.37247	0.056869	4.7327	116.28	25.299
2	2.5	125.937	-9.4279	93.465	0.4117	0.06286	4.8458	117.34	25.302
2	3	126.437	-9.6328	94.447	0.41879	0.063942	5.2441	111.6	25.305
2	3.5	126.937	-10.072	86.906	0.40176	0.061341	5.62	105.42	25.304
2	4	127.437	-9.485	70.5	0.38244	0.058392	5.5791	106.24	25.3
2	4.5	127.937	-9.485	62.013	0.39902	0.060923	5.3799	109.34	25.298
2	5	128.437	-10.22	77.662	0.52501	0.080159	4.6981	119.37	25.298
2	5.5	128.937	-9.2484	81.948	0.47049	0.071836	4.8256	117.69	25.296
2	6	129.437	-9.9414	81.031	0.3959	0.060446	5.0726	113.92	25.296
2	6.5	129.937	-9.7973	76.205	0.39414	0.060177	5.0566	113.14	25.304
2	7	130.437	-9.3039	75.912	0.40813	0.062313	5.0532	112.78	25.306
2	7.5	130.937	-10.139	75.776	0.41422	0.063244	5.0404	111.87	25.305
2	8	131.437	-9.9549	66.786	0.34469	0.052628	4.9506	107.23	25.302
2	8.5	131.937	-9.2015	59.159	0.28171	0.043012	4.8382	103.1	25.299
2	9	132.437	-9.928	61.495	0.26658	0.040701	4.5602	102.69	25.306
2	9.5	132.937	-9.7385	63.386	0.23997	0.036638	4.5262	100.52	25.304
2	10	133.437	-8.438	63.743	0.17379	0.026535	5.3337	92.279	25.303
2	10.5	133.937	-0.20605	64.173	0.12536	0.019139	6.1882	85.175	25.305
2	11	134.437	1.8007	64.74	0.10999	0.016794	7.1306	80.199	25.302
2	11.5	134.937	2.0509	65.213	0.10197	0.015569	6.5342	82.114	25.306
2	12	135.437	1.5055	65.591	0.10119	0.01545	4.4206	90.826	25.301
2	12.5	135.937	0.42314	65.604	0.097891	0.014946	3.4488	95.733	25.304
2	13	136.437	-0.16587	65.442	0.093388	0.014259	3.0208	98.827	25.297
2	13.5	136.937	-0.0012813	65.226	0.09479	0.014473	2.9799	97.787	25.302
2	14	137.437	-0.11545	65	0.097292	0.014855	3.011	95.978	25.305
2	14.5	137.937	0.00026415	64.463	0.10282	0.015699	3.1257	86.686	25.303
2	15	138.437	-0.023111	63.926	0.10848	0.016563	3.2259	78.498	25.305
2	15.5	138.937	-0.10541	63.394	0.11505	0.017565	3.2196	78.447	25.297
2	16	139.437	0.0070255	62.962	0.12302	0.018783	3.232	79.68	25.305
2	16.5	139.937	-0.10714	62.899	0.13612	0.020782	3.3116	85.573	25.299
2	0	140.437	-0.080292	62.783	0.15211	0.023225	3.468	90.529	25.303
2	0.5	140.937	-2.2095	62.547	0.17466	0.026667	3.7979	93.37	25.303
2	1	141.437	-7.0806	62.509	0.20089	0.030672	4.1216	94.513	25.305
2	1.5	141.937	-9.4783	62.791	0.23302	0.035578	4.4354	92.932	25.306
2	2	142.437	-9.9516	62.777	0.26571	0.040568	4.6108	92.347	25.305
2	2.5	142.937	-9.3895	62.441	0.299	0.045651	4.6347	92.853	25.302
2	3	143.437	-9.7065	62.196	0.31821	0.048585	4.7005	92.151	25.297
2	3.5	143.937	-10.139	62.026	0.32594	0.049765	4.8005	90.465	25.303
2	4	144.437	-9.1613	62.395	0.33339	0.050902	4.7085	90.236	25.305
2	4.5	144.937	-10.061	63.103	0.34065	0.052011	4.4957	90.922	25.299
2	5	145.437	-9.8425	63.067	0.36991	0.056479	4.5218	92.71	25.302
2	5.5	145.937	-9.2166	62.74	0.4078	0.062263	4.6415	94.929	25.305
2	6	146.437	-9.715	62.253	0.42216	0.064456	4.6793	96.187	25.299
2	6.5	146.937	-10.079	61.727	0.43078	0.065772	4.6971	97.209	25.303
2	7	147.437	-9.1998	61.695	0.4151	0.063378	4.6396	97.391	25.305
2	7.5	147.937	-10.012	61.746	0.39537	0.060366	4.5695	97.433	25.298
2	8	148.437	-9.8291	62.155	0.37793	0.057704	4.4979	96.625	25.303
2	8.5	148.937	-9.3526	62.597	0.36071	0.055074	4.4263	95.736	25.301
2	9	149.437	-9.8827	62.795	0.33313	0.050862	4.309	94.31	25.302
2	9.5	149.937	-10.03	62.972	0.31026	0.04737	4.2933	93.272	25.299
2	10	150.437	-8.4398	62.938	0.33454	0.051078	5.2864	96.098	25.304
2	10.5	150.937	-0.39904	62.89	0.35506	0.054211	6.2086	98.166	25.304
2	11	151.437	1.7941	62.777	0.3589	0.054797	6.8166	96.868	25.305
2	11.5	151.937	2.1649	64.052	0.36812	0.056205	6.7849	96.412	25.301
2	12	152.437	1.3075	69.081	0.3919	0.059836	5.0239	98.229	25.303
2	12.5	152.937	0.28888	67.232	0.36703	0.056039	4.3178	98.047	25.302
2	13	153.437	0.11946	60.483	0.3075	0.04695	4.3631	96.441	25.301
2	13.5	153.937	0.022094	58.469	0.28762	0.043915	4.2511	96.263	25.302
2	14	154.437	-0.14733	61.644	0.31122	0.047518	3.9665	97.649	25.302
2	14.5	154.937	-0.033156	63.306	0.3003	0.04585	3.9831	96.49	25.305
2	15	155.437	-0.14733	63.837	0.26358	0.040243	4.2249	93.428	25.301
2	15.5	155.937	-0.043201	64.107	0.23845	0.036407	4.2673	90.887	25.303
2	16	156.437	0.01031	64.263	0.21837	0.033341	4.2233	88.572	25.306
2	16.5	156.937	-0.12878	64.61	0.24871	0.037973	4.2003	93.941	25.304
2	0	157.437	-0.0030199	64.995	0.28932	0.044174	4.1815	100.88	25.306
2	0.5	157.937	-2.4193	64.835	0.29631	0.045241	4.424	97.834	25.301
2	1	158.437	-6.9179	64.711	0.3057	0.046674	4.6266	94.831	25.3
2	1.5	158.937	-9.4181	64.883	0.33476	0.051112	4.5332	93.145	25.295
2	2	159.437	-9.9868	65.056	0.3592	0.054843	4.5757	93.228	25.299
2	2.5	159.937	-9.4264	65.232	0.37193	0.056787	4.9619	97.782	25.304
2	3	160.437	-9.8676	65.295	0.37658	0.057497	5.2136	99.308	25.305
2	3.5	160.937	-9.9095	65.218	0.3712	0.056675	5.2986	97.082	25.306
2	4	161.437	-9.319	65.332	0.36708	0.056047	5.2807	96.257	25.297
2	4.5	161.937	-10.091	65.569	0.36379	0.055544	5.1958	96.342	25.302
2	5	162.437	-9.6008	65.663	0.35702	0.054511	4.9906	97.044	25.302
2	5.5	162.937	-9.7167	65.715	0.34926	0.053326	4.751	97.922	25.307
2	6	163.437	-10.002	65.487	0.31859	0.048643	4.6575	95.789	25.303
2	6.5	163.937	-9.3441	65.264	0.2931	0.044751	4.5606	93.849	25.302
2	7	164.437	-10.02	65.185	0.31764	0.048498	4.3777	94.643	25.302
2	7.5	164.937	-9.9499	65.012	0.33173	0.050649	4.3284	95.028	25.305
2	8	165.437	-9.3978	64.583	0.31758	0.048489	4.6399	94.307	25.301
2	8.5	165.937	-9.9617	64.32	0.30601	0.046722	4.7311	93.552	25.302
2	9	166.437	-9.3591	64.301	0.29822	0.045532	4.4984	92.745	25.298
2	9.5	166.937	-10.081	64.211	0.28726	0.043859	4.4415	92.013	25.306
2	10	167.437	-8.881	64.06	0.27357	0.041769	4.5351	91.345	25.3
2	10.5	167.937	-0.21784	63.639	0.25247	0.038547	5.7818	90.564	25.302
2	11	168.437	1.7957	63.082	0.22761	0.034751	7.6129	89.726	25.301
2	11.5	168.937	2.1465	93.935	0.31828	0.048596	6.0329	93.422	25.306
2	12	169.437	1.482	92.437	0.27047	0.041296	4.7002	89.802	25.301
2	12.5	169.937	0.38952	68.011	0.12778	0.01951	4.0923	81.44	25.303
2	13	170.437	-0.013065	54.579	0.090609	0.013834	3.7434	79.373	25.299
2	13.5	170.937	0.058991	57.832	0.21356	0.032607	3.7877	86.856	25.303
2	14	171.437	-0.17244	59.937	0.28006	0.04276	3.8393	90.854	25.297
2	14.5	171.937	-0.075076	60.253	0.25861	0.039485	3.9024	89.421	25.296
2	15	172.437	-0.036633	60.692	0.2536	0.038719	3.9026	88.071	25.301
2	15.5	172.937	-0.15563	61.311	0.27266	0.04163	3.8105	86.844	25.307
2	16	173.437	-0.006304	61.629	0.2897	0.044232	3.9752	85.863	25.296
2	16.5	173.937	-0.12047	61.591	0.30436	0.04647	4.4424	85.172	25.306
2	0	174.437	0.032139	61.541	0.32065	0.048958	4.6585	84.872	25.301
2	0.5	174.937	-2.2565	61.478	0.33853	0.051687	4.6332	84.945	25.303
2	1	175.437	-7.1325	61.52	0.35572	0.054313	4.8096	85.143	25.298
2	1.5	175.937	-9.5724	61.646	0.37239	0.056857	5.1461	85.438	25.306
2	2	176.437	-10.109	61.344	0.38246	0.058395	5.5882	85.267	25.311
2	2.5	176.937	-9.4969	60.77	0.38836	0.059296	6.0972	84.799	25.297
2	3	177.437	-9.7468	60.549	0.39813	0.060786	6.3812	84.966	25.299
2	3.5	177.937	-10.005	60.536	0.41015	0.062623	6.5334	85.504	25.298
2	4	178.437	-9.3122	60.56	0.41505	0.06337	6.4954	86.841	25.303
2	4.5	178.937	-10.215	60.606	0.41607	0.063526	6.3542	88.61	25.301
2	5	179.437	-9.475	60.914	0.41383	0.063185	6.1033	89.029	25.301
2	5.5	179.937	-9.527	61.354	0.40998	0.062596	5.7979	88.78	25.304
2	6	180.437	-9.9348	60.906	0.39818	0.060794	5.4977	88.604	25.304
2	6.5	180.937	-9.4464	60.107	0.38324	0.058513	5.1996	88.456	25.307
2	7	181.437	-9.5958	60.079	0.39453	0.060237	5.1198	88.752	25.305
2	7.5	181.937	-9.9617	60.361	0.41639	0.063575	5.128	89.229	25.3
2	8	182.437	-9.5807	60.871	0.41994	0.064117	4.9649	90.417	25.306
2	8.5	182.937	-9.9617	61.467	0.41661	0.063608	4.7374	91.873	25.306
2	9	183.437	-9.4565	61.762	0.41545	0.063431	4.6863	90.862	25.302
2	9.5	183.937	-10.059	61.971	0.4149	0.063348	4.6852	89.15	25.304
2	10	184.437	-9.0203	61.851	0.41357	0.063144	5.846	99.617	25.303
2	10.5	184.937	-0.21784	61.67	0.41208	0.062918	7.2221	112.34	25.303
2	11	185.437	1.8042	61.489	0.41657	0.063602	7.3649	118.16	25.299
2	11.5	185.937	2.0994	61.308	0.42173	0.064391	7.3665	123.2	25.302
2	12	186.437	1.3527	61.661	0.40838	0.062352	5.9964	127.94	25.307
2	12.5	186.937	0.17818	62.044	0.39391	0.060143	4.5465	132.64	25.302
2	13	187.437	0.0020028	61.806	0.39462	0.060251	4.6219	134.71	25.3
2	13.5	187.937	-0.048417	61.598	0.39552	0.060389	4.6927	136.85	25.302
2	14	188.437	-0.070054	61.867	0.39965	0.061018	4.6854	140.1	25.299
2	14.5	188.937	0.028855	62.134	0.40328	0.061573	4.6893	142.68	25.303
2	15	189.437	-0.071792	62.385	0.40344	0.061597	4.7707	140.56	25.303
2	15.5	189.937	0.015525	62.532	0.40625	0.062027	4.8514	136.49	25.306
2	16	190.437	-0.08686	62.279	0.41922	0.064008	4.9291	124.99	25.303
2	16.5	190.937	0.0037414	62.261	0.42198	0.064429	4.9953	113.71	25.297
2	0	191.437	-0.093622	62.861	0.39777	0.060731	5.0309	103.04	25.298
2	0.5	191.937	-2.394	63.18	0.38282	0.058449	5.1379	95.703	25.3
2	1	192.437	-7.1443	63.034	0.38318	0.058505	5.363	93.901	25.301
2	1.5	192.937	-9.6294	62.725	0.38951	0.059471	5.6474	94.143	25.298
2	2	193.437	-9.9213	62.232	0.40254	0.06146	5.9983	96.681	25.301
2	2.5	193.937	-9.3995	62.368	0.40923	0.062482	6.5134	98.163	25.3
2	3	194.437	-9.777	63.049	0.41043	0.062665	7.1707	98.728	25.304
2	3.5	194.937	-9.9414	63.283	0.41483	0.063336	7.6163	97.636	25.298
2	4	195.437	-9.272	63.267	0.42102	0.064282	7.9427	95.61	25.3
2	4.5	195.937	-10.265	63.688	0.41603	0.06352	7.3285	95.022	25.298
2	5	196.437	-9.6781	64.26	0.40717	0.062167	6.3885	94.932	25.295
2	5.5	196.937	-9.3375	63.695	0.37234	0.056849	5.9087	93.242	25.299
2	6	197.437	-10.01	62.973	0.33388	0.050977	5.4932	91.328	25.297
2	6.5	197.937	-9.5456	62.846	0.3296	0.050324	5.3096	93.548	25.306
2	7	198.437	-9.3744	62.769	0.32579	0.049742	5.135	95.804	25.296
2	7.5	198.937	-10.393	63.194	0.31319	0.047818	4.9952	96.687	25.295
2	8	199.437	-9.6427	63.492	0.30128	0.046001	4.8626	97.19	25.298
2	8.5	199.937	-9.2434	63.171	0.29277	0.0447	4.7646	95.837	25.304
2	9	200.437	-10.207	62.867	0.28915	0.044148	4.728	95.413	25.303
2	9.5	200.937	-9.6914	62.608	0.29923	0.045687	4.8631	97.587	25.307
2	10	201.437	-8.1796	62.828	0.30108	0.045969	5.5663	98.102	25.303
2	10.5	201.937	0.0052868	63.969	0.28709	0.043833	7.3641	95.42	25.304
2	11	202.437	1.8361	64.677	0.28226	0.043097	7.5828	92.024	25.299
2	11.5	202.937	2.2672	64.92	0.28726	0.043859	6.1107	87.862	25.299
2	12	203.437	1.2588	64.412	0.28364	0.043306	5.1632	86.133	25.297
2	12.5	203.937	0.14302	63.474	0.2751	0.042003	4.5149	85.79	25.302
2	13	204.437	-0.080292	63.416	0.27118	0.041404	4.2985	85.756	25.301
2	13.5	204.937	0.062468	63.669	0.26888	0.041053	4.2347	85.831	25.301
2	14	205.437	-0.08686	64.004	0.26051	0.039775	4.2484	86.915	25.299
2	14.5	205.937	0.025571	64.352	0.25111	0.038341	4.2753	88.17	25.304
2	15	206.437	-0.14906	63.62	0.2488	0.037988	4.3795	87.645	25.298
2	15.5	206.937	0.082559	62.917	0.24832	0.037914	4.4697	87.275	25.301
2	16	207.437	-0.10038	62.642	0.26702	0.04077	4.3994	88.766	25.308
2	16.5	207.937	-0.085315	62.441	0.28299	0.043208	4.363	90.258	25.296
2	0	208.437	0.042377	62.626	0.28479	0.043483	4.5025	91.759	25.304
2	0.5	208.937	-2.52	62.767	0.28858	0.044061	4.684	93.015	25.298
2	1	209.437	-7.2065	62.771	0.29836	0.045554	4.9916	93.534	25.299
2	1.5	209.937	-9.6445	62.724	0.30598	0.046717	5.1495	93.595	25.303
2	2	210.437	-9.9649	62.577	0.30937	0.047235	5.0142	92.759	25.304
2	2.5	210.937	-9.4716	62.432	0.3163	0.048293	4.928	92.957	25.309
2	3	211.437	-9.8458	62.289	0.32815	0.050102	4.9104	94.596	25.306
2	3.5	211.937	-9.9062	62.484	0.33396	0.05099	5.0275	95.006	25.302
2	4	212.437	-9.0589	63.034	0.33348	0.050917	5.2856	94.131	25.302
2	4.5	212.937	-10.101	62.959	0.33056	0.05047	5.2018	93.226	25.3
2	5	213.437	-9.913	62.454	0.32594	0.049765	4.8824	92.3	25.299
2	5.5	213.937	-9.2569	62.271	0.33444	0.051063	4.8163	93.253	25.306
2	6	214.437	-9.9767	62.249	0.34954	0.053368	4.8777	95.15	25.299
2	6.5	214.937	-9.9095	62.04	0.35067	0.05354	4.7502	95.932	25.296
2	7	215.437	-9.2853	61.763	0.34682	0.052952	4.5554	96.316	25.299
2	7.5	215.937	-9.9767	62.337	0.34451	0.0526	4.4267	96.31	25.301
2	8	216.437	-9.9532	63.132	0.34261	0.05231	4.3154	96.201	25.297
2	8.5	216.937	-9.339	62.562	0.33625	0.05134	4.3107	96.556	25.305
2	9	217.437	-9.98	61.831	0.32938	0.05029	4.3186	96.965	25.301
2	9.5	217.937	-9.9582	62.005	0.33766	0.051555	4.6133	97.417	25.298
2	10	218.437	-8.2317	62.218	0.34621	0.05286	4.9565	97.857	25.302
2	10.5	218.937	0.012048	62.254	0.33475	0.05111	6.6974	97.731	25.303
2	11	219.437	1.8645	62.291	0.32531	0.049669	8.0966	97.573	25.305
2	11.5	219.937	1.9887	62.334	0.3347	0.051103	6.3279	97.109	25.295
2	12	220.437	1.1682	62.336	0.34359	0.05246	4.8172	96.833	25.299
2	12.5	220.937	0.20504	62.137	0.3501	0.053453	4.5363	97.451	25.303
2	13	221.437	-0.048417	61.944	0.35518	0.054229	4.3057	99.169	25.301
2	13.5	221.937	0.072514	61.771	0.35569	0.054307	4.2363	104.43	25.3
2	14	222.437	-0.0097812	61.702	0.35454	0.054131	4.187	107.38	25.297
2	14.5	222.937	-0.041656	61.887	0.34933	0.053336	4.1867	104.72	25.299
2	15	223.437	0.01031	61.875	0.3423	0.052263	4.2262	101.35	25.297
2	15.5	223.937	-0.17746	61.506	0.33197	0.050686	4.338	96.688	25.295
2	16	224.437	0.13626	61.256	0.33284	0.050818	4.606	94.68	25.298
2	16.5	224.937	-0.093622	61.187	0.35066	0.05354	5.1108	96.698	25.302
2	0	225.437	0.040639	61.179	0.36137	0.055174	5.2999	97.268	25.297
2	0.5	225.937	-2.5887	61.25	0.36282	0.055396	5.0791	95.958	25.299
2	1	226.437	-7.1092	61.372	0.36658	0.05597	5.0438	94.937	25.302
2	1.5	226.937	-9.5202	61.549	0.37288	0.056932	5.2118	94.233	25.297
2	2	227.437	-10.185	61.398	0.37696	0.057555	5.4866	93.411	25.298
2	2.5	227.937	-9.334	60.955	0.37907	0.057877	5.8561	92.486	25.298
2	3	228.437	-10.076	60.712	0.38163	0.058268	6.0882	91.907	25.302
2	3.5	228.937	-9.6093	60.63	0.38455	0.058714	6.2102	91.604	25.298
2	4	229.437	-9.7637	60.685	0.3798	0.057988	6.1186	91.24	25.297
2	4.5	229.937	-9.9398	60.843	0.36935	0.056393	5.8688	90.83	25.296
2	5	230.437	-9.2552	60.749	0.36062	0.05506	5.5769	90.129	25.298
2	5.5	230.937	-10.014	60.491	0.353	0.053897	5.2574	89.237	25.3
2	6	231.437	-9.856	60.295	0.34709	0.052994	5.2169	88.987	25.296
2	6.5	231.937	-9.1982	60.138	0.34222	0.052251	5.3493	89.135	25.298
2	7	232.437	-10.188	59.983	0.33671	0.05141	5.3019	88.853	25.303
2	7.5	232.937	-9.7217	59.83	0.33081	0.050508	5.1442	88.309	25.297
2	8	233.437	-9.1982	59.939	0.32703	0.049931	4.9227	87.977	25.295
2	8.5	233.937	-10.218	60.215	0.3246	0.04956	4.6607	87.78	25.295
2	9	234.437	-9.6949	60.147	0.32454	0.049552	4.7168	87.577	25.299
2	9.5	234.937	-9.0354	59.87	0.32593	0.049763	4.9655	87.371	25.295
2	10	235.437	-9.126	59.701	0.32683	0.049901	5.8644	87.574	25.295
2	10.5	235.937	-0.11719	59.601	0.32743	0.049993	7.1706	88.033	25.299
2	11	236.437	1.8158	59.978	0.33647	0.051373	7.2527	88.399	25.295
2	11.5	236.937	2.0491	60.673	0.35113	0.053611	6.5192	88.702	25.302
2	12	237.437	1.1464	60.412	0.35085	0.053568	5.6581	88.787	25.307
2	12.5	237.937	0.21006	59.591	0.34182	0.052189	4.7224	88.744	25.298
2	13	238.437	-0.0047585	59.426	0.33664	0.051399	4.3834	89.018	25.299
2	13.5	238.937	-0.024849	59.687	0.33399	0.050993	4.4325	89.498	25.301
2	14	239.437	-0.14733	59.986	0.33037	0.050442	4.5591	89.661	25.303
2	14.5	239.937	0.01031	60.312	0.32612	0.049793	4.7376	89.611	25.296
2	15	240.437	-0.096906	60.522	0.32319	0.049345	4.7796	89.399	25.298
2	15.5	240.937	-0.091883	60.658	0.32108	0.049024	4.7355	89.084	25.304
2	16	241.437	-0.013065	60.424	0.3241	0.049483	4.9508	89.264	25.306
2	16.5	241.937	-0.039917	59.979	0.33002	0.050389	5.3139	89.727	25.302
2	0	242.437	0.12448	59.825	0.33383	0.05097	5.4971	89.783	25.298
2	0.5	242.937	-2.6424	59.841	0.3364	0.051362	5.5748	89.6	25.299
2	1	243.437	-7.183	60.235	0.34655	0.052911	5.8038	89.452	25.296
2	1.5	243.937	-9.6244	60.856	0.36124	0.055154	6.1233	89.325	25.302
2	2	244.437	-10.009	61.208	0.3706	0.056584	6.7114	89.573	25.299
2	2.5	244.937	-9.3375	61.421	0.37723	0.057595	7.4376	90.014	25.3
2	3	245.437	-9.6645	61.717	0.3804	0.058081	8.0184	90.417	25.302
2	3.5	245.937	-10.148	62.046	0.38217	0.05835	8.5394	90.804	25.303
2	4	246.437	-9.2989	61.927	0.37138	0.056702	8.6114	90.411	25.3
2	4.5	246.937	-9.6999	61.679	0.35698	0.054504	8.5546	89.794	25.299
2	5	247.437	-10.089	62.242	0.37088	0.056626	8.2487	90.514	25.303
2	5.5	247.937	-9.386	62.971	0.39057	0.059633	7.8918	91.508	25.298
2	6	248.437	-9.7318	63.681	0.38703	0.059092	7.5928	91.566	25.295
2	6.5	248.937	-10.007	64.355	0.38149	0.058246	7.3141	91.588	25.301
2	7	249.437	-9.4381	64.497	0.37372	0.05706	7.2782	92.209	25.298
2	7.5	249.937	-9.6914	64.652	0.36826	0.056226	7.1448	92.68	25.296
2	8	250.437	-10.148	64.854	0.37181	0.056768	6.6306	92.562	25.299
2	8.5	250.937	-9.3759	64.699	0.3676	0.056125	6.3775	92.396	25.3
2	9	251.437	-9.8626	63.902	0.34942	0.053351	6.5941	92.14	25.298
2	9.5	251.937	-10.017	63.511	0.3388	0.051728	6.9989	92.619	25.304
2	10	252.437	-8.0084	63.584	0.33679	0.051422	7.6188	93.937	25.295
2	10.5	252.937	0.087582	63.583	0.33265	0.050789	8.6904	97.793	25.299
2	11	253.437	1.8511	63.528	0.32696	0.049921	10.088	103.48	25.299
2	11.5	253.937	2.0994	63.45	0.31979	0.048826	8.727	103.17	25.3
2	12	254.437	0.92154	63.361	0.31197	0.047632	6.1314	100.18	25.296
2	12.5	254.937	0.094343	63.173	0.30224	0.046147	5.155	95.466	25.3
2	13	255.437	0.16138	62.96	0.29203	0.044587	4.5923	90.313	25.298
2	13.5	255.937	-0.061747	62.947	0.30151	0.046035	4.5161	92.151	25.302
2	14	256.437	0.042269	62.959	0.31344	0.047856	4.5002	94.854	25.296
2	14.5	256.937	-0.13385	62.635	0.31126	0.047523	4.589	94.296	25.303
2	15	257.437	-0.033267	62.334	0.30944	0.047246	4.6674	93.697	25.295
2	15.5	257.937	-0.045021	62.48	0.31724	0.048437	4.552	93.322	25.294
2	16	258.437	-0.026523	62.538	0.32417	0.049494	4.5044	93.012	25.295
2	16.5	258.937	0.0087405	62.066	0.3258	0.049744	4.8677	93.107	25.299
2	0	259.437	-0.16237	61.713	0.32994	0.050375	5.1752	93.313	25.295
2	0.5	259.937	-2.6743	61.843	0.34429	0.052567	5.2549	93.975	25.297
2	1	260.437	-7.4899	61.867	0.35762	0.054602	5.3433	94.389	25.3
2	1.5	260.937	-9.5942	61.587	0.36803	0.056192	5.457	94.092	25.296
2	2	261.437	-10.076	61.49	0.37601	0.057409	5.5963	93.73	25.298
2	2.5	261.937	-9.3223	61.811	0.37842	0.057777	5.7941	93.219	25.3
2	3	262.437	-9.7603	61.854	0.38157	0.058258	5.9949	92.998	25.295
2	3.5	262.937	-10.148	61.42	0.38598	0.058932	6.2007	93.27	25.295
2	4	263.437	-9.2049	61.24	0.39083	0.059672	6.3522	93.441	25.298
2	4.5	263.937	-10.029	61.428	0.3963	0.060507	6.4246	93.466	25.299
2	5	264.437	-10.071	61.871	0.39476	0.060273	6.2817	93.382	25.296
2	5.5	264.937	-9.272	62.616	0.38491	0.058768	5.8831	93.168	25.295
2	6	265.437	-9.5556	62.754	0.37985	0.057997	5.5294	93.035	25.296
2	6.5	265.937	-9.9516	62.395	0.37871	0.057823	5.2125	92.969	25.298
2	7	266.437	-9.3743	61.327	0.36894	0.05633	5.1525	92.382	25.3
2	7.5	266.937	-9.6662	59.83	0.35394	0.05404	5.2476	91.479	25.294
2	8	267.437	-10.099	59.401	0.34564	0.052773	5.5752	91.238	25.299
2	8.5	267.937	-9.3945	59.691	0.34186	0.052196	6.0596	91.443	25.297
2	9	268.437	-9.6647	59.934	0.33964	0.051857	6.0383	91.751	25.298
2	9.5	268.937	-10.158	60.144	0.3385	0.051682	5.6671	92.13	25.295
2	10	269.437	-8.0052	60.855	0.31238	0.047694	6.3174	92.086	25.3
2	10.5	269.937	0.16636	61.902	0.26951	0.041149	7.6525	91.758	25.296
2	11	270.437	1.8108	62.053	0.24649	0.037634	7.1233	91.258	25.296
2	11.5	270.937	1.9837	61.764	0.23321	0.035606	5.679	90.674	25.295
2	12	271.437	0.79223	62.174	0.23651	0.036111	4.7625	91.433	25.299
2	12.5	271.937	0.040535	62.85	0.2461	0.037575	4.0456	92.7	25.296
2	13	272.437	0.059034	63.117	0.19637	0.029982	3.8091	87.71	25.298
2	13.5	272.937	-0.095314	63.294	0.13359	0.020397	3.6781	81.343	25.297
2	14	273.437	-0.09859	63.458	0.15001	0.022903	3.639	81.12	25.301
2	14.5	273.937	-0.075081	63.651	0.17203	0.026266	3.6063	81.371	25.299
2	15	274.437	-0.0012796	64.609	0.1717	0.026215	3.5438	80.914	25.294
2	15.5	274.937	-0.0047481	65.363	0.17267	0.026364	3.5047	80.905	25.299
2	16	275.437	-0.15062	65.31	0.17881	0.027301	3.5575	82.663	25.296
2	16.5	275.937	-0.038277	65.309	0.18287	0.02792	3.5506	83.955	25.298
2	0	276.437	-0.1826	65.401	0.18328	0.027984	3.4392	84.431	25.296
2	0.5	276.937	-2.7582	65.147	0.19112	0.02918	3.7057	84.469	25.297
2	1	277.437	-7.3356	64.584	0.20553	0.031381	4.3068	84.118	25.302
2	1.5	277.937	-9.3995	64.32	0.21438	0.032732	4.3207	84.123	25.297
2	2	278.437	-10.034	64.203	0.22045	0.033659	4.0414	84.306	25.294
2	2.5	278.937	-9.3843	64.151	0.22911	0.034981	3.9154	84.915	25.299
2	3	279.437	-9.7032	64.116	0.23842	0.036403	3.8285	85.632	25.301
2	3.5	279.937	-10.032	63.845	0.24121	0.036828	3.9643	85.293	25.299
2	4	280.437	-9.3072	63.58	0.24383	0.037228	4.111	84.911	25.3
2	4.5	280.937	-9.8626	63.958	0.2558	0.039056	4.0739	85.622	25.299
2	5	281.437	-10.128	64.316	0.26583	0.040588	4.0609	86.269	25.296
2	5.5	281.937	-9.2837	64.573	0.26646	0.040683	4.1647	86.605	25.3
2	6	282.437	-9.6579	64.557	0.26612	0.040632	4.1747	88.943	25.303
2	6.5	282.937	-9.9984	63.952	0.26372	0.040264	3.9828	95.588	25.299
2	7	283.437	-9.5942	63.397	0.25894	0.039536	3.841	98.827	25.299
2	7.5	283.937	-9.6127	62.909	0.25105	0.03833	3.7656	97.563	25.298
2	8	284.437	-10.319	62.615	0.24436	0.03731	3.7491	96.57	25.295
2	8.5	284.937	-9.2887	62.503	0.23882	0.036463	3.788	95.834	25.296
2	9	285.437	-9.6662	62.362	0.23939	0.03655	3.7674	94.408	25.301
2	9.5	285.937	-10.077	62.201	0.24413	0.037274	3.7063	92.513	25.295
2	10	286.437	-8.2702	61.768	0.23637	0.036089	4.6038	92.516	25.296
2	10.5	286.937	0.31069	61.196	0.22227	0.033936	5.9869	93.482	25.298
2	11	287.437	1.8561	61.247	0.22317	0.034075	5.8541	94.348	25.298
2	11.5	287.937	2.0492	61.567	0.23059	0.035207	5.0632	95.171	25.295
2	12	288.437	0.9383	61.284	0.24476	0.037371	4.3709	94.805	25.296
2	12.5	288.937	0.12956	60.8	0.26117	0.039876	3.7113	94.044	25.295
2	13	289.437	-0.080284	60.51	0.26311	0.040172	3.5982	92	25.299
2	13.5	289.937	-0.14233	60.277	0.26081	0.03982	3.6452	89.582	25.298
2	14	290.437	-0.041553	60.198	0.261	0.03985	3.5619	96.956	25.3
2	14.5	290.937	0.044003	60.162	0.26189	0.039986	3.4419	107.08	25.298
2	15	291.437	-0.034808	60.225	0.26186	0.039981	3.6086	109.53	25.3
2	15.5	291.937	-0.12383	60.315	0.26157	0.039937	3.8533	109.9	25.298
2	16	292.437	-0.097048	60.128	0.26291	0.040141	3.9043	103.57	25.297
2	16.5	292.937	0.010475	59.871	0.26466	0.040409	3.9059	95.544	25.299
2	0	293.437	-0.0097582	60.093	0.27324	0.041719	3.9944	91.525	25.295
2	0.5	293.937	-2.7784	60.442	0.28363	0.043305	4.106	88.566	25.298
2	1	294.437	-7.5404	60.414	0.29814	0.04552	4.3252	86.898	25.296
2	1.5	294.937	-9.5572	60.297	0.31363	0.047886	4.5701	85.537	25.295
2	2	295.437	-10.113	60.247	0.33413	0.051015	4.7813	85.051	25.295
2	2.5	295.937	-9.3155	60.211	0.35574	0.054315	4.9849	84.762	25.296
2	3	296.437	-10.002	60.116	0.36361	0.055516	5.0725	84.631	25.298
2	3.5	296.937	-9.9919	60.008	0.36853	0.056268	5.1354	84.534	25.298
2	4	297.437	-9.5389	60.342	0.37477	0.05722	5.1249	84.359	25.3
2	4.5	297.937	-9.8038	60.771	0.38128	0.058214	5.0987	84.167	25.298
2	5	298.437	-10.035	60.91	0.38232	0.058373	4.9837	84.706	25.298
2	5.5	298.937	-9.4381	60.999	0.3824	0.058386	4.8532	85.372	25.296
2	6	299.437	-9.9616	60.799	0.39153	0.059779	5.0002	89.718	25.301
2	6.5	299.937	-9.3458	60.561	0.40183	0.061353	5.1835	94.547	25.298
2	7	300.437	-10.143	60.608	0.40651	0.062066	5.0754	97.122	25.299
2	7.5	300.937	-9.7502	60.687	0.41057	0.062687	4.9354	99.451	25.298
2	8	301.437	-9.5186	60.838	0.40566	0.061937	4.7484	93.407	25.299
2	8.5	301.937	-10.017	60.996	0.40001	0.061075	4.5574	86.679	25.299
2	9	302.437	-9.4096	61.043	0.38375	0.058592	4.5336	78.788	25.3
2	9.5	302.937	-9.5924	61.085	0.36702	0.056037	4.5171	70.844	25.299
2	10	303.437	-8.7216	61.142	0.35679	0.054476	5.8166	70.563	25.296
2	10.5	303.937	0.11453	61.217	0.34725	0.053019	7.085	70.521	25.299
2	11	304.437	1.8661	61.875	0.35699	0.054505	7.134	76.058	25.3
2	11.5	304.937	2.081	62.527	0.36618	0.05591	7.0347	81.114	25.298
2	12	305.437	1.0339	63.13	0.37112	0.056662	5.7463	82.312	25.295
2	12.5	305.937	0.092562	63.526	0.372	0.056797	4.7053	83.738	25.3
2	13	306.437	0.0019962	63.203	0.35885	0.05479	4.521	85.957	25.296
2	13.5	306.937	-0.043287	63.019	0.34717	0.053006	4.4135	87.769	25.298
2	14	307.437	0.022229	63.132	0.3386	0.051699	4.4703	88.713	25.296
2	14.5	307.937	-0.050031	63.473	0.33596	0.051295	4.4435	90.185	25.294
2	15	308.437	-0.08356	64.129	0.34151	0.052142	4.301	92.388	25.296
2	15.5	308.937	-0.043287	63.986	0.34474	0.052635	4.3889	91.077	25.301
2	16	309.437	-0.085294	63.207	0.34613	0.052847	4.66	86.972	25.297
2	16.5	309.937	-0.11882	62.953	0.3553	0.054247	4.8553	84.766	25.302
2	0	310.437	0.047279	62.982	0.36865	0.056285	5.0099	83.583	25.295
2	0.5	310.937	-3.0083	63.135	0.37337	0.057006	5.0176	85.893	25.301
2	1	311.437	-7.4296	63.331	0.37514	0.057277	4.975	89.398	25.297
2	1.5	311.937	-9.5539	63.162	0.37555	0.057339	5.0268	91.632	25.295
2	2	312.437	-10.049	62.93	0.37571	0.057364	5.095	93.645	25.296
2	2.5	312.937	-9.4063	62.614	0.36972	0.056449	5.2368	102.17	25.299
2	3	313.437	-9.683	62.297	0.36337	0.05548	5.3787	110.85	25.289
2	3.5	313.937	-10.307	62.092	0.35763	0.054604	5.2852	107.24	25.298
2	4	314.437	-9.277	61.926	0.35215	0.053766	5.1615	103.55	25.302
2	4.5	314.937	-9.5354	62.206	0.34963	0.053383	4.6886	99.022	25.296
2	5	315.437	-10.237	62.426	0.34622	0.052861	4.3102	95.654	25.296
2	5.5	315.937	-9.4616	62.331	0.338	0.051606	4.4366	98.465	25.295
2	6	316.437	-9.6194	62.187	0.33552	0.051228	4.4956	100.88	25.295
2	6.5	316.937	-10.15	61.88	0.35225	0.053782	4.329	102	25.294
2	7	317.437	-9.5556	61.699	0.36375	0.055538	4.1967	102.86	25.294
2	7.5	317.937	-9.3593	61.835	0.36207	0.055282	4.1509	103.08	25.297
2	8	318.437	-10.222	62.063	0.35691	0.054493	4.1078	104.66	25.298
2	8.5	318.937	-9.6209	62.467	0.34515	0.052698	4.0699	108.8	25.296
2	9	319.437	-9.6009	62.547	0.34041	0.051974	4.2283	113.18	25.297
2	9.5	319.937	-10.16	62.204	0.34491	0.052661	4.6449	117.87	25.296
2	10	320.437	-8.1461	61.933	0.34382	0.052495	5.6427	118.01	25.294
2	10.5	320.937	0.3342	61.738	0.33709	0.051467	7.2274	113.56	25.294
2	11	321.437	1.8863	61.649	0.33003	0.050389	7.2293	109.37	25.299
2	11.5	321.937	2.1733	61.647	0.3227	0.04927	5.9421	105.39	25.299
2	12	322.437	0.86103	61.783	0.31028	0.047374	4.9021	103.72	25.294
2	12.5	322.937	0.010475	62.008	0.29454	0.04497	4.0238	103.56	25.295
2	13	323.437	0.077532	61.766	0.28644	0.043734	3.804	103.76	25.296
2	13.5	323.937	-0.038277	61.295	0.28208	0.043069	3.9063	104.14	25.298
2	14	324.437	-0.051765	61.052	0.27956	0.042684	4.0424	99.275	25.296
2	14.5	324.937	0.096031	60.902	0.2778	0.042415	4.1922	92.265	25.299
2	15	325.437	-0.11535	61.15	0.28299	0.043207	4.1361	90.755	25.299
2	15.5	325.937	-0.0097582	61.54	0.29065	0.044377	4.0069	91.2	25.296
2	16	326.437	-0.0047481	61.395	0.28256	0.043142	4.0208	90.966	25.301
2	16.5	326.937	0.00026193	61.107	0.2703	0.041269	4.0726	90.552	25.295
3	0	22.417	-0.15567	76.827	0.19046	0.02908	22.966	92.255	31.497
3	0.5	22.917	-5.4261	77.786	0.1962	0.029956	22.087	92.01	31.496
3	1	23.417	-9.4246	77.874	0.20433	0.031197	20.92	92.428	31.483
3	1.5	23.917	-10	80.08	0.20571	0.031408	21.243	95.512	31.482
3	2	24.417	-9.4481	79.914	0.20351	0.031073	21.571	96.993	31.479
3	2.5	24.917	-10.074	77.386	0.19792	0.030219	21.88	96.857	31.488
3	3	25.417	-9.4969	78.52	0.19825	0.03027	21.761	97.771	31.493
3	3.5	25.917	-9.9012	79.428	0.19818	0.030259	21.39	97.135	31.491
3	4	26.417	-9.7417	79.809	0.19721	0.030111	20.725	94.444	31.484
3	4.5	26.917	-9.2922	119.57	0.21988	0.033572	21.022	102.26	31.491
3	5	27.417	-10.294	92.435	0.19268	0.029419	19.924	88.325	31.484
3	5.5	27.917	-9.8223	61.56	0.16272	0.024845	18.748	73.182	31.49
3	6	28.417	-9.0572	75.294	0.18683	0.028526	18.872	85.451	31.489
3	6.5	28.917	-10.071	82.561	0.1921	0.02933	19.441	91.327	31.49
3	7	29.417	-10.215	82.546	0.17931	0.027378	20.408	90.577	31.495
3	7.5	29.917	-9.4868	82.562	0.18194	0.027779	21.678	91.379	31.485
3	8	30.417	-9.131	82.791	0.18979	0.028977	21.796	92.564	31.491
3	8.5	30.917	-10.42	83.021	0.19792	0.030219	21.474	94.333	31.495
3	9	31.417	-9.725	82.576	0.19075	0.029124	22.631	97.801	31.491
3	9.5	31.917	-9.2954	234.97	0.19766	0.030179	22.856	103.74	31.485
3	10	32.417	-4.9261	256.07	0.1505	0.022979	26.202	89.886	31.484
3	10.5	32.917	1.7084	171.18	0.1696	0.025895	24.743	97.174	31.484
3	11	33.417	1.7504	193.22	0.15557	0.023753	21.423	89.931	31.481
3	11.5	33.917	0.37124	78.408	0.1843	0.028139	19.452	95.094	31.487
3	12	34.417	0.012	79.419	0.18723	0.028587	18.335	94.75	31.491
3	12.5	34.917	-0.13727	228.2	0.18812	0.028722	19.328	102.12	31.489
3	13	35.417	-0.024796	248.66	0.15281	0.023331	20.444	85.396	31.49
3	13.5	35.917	-0.12381	121.93	0.18161	0.027729	20.976	93.927	31.496
3	14	36.417	-0.056661	232.22	0.16425	0.025077	19.764	98.542	31.497
3	14.5	36.917	-0.1809	145.7	0.21265	0.032467	23.974	97.022	31.497
3	15	37.417	-0.03997	86.081	0.18503	0.028251	24.149	91.686	31.49
3	15.5	37.917	-0.075249	59.765	0.17601	0.026873	24.088	90.048	31.484
3	16	38.417	-0.11205	53.53	0.17819	0.027207	23.884	90.638	31.49
3	16.5	38.917	-0.058368	47.294	0.18038	0.027541	23.679	91.229	31.479
3	0	39.417	-0.058368	41.059	0.18257	0.027874	23.475	91.82	31.484
3	0.5	39.917	-5.6643	34.823	0.18475	0.028208	23.271	92.41	31.492
3	1	40.417	-9.3038	28.588	0.18694	0.028542	23.067	93.001	31.488
3	1.5	40.917	-9.9968	22.352	0.18913	0.028876	22.863	93.592	31.496
3	2	41.417	-9.4616	16.117	0.19131	0.02921	22.659	94.182	31.49
3	2.5	41.917	-10	52.696	0.18758	0.02864	20.268	91.747	31.496
3	3	42.417	-9.6848	78.19	0.18588	0.02838	18.846	90.472	31.496
3	3.5	42.917	-9.4851	78.206	0.18851	0.028782	19.393	91.623	31.491
3	4	43.417	-9.8929	199.17	0.18094	0.027626	18.896	98.286	31.487
3	4.5	43.917	-9.2922	186.7	0.17813	0.027197	20.431	97.657	31.491
3	5	44.417	-10.267	146.6	0.18925	0.028895	21.539	94.858	31.496
3	5.5	44.917	-10.062	96.951	0.20012	0.030555	22.4	93.078	31.493
3	6	45.417	-9.2234	78.202	0.19348	0.029541	22.336	93.477	31.491
3	6.5	45.917	-9.5976	79.425	0.19223	0.02935	21.376	92.084	31.49
3	7	46.417	-10.227	73.921	0.19243	0.029381	20.99	92.054	31.496
3	7.5	46.917	-9.5437	65.452	0.19328	0.02951	20.856	92.625	31.491
3	8	47.417	-9.3241	56.984	0.19412	0.029639	20.723	93.196	31.497
3	8.5	47.917	-10.401	48.515	0.19497	0.029768	20.59	93.767	31.491
3	9	48.417	-9.7603	40.047	0.19581	0.029897	20.456	94.338	31.496
3	9.5	48.917	-9.1881	31.578	0.19666	0.030026	20.323	94.909	31.492
3	10	49.417	-5.1913	23.11	0.1975	0.030155	20.189	95.48	31.488
3	10.5	49.917	1.6513	21.966	0.19737	0.030135	19.802	97.049	31.489
3	11	50.417	1.8275	62.597	0.19169	0.029268	17.965	104.31	31.489
3	11.5	50.917	0.26711	78.852	0.19148	0.029235	17.024	105.32	31.496
3	12	51.417	-0.021572	79.682	0.19384	0.029595	16.924	101.95	31.49
3	12.5	51.917	-0.10199	79.047	0.18941	0.028919	19.087	94.815	31.495
3	13	52.417	0.0087759	234.84	0.17232	0.02631	19.755	99.579	31.496
3	13.5	52.917	0.015414	118.15	0.21867	0.033386	24.189	93.639	31.496
3	14	53.417	-0.11205	92.043	0.19782	0.030204	24.449	94.883	31.491
3	14.5	53.917	-0.038263	221.07	0.16313	0.024906	23.4	96.748	31.491
3	15	54.417	-0.10711	218.63	0.16238	0.024792	24.959	93.225	31.496
3	15.5	54.917	-0.009812	144.42	0.19824	0.030267	25.648	93.089	31.496
3	16	55.417	0.03552	100.48	0.19449	0.029694	23.992	92.911	31.495
3	16.5	55.917	-0.097061	268.79	0.14723	0.022479	20.963	91.34	31.49
3	0	56.417	-0.22945	119.92	0.2042	0.031178	21.715	91.458	31.497
3	0.5	56.917	-5.7601	94.21	0.18256	0.027873	19.785	90.368	31.497
3	1	57.417	-9.3525	84.432	0.18789	0.028688	19.161	91.316	31.496
3	1.5	57.917	-10.102	153.78	0.18124	0.027672	19.6	95.624	31.496
3	2	58.417	-9.3592	156.95	0.19284	0.029444	22.457	95.661	31.497
3	2.5	58.917	-10.017	226.96	0.16814	0.025671	20.228	98.586	31.496
3	3	59.417	-9.9701	110.63	0.20747	0.031677	22.827	92.246	31.49
3	3.5	59.917	-9.3559	86.203	0.19489	0.029756	22.218	91.928	31.491
3	4	60.417	-10.191	100.27	0.20001	0.030538	21.699	94.012	31.491
3	4.5	60.917	-9.7971	102.06	0.19581	0.029897	20.767	88.635	31.495
3	5	61.417	-9.3559	72.794	0.17451	0.026645	19.468	76.179	31.497
3	5.5	61.917	-9.839	64.15	0.16992	0.025944	18.317	73.724	31.496
3	6	62.417	-9.6797	79.671	0.18491	0.028232	17.34	82.986	31.493
3	6.5	62.917	-9.2837	81.01	0.18669	0.028505	17.112	84.057	31.506
3	7	63.417	-10.215	81.679	0.18931	0.028905	17.214	86.853	31.496
3	7.5	63.917	-9.616	97.311	0.19015	0.029032	17.493	91.388	31.497
3	8	64.417	-9.4817	187.39	0.18553	0.028327	16.831	91.645	31.495
3	8.5	64.917	-10.225	259.63	0.16289	0.024871	15.928	91.613	31.492
3	9	65.417	-9.5606	109.99	0.20825	0.031796	18.558	93.872	31.496
3	9.5	65.917	-9.1646	89.043	0.20684	0.031581	18.43	92.351	31.497
3	10	66.417	-5.2315	77.923	0.19841	0.030294	20.019	91.735	31.503
3	10.5	66.917	1.5609	77.753	0.18217	0.027813	23.52	92.126	31.496
3	11	67.417	1.7974	76.432	0.19204	0.029321	20.715	93.922	31.502
3	11.5	67.917	0.44161	74.88	0.19904	0.03039	18.771	95.299	31.502
3	12	68.417	-0.095354	73.046	0.19662	0.03002	19.426	95.657	31.496
3	12.5	68.917	-0.031624	71.836	0.19944	0.03045	19.675	95.165	31.499
3	13	69.417	-0.10882	70.913	0.20467	0.031249	19.737	94.281	31.5
3	13.5	69.917	-0.12381	70.578	0.19771	0.030187	20.064	93.442	31.495
3	14	70.417	-0.083595	79.297	0.19688	0.030061	20.195	93.553	31.497
3	14.5	70.917	-0.0046908	102.32	0.20654	0.031534	19.657	93.728	31.503
3	15	71.417	-0.073542	79.152	0.18788	0.028685	18.144	81.046	31.502
3	15.5	71.917	-0.031624	58.159	0.17192	0.026249	16.768	69.83	31.499
3	16	72.417	0.03552	69.389	0.19592	0.029914	17.422	80.276	31.499
3	16.5	72.917	-0.014743	74.93	0.20427	0.031188	17.798	84.716	31.495
3	0	73.417	-0.16572	74.067	0.195	0.029773	17.86	82.394	31.508
3	0.5	73.917	-5.6879	64.286	0.19089	0.029146	17.492	79.596	31.497
3	1	74.417	-9.4398	52.9	0.18771	0.02866	17.048	76.713	31.497
3	1.5	74.917	-9.9498	41.513	0.18453	0.028175	16.603	73.829	31.497
3	2	75.417	-9.3442	53.694	0.19447	0.029693	17.155	77.222	31.502
3	2.5	75.917	-9.8275	77.052	0.20978	0.03203	18.237	83.797	31.508
3	3	76.417	-9.9583	79.757	0.20404	0.031154	19.089	87.184	31.503
3	3.5	76.917	-9.2469	101.74	0.2111	0.032231	19.689	93.986	31.498
3	4	77.417	-9.9162	100.6	0.20065	0.030635	18.681	89.662	31.496
3	4.5	77.917	-9.9062	72.246	0.17051	0.026034	16.589	75.216	31.497
3	5	78.417	-9.4481	68.654	0.17843	0.027243	15.703	77.569	31.496
3	5.5	78.917	-10.072	80.424	0.2067	0.031559	15.746	89.601	31.495
3	6	79.417	-9.8358	81.178	0.19001	0.029011	16.8	87.766	31.496
3	6.5	79.917	-9.3978	72.731	0.18152	0.027715	16.93	84.696	31.502
3	7	80.417	-10.181	58.909	0.17784	0.027152	16.522	80.904	31.498
3	7.5	80.917	-9.6226	45.087	0.17415	0.026589	16.113	77.112	31.511
3	8	81.417	-9.2736	41.199	0.17464	0.026664	16.296	76.099	31.508
3	8.5	81.917	-10.342	41.324	0.17682	0.026997	16.719	76.209	31.496
3	9	82.417	-9.9297	41.45	0.17899	0.027329	17.141	76.319	31.501
3	9.5	82.917	-9.2804	131.39	0.22311	0.034065	17.898	90.174	31.502
3	10	83.417	-4.5585	100.56	0.18754	0.028633	19.699	79.981	31.498
3	10.5	83.917	1.6967	62.337	0.14779	0.022564	21.48	68.523	31.501
3	11	84.417	1.7101	80.063	0.18109	0.027649	17.555	79.637	31.508
3	11.5	84.917	0.21002	87.25	0.18486	0.028224	15.903	83.596	31.5
3	12	85.417	-0.11034	172.47	0.16557	0.02528	15.534	89.632	31.498
3	12.5	85.917	-0.10882	235.03	0.2404	0.036704	16.593	93.931	31.507
3	13	86.417	-0.1221	122.11	0.19313	0.029487	17.067	92.315	31.503
3	13.5	86.917	-0.11717	72.403	0.17732	0.027073	18.065	93.766	31.508
3	14	87.417	-0.071835	84.956	0.19099	0.029161	19.609	97.92	31.502
3	14.5	87.917	-0.063489	80.966	0.18142	0.0277	21.313	98.11	31.502
3	15	88.417	-0.09194	98.911	0.18628	0.028441	22.222	102.19	31.503
3	15.5	88.917	-0.13386	100.92	0.18084	0.02761	22.524	96.631	31.501
3	16	89.417	-0.095354	74.794	0.15705	0.023978	22.805	80.078	31.504
3	16.5	89.917	0.0070689	67.336	0.16954	0.025886	22.483	82.361	31.512
3	0	90.417	-0.28332	63.974	0.19	0.029009	22.029	88.776	31.505
3	0.5	90.917	-5.7802	198.78	0.17449	0.026641	21.862	90.455	31.5
3	1	91.417	-9.4917	102.21	0.19693	0.030067	23.955	90.45	31.509
3	1.5	91.917	-10.064	81.228	0.18577	0.028363	24.086	92.483	31.503
3	2	92.417	-9.4398	79.491	0.18953	0.028938	22.464	92.116	31.515
3	2.5	92.917	-10.007	80.07	0.18841	0.028767	21.094	91.229	31.513
3	3	93.417	-9.5354	81.17	0.17767	0.027126	20.369	89.932	31.506
3	3.5	93.917	-9.8508	80.731	0.18338	0.027999	19.675	90.729	31.505
3	4	94.417	-9.8743	79.628	0.18545	0.028315	19.665	92.004	31.52
3	4.5	94.917	-9.49	77.818	0.1809	0.027621	20.555	93.681	31.507
3	5	95.417	-10.292	75.4	0.18488	0.028227	20.748	93.891	31.511
3	5.5	95.917	-9.7954	86.379	0.19337	0.029524	20.859	95.77	31.5
3	6	96.417	-9.131	121.49	0.19301	0.02947	20.787	94.627	31.506
3	6.5	96.917	-10.116	112.02	0.16226	0.024774	20.245	79.347	31.509
3	7	97.417	-9.9733	91.463	0.18663	0.028495	19.941	87.554	31.515
3	7.5	97.917	-9.3425	78.91	0.18196	0.027782	20.329	87.95	31.502
3	8	98.417	-9.9515	69.438	0.1757	0.026825	20.5	87.607	31.497
3	8.5	98.917	-9.9147	70.363	0.17392	0.026555	19.443	87.098	31.508
3	9	99.417	-9.3358	70.94	0.17343	0.02648	18.453	85.653	31.513
3	9.5	99.917	-9.8694	71.157	0.17427	0.026608	17.532	83.236	31.498
3	10	100.417	-5.146	106.34	0.16148	0.024655	19.277	85.306	31.514
3	10.5	100.917	1.6582	94.511	0.15385	0.02349	18.094	77.949	31.504
3	11	101.417	1.779	66.414	0.14871	0.022705	15.864	67.509	31.514
3	11.5	101.917	0.15463	64.458	0.15212	0.023226	14.469	69.159	31.499
3	12	102.417	0.018829	77.852	0.1601	0.024444	13.721	77.606	31.512
3	12.5	102.917	-0.044901	79.948	0.15834	0.024175	14.638	76.946	31.509
3	13	103.417	-0.033142	276.05	0.16632	0.025394	15.604	81.456	31.51
3	13.5	103.917	-0.0063979	201.3	0.14267	0.021783	17.976	73.644	31.507
3	14	104.417	-0.066714	111	0.16904	0.02581	18.657	79.9	31.516
3	14.5	104.917	-0.038263	232.99	0.17398	0.026563	20.325	83.141	31.5
3	15	105.417	-0.044901	211.42	0.16112	0.0246	21.054	83.97	31.501
3	15.5	105.917	-0.090233	174.78	0.21901	0.033438	22.264	91.076	31.513
3	16	106.417	-0.050023	107.95	0.19303	0.029472	22.204	87.225	31.508
3	16.5	106.917	-0.093647	71.094	0.18214	0.02781	22.101	86.396	31.514
3	0	107.417	-0.33851	82.226	0.1954	0.029834	21.931	90.404	31.501
3	0.5	107.917	-5.9312	82.136	0.20089	0.030672	20.208	93.358	31.505
3	1	108.417	-9.3895	80.886	0.19948	0.030457	19.151	95.495	31.503
3	1.5	108.917	-9.928	79.169	0.19084	0.029138	18.967	96.785	31.509
3	2	109.417	-9.5069	77.943	0.19461	0.029713	19.621	96.815	31.519
3	2.5	109.917	-10.123	76.823	0.19552	0.029853	20.248	96.335	31.515
3	3	110.417	-9.517	75.823	0.19115	0.029185	20.769	95.176	31.51
3	3.5	110.917	-9.2199	75.974	0.19128	0.029204	20.652	94.373	31.504
3	4	111.417	-10.339	76.366	0.19037	0.029065	20.602	95.449	31.516
3	4.5	111.917	-9.9079	76.67	0.18275	0.027903	21.241	102.28	31.513
3	5	112.417	-9.1697	77.796	0.1776	0.027117	22.004	102.63	31.503
3	5.5	112.917	-9.965	79.114	0.17557	0.026807	22.562	98.983	31.508
3	6	113.417	-10.145	79.33	0.18388	0.028076	21.699	90.677	31.503
3	6.5	113.917	-9.3307	80.479	0.17932	0.027378	20.692	88.23	31.511
3	7	114.417	-9.6863	81.844	0.17095	0.026102	19.632	89.146	31.509
3	7.5	114.917	-9.9633	81.857	0.17754	0.027106	18.682	90.75	31.507
3	8	115.417	-9.3777	81.667	0.17657	0.02696	18.49	91.948	31.502
3	8.5	115.917	-9.9934	81.36	0.17299	0.026413	18.429	92.576	31.521
3	9	116.417	-10.116	80.946	0.1707	0.026063	17.824	91.917	31.512
3	9.5	116.917	-9.391	81.369	0.17085	0.026086	18.596	91.654	31.51
3	10	117.417	-4.1946	81.691	0.17032	0.026005	20.052	91.745	31.516
3	10.5	117.917	1.7101	81.111	0.16621	0.025378	22.095	92.394	31.519
3	11	118.417	1.5609	82.756	0.17425	0.026605	20.18	96.011	31.521
3	11.5	118.917	0.16639	83.542	0.18039	0.027543	19.186	99.108	31.51
3	12	119.417	-0.034849	82.085	0.17882	0.027303	21.194	100.23	31.514
3	12.5	119.917	-0.066714	81.702	0.18243	0.027854	22.221	101.72	31.514
3	13	120.417	-0.03997	82.025	0.18461	0.028186	23.203	102.25	31.515
3	13.5	120.917	-0.065196	83.914	0.18418	0.02812	24.225	101.54	31.521
3	14	121.417	0.013707	182.43	0.16477	0.025157	24.892	100.88	31.52
3	14.5	121.917	0.017122	108.55	0.18257	0.027876	26.329	98.584	31.509
3	15	122.417	0.0070689	139.47	0.16257	0.024822	23.852	97.746	31.521
3	15.5	122.917	-0.1422	240.14	0.1516	0.023146	40.501	101	31.515
3	16	123.417	-0.10882	188.46	0.1157	0.017665	35.493	90.969	31.521
3	16.5	123.917	-0.058368	85.325	0.15864	0.024221	26.64	92.448	31.514
3	0	124.417	-0.33188	86.71	0.16211	0.024751	19.689	92.476	31.515
3	0.5	124.917	-5.9413	87.588	0.16046	0.0245	19.063	94.68	31.514
3	1	125.417	-9.3996	87.396	0.16146	0.024652	19.938	97.458	31.521
3	1.5	125.917	-9.9716	86.536	0.1659	0.02533	21.692	100.55	31.521
3	2	126.417	-9.3307	86.266	0.17546	0.026789	23.898	103.62	31.521
3	2.5	126.917	-10.096	85.408	0.17722	0.027058	26.232	106.37	31.521
3	3	127.417	-9.8643	83.634	0.17553	0.026801	27.757	108.1	31.521
3	3.5	127.917	-9.2518	80.579	0.17159	0.026199	27.848	108.23	31.52
3	4	128.417	-10.299	78.566	0.16961	0.025896	26.269	107.59	31.521
3	4.5	128.917	-9.9416	76.979	0.16717	0.025523	24.416	106.54	31.52
3	5	129.417	-9.1445	75.973	0.16317	0.024913	22.492	104.87	31.521
3	5.5	129.917	-9.9533	74.092	0.16624	0.025382	20.822	103.97	31.521
3	6	130.417	-10.176	71.798	0.1717	0.026215	19.309	103.33	31.521
3	6.5	130.917	-9.5655	68.193	0.17547	0.02679	18.656	102.59	31.516
3	7	131.417	-9.4481	65.886	0.17786	0.027156	18.085	101.49	31.52
3	7.5	131.917	-10.458	67.741	0.17587	0.026852	17.774	99.233	31.52
3	8	132.417	-9.7569	63.869	0.17356	0.0265	17.477	95.42	31.52
3	8.5	132.917	-9.3224	54.052	0.17092	0.026097	17.194	89.987	31.52
3	9	133.417	-10.163	44.234	0.16829	0.025694	16.912	84.554	31.516
3	9.5	133.917	-9.9733	38.214	0.16657	0.025432	17.046	80.404	31.519
3	10	134.417	-4.2264	62.671	0.17228	0.026303	20.523	86.548	31.52
3	10.5	134.917	1.6767	75.216	0.17043	0.026022	21.28	87.986	31.523
3	11	135.417	1.6767	76.116	0.16121	0.024614	19.378	84.824	31.521
3	11.5	135.917	0.077457	77.196	0.16471	0.025148	16.993	85.102	31.527
3	12	136.417	-0.12721	77.199	0.16836	0.025705	15.831	85.674	31.528
3	12.5	136.917	-0.050005	75.491	0.17076	0.026071	16.643	86.303	31.537
3	13	137.417	-0.078501	75.573	0.18012	0.027501	16.599	88.944	31.521
3	13.5	137.917	-0.10026	75.564	0.1877	0.028659	16.555	91.421	31.521
3	14	138.417	-0.107	73.493	0.18201	0.027789	17.341	91.347	31.53
3	14.5	138.917	-0.033254	72.302	0.17709	0.027038	18.096	91.427	31.524
3	15	139.417	-0.053278	71.803	0.17279	0.026381	18.827	91.629	31.522
3	15.5	139.917	0.0019809	72.303	0.1752	0.02675	19.679	92.705	31.526
3	16	140.417	-0.0062983	72.98	0.17665	0.026971	20.553	93.65	31.517
3	16.5	140.917	-0.083507	73.816	0.17227	0.026303	21.445	93.822	31.529
3	0	141.417	-0.33188	233.57	0.15098	0.023052	20.327	95.972	31.528
3	0.5	141.917	-6.1091	128.48	0.17832	0.027226	21.809	92.159	31.521
3	1	142.417	-9.5003	180.68	0.17298	0.026411	22.32	93.956	31.52
3	1.5	142.917	-9.8911	101.2	0.18941	0.028919	23.27	94.54	31.52
3	2	143.417	-9.4381	79.505	0.18419	0.028123	22.107	93.519	31.527
3	2.5	143.917	-10.062	79.832	0.18403	0.028098	20.101	93.623	31.521
3	3	144.417	-9.5573	80.083	0.18166	0.027737	19.212	94.83	31.527
3	3.5	144.917	-9.2317	80.161	0.17816	0.027202	19.215	96.877	31.539
3	4	145.417	-10.201	78.223	0.18701	0.028553	18.613	97.609	31.522
3	4.5	145.917	-9.7502	76.226	0.18607	0.02841	18.15	97.301	31.527
3	5	146.417	-9.2519	74.171	0.1753	0.026765	17.829	95.949	31.527
3	5.5	146.917	-10.156	73.693	0.18064	0.02758	17.77	94.516	31.527
3	6	147.417	-9.6075	73.333	0.18475	0.028208	17.906	93.302	31.526
3	6.5	147.917	-9.3306	72.64	0.17786	0.027155	18.535	92.806	31.527
3	7	148.417	-10.18	71.813	0.17473	0.026678	18.977	94.286	31.528
3	7.5	148.917	-9.4096	70.89	0.17428	0.02661	19.287	97.175	31.521
3	8	149.417	-9.7769	206.03	0.20484	0.031276	21.144	101.92	31.541
3	8.5	149.917	-10.245	252.55	0.15703	0.023976	22.353	88.65	31.529
3	9	150.417	-9.5723	126.1	0.17475	0.026681	21.019	94.907	31.531
3	9.5	150.917	-8.9833	72.92	0.18315	0.027963	20.297	95.448	31.529
3	10	151.417	-3.8523	75.043	0.18452	0.028172	20.037	91.675	31.522
3	10.5	151.917	1.7957	74.902	0.18383	0.028067	19.967	93.238	31.531
3	11	152.417	1.4585	75.098	0.18548	0.028319	18.965	95.382	31.527
3	11.5	152.917	0.12116	75.99	0.19126	0.029202	16.346	98.263	31.537
3	12	153.417	-0.044999	210.51	0.14028	0.021419	27.611	98.523	31.528
3	12.5	153.917	-0.056744	105.64	0.16885	0.025781	24.634	95.693	31.527
3	13	154.417	-0.10546	83.504	0.17818	0.027204	20.081	95.347	31.527
3	13.5	154.917	-0.018043	75.323	0.18352	0.02802	19.71	96.218	31.528
3	14	155.417	-0.041533	74.722	0.18652	0.028478	21.674	97.756	31.523
3	14.5	155.917	-0.078501	71.009	0.18643	0.028464	24.187	99.148	31.537
3	15	156.417	0.028937	68.624	0.18519	0.028275	26.512	100.43	31.532
3	15.5	156.917	-0.053278	69.56	0.18107	0.027647	28.369	101.44	31.527
3	16	157.417	-0.034987	70.356	0.18218	0.027815	29.25	101.17	31.532
3	16.5	157.917	-0.065023	71.049	0.1872	0.028582	29.398	99.926	31.533
3	0	158.417	-0.36211	71.25	0.18187	0.027768	26.537	98.832	31.531
3	0.5	158.917	-6.0521	71.382	0.17842	0.027242	23.783	98.1	31.526
3	1	159.417	-9.5186	71.492	0.18786	0.028683	23.024	98.727	31.528
3	1.5	159.917	-9.9986	247.26	0.14797	0.022592	19.573	104.16	31.532
3	2	160.417	-9.4231	143.56	0.23451	0.035805	24.353	105.56	31.533
3	2.5	160.917	-9.9901	95.402	0.20097	0.030685	23.981	100.33	31.536
3	3	161.417	-9.4448	161.85	0.16652	0.025424	21.698	97.582	31.527
3	3.5	161.917	-9.7854	157.47	0.18443	0.028159	23.727	96.71	31.536
3	4	162.417	-9.8592	92.176	0.19335	0.02952	25.418	95.505	31.535
3	4.5	162.917	-9.4046	74.374	0.18611	0.028415	24.863	95.33	31.544
3	5	163.417	-10.3	74.627	0.18084	0.027611	24.861	96.9	31.527
3	5.5	163.917	-9.6662	74.823	0.18156	0.027721	24.807	98.314	31.532
3	6	164.417	-9.0857	74.736	0.19161	0.029256	24.668	99.466	31.526
3	6.5	164.917	-10.104	73.837	0.1872	0.028581	23.645	99.824	31.537
3	7	165.417	-10.025	72.719	0.17975	0.027444	22.464	99.802	31.539
3	7.5	165.917	-9.2704	71.626	0.1783	0.027222	21.817	98.768	31.538
3	8	166.417	-9.559	71.516	0.17581	0.026843	21.167	97.729	31.561
3	8.5	166.917	-10.223	72.619	0.17206	0.02627	20.513	96.684	31.545
3	9	167.417	-9.569	71.85	0.177	0.027024	20.995	96.444	31.54
3	9.5	167.917	-9.0387	70.382	0.18135	0.027689	21.822	96.327	31.538
3	10	168.417	-3.8925	66.924	0.16195	0.024728	23.185	95.545	31.539
3	10.5	168.917	1.685	64.637	0.15218	0.023235	23.803	97.122	31.534
3	11	169.417	1.4131	66.109	0.17333	0.026465	22.03	106.28	31.545
3	11.5	169.917	0.1279	67.58	0.18524	0.028282	20.978	109.6	31.537
3	12	170.417	-0.12548	69.047	0.18558	0.028335	20.83	105.61	31.536
3	12.5	170.917	-0.090246	69.715	0.1817	0.027743	21.641	98.151	31.54
3	13	171.417	-0.0030252	71.52	0.17607	0.026883	22.808	89.438	31.532
3	13.5	171.917	-0.048272	182.45	0.17463	0.026663	22.389	95.022	31.539
3	14	172.417	-0.08524	94.607	0.18907	0.028868	24.443	90.859	31.544
3	14.5	172.917	-0.066756	76.3	0.18564	0.028343	24.081	91.392	31.525
3	15	173.417	0.037216	69.564	0.1815	0.027711	23.875	91.568	31.533
3	15.5	173.917	-0.051738	71.997	0.1768	0.026994	23.791	91.461	31.532
3	16	174.417	-0.058477	72.209	0.18431	0.028141	22.779	92.791	31.534
3	16.5	174.917	-0.15398	72.335	0.19026	0.029049	21.71	94.118	31.533
3	0	175.417	-0.29838	73.017	0.18649	0.028474	20.803	94.895	31.533
3	0.5	175.917	-6.193	72.4	0.18506	0.028255	20.358	94.029	31.535
3	1	176.417	-9.5655	70.908	0.1852	0.028277	20.224	92.055	31.539
3	1.5	176.917	-10.027	204.58	0.15744	0.024038	19.307	91.649	31.543
3	2	177.417	-9.2686	88.104	0.18863	0.0288	22.071	86.95	31.534
3	2.5	177.917	-10.151	76.151	0.17963	0.027427	20.89	86.916	31.532
3	3	178.417	-9.6177	68.435	0.17379	0.026534	19.873	87.141	31.54
3	3.5	178.917	-9.4078	68.995	0.17409	0.026581	19.176	87.873	31.534
3	4	179.417	-10.369	69.489	0.17589	0.026854	18.479	88.305	31.538
3	4.5	179.917	-9.9599	69.941	0.17865	0.027276	17.782	88.542	31.533
3	5	180.417	-9.0555	70.855	0.17983	0.027457	17.124	87.585	31.54
3	5.5	180.917	-9.6712	71.627	0.18134	0.027687	16.501	87	31.527
3	6	181.417	-10.396	71.674	0.18473	0.028205	15.991	88.316	31.527
3	6.5	181.917	-9.7602	72.878	0.19163	0.029259	16.282	90.556	31.53
3	7	182.417	-9.0992	75.066	0.20151	0.030767	17.253	93.58	31.527
3	7.5	182.917	-9.7821	75.868	0.20246	0.030912	18.312	93.934	31.535
3	8	183.417	-9.9885	76.301	0.20175	0.030804	19.09	94.515	31.532
3	8.5	183.917	-9.2754	76.25	0.19914	0.030405	19.389	95.737	31.545
3	9	184.417	-9.9986	75.492	0.19384	0.029597	19.943	97.708	31.54
3	9.5	184.917	-10.004	74.79	0.18612	0.028416	20.905	99.382	31.533
3	10	185.417	-3.8338	75.067	0.17106	0.026118	23.308	99.024	31.541
3	10.5	185.917	1.7135	74.668	0.17504	0.026726	22.597	99.834	31.542
3	11	186.417	1.5558	73.813	0.19189	0.029298	19.781	101.43	31.535
3	11.5	186.917	0.27558	73.062	0.18912	0.028875	18.727	102.52	31.54
3	12	187.417	-0.10372	72.693	0.1861	0.028414	18.327	102.77	31.537
3	12.5	187.917	-0.086973	73.139	0.18381	0.028065	19.227	101.24	31.534
3	13	188.417	-0.046732	73.572	0.1801	0.027498	19.341	99.367	31.539
3	13.5	188.917	-0.10372	73.943	0.17634	0.026924	19.125	97.448	31.544
3	14	189.417	-0.044999	73.373	0.18285	0.027917	19.577	97.573	31.539
3	14.5	189.917	-0.12375	73.425	0.18675	0.028514	20.274	98.46	31.54
3	15	190.417	-0.081967	74.357	0.18698	0.028548	21.317	100.43	31.545
3	15.5	190.917	-0.075228	211.38	0.18116	0.02766	23.265	105.09	31.533
3	16	191.417	-0.076768	130.85	0.21732	0.033181	25.938	102.32	31.529
3	16.5	191.917	-0.065023	81.143	0.18847	0.028776	25.108	96.873	31.543
3	0	192.417	-0.33188	64.99	0.17342	0.026477	24.179	95.269	31.54
3	0.5	192.917	-6.2785	73.439	0.16848	0.025723	23.178	96.482	31.534
3	1	193.417	-9.4113	74.122	0.18563	0.028343	22.724	98.091	31.54
3	1.5	193.917	-9.8592	74.307	0.19528	0.029816	22.405	99.12	31.539
3	2	194.417	-9.4818	74.282	0.18797	0.028699	22.295	98.974	31.539
3	2.5	194.917	-10.101	245.26	0.208	0.031758	19.673	104.99	31.541
3	3	195.417	-9.4465	173.68	0.22806	0.034821	20.15	97.091	31.537
3	3.5	195.917	-9.6712	97.466	0.17648	0.026945	18.185	81.452	31.539
3	4	196.417	-10.302	56.048	0.15606	0.023828	16.986	76.41	31.544
3	4.5	196.917	-9.5186	68.619	0.18401	0.028095	16.975	87.807	31.539
3	5	197.417	-9.4968	72.629	0.18553	0.028328	17.557	89.566	31.531
3	5.5	197.917	-10.215	77.303	0.17891	0.027315	18.353	88.352	31.537
3	6	198.417	-9.5807	115.78	0.18762	0.028647	18.933	92.409	31.543
3	6.5	198.917	-9.3709	86.842	0.16306	0.024896	17.761	79.805	31.539
3	7	199.417	-10.067	61.171	0.14304	0.02184	16.706	69.201	31.545
3	7.5	199.917	-9.4851	76.589	0.1803	0.027529	17.105	83.734	31.544
3	8	200.417	-9.7872	82.482	0.1884	0.028766	17.494	88.263	31.54
3	8.5	200.917	-9.8694	82.556	0.1813	0.027682	17.869	87.319	31.541
3	9	201.417	-9.3089	82.906	0.18837	0.028761	18.193	89.923	31.545
3	9.5	201.917	-9.8626	82.774	0.18499	0.028244	18.973	93.084	31.535
3	10	202.417	-4.0737	81.969	0.17852	0.027256	20.166	96.083	31.544
3	10.5	202.917	1.7337	79.821	0.17485	0.026697	22.013	98.021	31.542
3	11	203.417	1.5591	77.79	0.17954	0.027413	20.147	98.001	31.542
3	11.5	203.917	0.16641	76.215	0.18586	0.028378	17.571	97.263	31.539
3	12	204.417	-0.16745	76.604	0.18679	0.028519	17.46	96.2	31.534
3	12.5	204.917	-0.11374	76.547	0.18841	0.028767	18.081	96.892	31.544
3	13	205.417	-0.046732	76.231	0.1905	0.029085	19.197	98.709	31.538
3	13.5	205.917	0.017192	76.532	0.19314	0.029489	21.134	100.82	31.545
3	14	206.417	0.00024802	77.143	0.1952	0.029804	23.185	101.97	31.544
3	14.5	206.917	-0.13049	78.098	0.19663	0.030021	25.363	102.04	31.538
3	15	207.417	-0.1172	188.83	0.19213	0.029335	24.831	104.19	31.545
3	15.5	207.917	0.011993	221.41	0.16562	0.025286	23.978	103.98	31.544
3	16	208.417	-0.066756	133.68	0.20712	0.031623	25.29	100.9	31.54
3	16.5	208.917	-0.20596	94.254	0.19715	0.030101	23.604	100.6	31.544
3	0	209.417	-0.43586	78.645	0.1811	0.027651	21.736	101.31	31.534
3	0.5	209.917	-6.4816	76.797	0.18216	0.027813	21.108	102.45	31.545
3	1	210.417	-9.589	75.701	0.19521	0.029805	20.937	103.23	31.544
3	1.5	210.917	-9.9113	74.927	0.20863	0.031853	20.984	103.63	31.545
3	2	211.417	-9.4028	74.573	0.20185	0.030819	21.413	102.57	31.544
3	2.5	211.917	-10.029	74.718	0.19645	0.029994	21.765	101.66	31.545
3	3	212.417	-9.7049	75.291	0.19223	0.029349	22.052	100.88	31.544
3	3.5	212.917	-9.6562	76.098	0.18909	0.028871	22.074	100.54	31.545
3	4	213.417	-9.9264	76.51	0.18916	0.028881	22.391	100.87	31.539
3	4.5	213.917	-9.3541	76.25	0.19439	0.029679	23.218	102.26	31.544
3	5	214.417	-10.017	76.217	0.19409	0.029633	22.909	102.59	31.544
3	5.5	214.917	-9.7821	76.372	0.19177	0.029279	22.176	102.38	31.54
3	6	215.417	-9.2401	76.973	0.1872	0.028582	20.953	101.25	31.544
3	6.5	215.917	-10.116	77.402	0.18828	0.028747	19.699	101.41	31.544
3	7	216.417	-9.8794	77.869	0.19144	0.029229	18.769	102.23	31.545
3	7.5	216.917	-9.3089	79.144	0.19028	0.029052	20.09	103.32	31.545
3	8	217.417	-9.6947	78.692	0.1892	0.028887	20.679	103.89	31.539
3	8.5	217.917	-10.131	77.135	0.18837	0.02876	20.853	104.2	31.539
3	9	218.417	-9.5908	74.76	0.19003	0.029014	21.385	105.36	31.545
3	9.5	218.917	-9.2082	72.63	0.18559	0.028337	22.707	105.89	31.534
3	10	219.417	-3.9328	70.817	0.1733	0.026459	25.049	105.6	31.539
3	10.5	219.917	1.7387	70.203	0.17337	0.02647	24.55	104.81	31.544
3	11	220.417	1.6195	70.076	0.178	0.027178	22.982	103.83	31.544
3	11.5	220.917	0.07919	72.589	0.18272	0.027897	20.211	102.14	31.54
3	12	221.417	-0.13549	74.403	0.18599	0.028398	18.707	100.48	31.544
3	12.5	221.917	0.022198	75.156	0.1871	0.028566	19.124	98.887	31.539
3	13	222.417	-0.19422	199.43	0.16544	0.025259	17.404	101.71	31.546
3	13.5	222.917	-0.10873	108.23	0.18333	0.027991	20.378	94.036	31.545
3	14	223.417	0.0557	84.093	0.17713	0.027044	20.386	95.581	31.544
3	14.5	223.917	-0.046732	237.88	0.16499	0.025191	18.438	99.201	31.544
3	15	224.417	-0.055011	147.13	0.18716	0.028576	20.181	95.713	31.544
3	15.5	224.917	-0.023242	87.726	0.16933	0.025853	20.461	90.651	31.544
3	16	225.417	-0.098718	68.27	0.16735	0.025551	21.454	91.54	31.545
3	16.5	225.917	-0.20096	77.8	0.1769	0.027009	22.91	96.751	31.545
3	0	226.417	-0.54002	78.325	0.18372	0.02805	22.666	100.72	31.545
3	0.5	226.917	-6.5403	78.791	0.19045	0.029079	22	104.11	31.54
3	1	227.417	-9.6295	79.199	0.19711	0.030095	20.922	106.95	31.539
3	1.5	227.917	-10.136	78.838	0.19727	0.030119	22.991	108.57	31.539
3	2	228.417	-9.1864	79.026	0.19847	0.030303	23.532	113.92	31.541
3	2.5	228.917	-10.155	79.851	0.20095	0.030681	22.29	123.55	31.544
3	3	229.417	-9.8744	78.544	0.19291	0.029454	21.986	120.41	31.545
3	3.5	229.917	-9.2367	77.729	0.18706	0.02856	21.797	114.52	31.544
3	4	230.417	-9.9868	77.702	0.18477	0.028211	21.717	105.49	31.546
3	4.5	230.917	-9.7887	77.219	0.1914	0.029223	22.047	108.32	31.544
3	5	231.417	-9.4566	76.413	0.19633	0.029977	22.269	111.42	31.544
3	5.5	231.917	-9.9951	75.041	0.19482	0.029746	22.127	111.45	31.539
3	6	232.417	-9.3239	74.475	0.19296	0.029461	22.734	111.48	31.545
3	6.5	232.917	-10.129	74.24	0.19148	0.029235	23.586	111.43	31.536
3	7	233.417	-9.9616	73.954	0.19529	0.029817	23.762	110.54	31.526
3	7.5	233.917	-9.3391	94.32	0.21049	0.032138	23.765	113.61	31.546
3	8	234.417	-9.465	105.4	0.21125	0.032254	22.692	110.05	31.538
3	8.5	234.917	-10.692	76.376	0.17857	0.027265	20.559	92.949	31.534
3	9	235.417	-9.9901	57.465	0.16074	0.024542	18.727	82.835	31.541
3	9.5	235.917	-9.3039	73.345	0.19395	0.029613	17.931	96.755	31.539
3	10	236.417	-3.1776	78.251	0.18796	0.028699	20.17	97.848	31.545
3	10.5	236.917	1.9266	78.239	0.17077	0.026073	22.518	94.357	31.541
3	11	237.417	1.1967	78.108	0.18698	0.028549	18.245	96.92	31.534
3	11.5	237.917	0.082463	78.778	0.18817	0.02873	16.819	97.825	31.546
3	12	238.417	-0.096985	79.794	0.18101	0.027637	17.2	97.566	31.538
3	12.5	238.917	-0.17246	79.746	0.18009	0.027497	18.086	96.17	31.544
3	13	239.417	-0.18921	80.428	0.18482	0.028218	19.398	97.786	31.536
3	13.5	239.917	-0.0030252	81.527	0.19173	0.029274	21.055	101.21	31.537
3	14	240.417	0.0087198	82.323	0.18997	0.029004	23.175	104.03	31.545
3	14.5	240.917	-0.17747	82.267	0.18818	0.028731	25.777	105.21	31.534
3	15	241.417	-0.075228	81.911	0.18713	0.028572	27.728	105.36	31.539
3	15.5	241.917	-0.031521	81.881	0.18875	0.028819	26.586	104.53	31.544
3	16	242.417	-0.1507	71.34	0.19192	0.029303	26.011	105.92	31.535
3	16.5	242.917	-0.11874	57.375	0.1956	0.029865	25.62	108.03	31.538
3	0	243.417	-0.58527	43.41	0.19928	0.030427	25.23	110.14	31.539
3	0.5	243.917	-6.3524	202.34	0.18123	0.027671	20.541	116.83	31.539
3	1	244.417	-9.5003	113.09	0.22872	0.034921	22.202	106.97	31.539
3	1.5	244.917	-9.9264	85.168	0.21387	0.032654	21.2	108.11	31.539
3	2	245.417	-9.3239	80.124	0.21608	0.032991	21.598	107.54	31.538
3	2.5	245.917	-9.9868	79.382	0.21876	0.0334	22.075	107.53	31.539
3	3	246.417	-9.4833	79.034	0.21636	0.033034	22.219	109.25	31.544
3	3.5	246.917	-9.3106	73.68	0.20349	0.031069	22.261	107.15	31.542
3	4	247.417	-10.3	67.554	0.18911	0.028873	22.291	104.28	31.538
3	4.5	247.917	-9.683	69.284	0.19368	0.029571	22.545	103.16	31.536
3	5	248.417	-9.1344	70.317	0.19578	0.029892	22.401	101.67	31.539
3	5.5	248.917	-10.145	69.979	0.19303	0.029472	21.474	99.455	31.539
3	6	249.417	-9.8441	70.513	0.19281	0.029438	20.682	100.31	31.539
3	6.5	249.917	-9.1142	71.584	0.19415	0.029643	19.972	103.05	31.533
3	7	250.417	-9.9616	71.91	0.19492	0.029761	19.097	102.97	31.536
3	7.5	250.917	-10.037	72.481	0.19271	0.029424	18.46	102.39	31.545
3	8	251.417	-9.3391	73.796	0.18291	0.027927	18.454	100.98	31.534
3	8.5	251.917	-9.559	74.299	0.18746	0.028622	17.829	99.712	31.535
3	9	252.417	-10.347	74.434	0.19847	0.030302	17.014	98.721	31.538
3	9.5	252.917	-9.6847	75.354	0.19389	0.029603	18.529	101.77	31.538
3	10	253.417	-3.2146	76.394	0.18798	0.028702	20.389	103.86	31.535
3	10.5	253.917	1.8159	77.568	0.18058	0.027571	22.641	104.88	31.533
3	11	254.417	1.544	116.24	0.21325	0.032559	20.913	106.75	31.534
3	11.5	254.917	0.16487	92.214	0.17939	0.027389	18.776	94.164	31.539
3	12	255.417	0.0069869	62.441	0.13942	0.021286	16.633	80.306	31.544
3	12.5	255.917	-0.065023	69.654	0.17143	0.026175	16.637	91.779	31.521
3	13	256.417	-0.19269	78.93	0.19706	0.030088	17.206	101.68	31.524
3	13.5	256.917	0.02544	79.565	0.18472	0.028204	18.178	99.594	31.54
3	14	257.417	-0.046573	233.63	0.22056	0.033675	19.196	107.64	31.538
3	14.5	257.917	-0.061773	285.22	0.1483	0.022643	17.857	98.889	31.538
3	15	258.417	0.03893	163.56	0.22253	0.033976	21.896	107.12	31.538
3	15.5	258.917	-0.14728	102.75	0.18955	0.028941	22.581	100.59	31.534
3	16	259.417	-0.073553	77.713	0.18492	0.028234	22.251	100.39	31.539
3	16.5	259.917	-0.065193	224.62	0.18504	0.028253	21.054	97.387	31.538
3	0	260.417	-0.61716	179.97	0.18486	0.028225	20.944	99.118	31.545
3	0.5	260.917	-6.5856	76.343	0.20602	0.031455	20.639	107.37	31.528
3	1	261.417	-9.5102	80.513	0.21073	0.032175	20.862	108.01	31.544
3	1.5	261.917	-9.8776	81.206	0.21647	0.033051	22.263	109.44	31.544
3	2	262.417	-9.4817	80.421	0.22025	0.033628	23.365	111.31	31.531
3	2.5	262.917	-10.186	78.491	0.21865	0.033384	22.944	113.71	31.532
3	3	263.417	-9.579	106.81	0.25085	0.038299	22.364	122.95	31.533
3	3.5	263.917	-9.2704	96.482	0.22675	0.03462	21.075	112.18	31.538
3	4	264.417	-10.606	68.436	0.17804	0.027183	19.544	93.255	31.538
3	4.5	264.917	-9.7804	55.797	0.16489	0.025175	18.648	87.095	31.541
3	5	265.417	-9.1478	68.646	0.21058	0.032151	18.803	102.05	31.535
3	5.5	265.917	-9.6445	72.424	0.2106	0.032155	18.614	103.36	31.536
3	6	266.417	-10.064	72.765	0.19348	0.029541	18.262	99.448	31.527
3	6.5	266.917	-9.6126	75.295	0.18962	0.028952	17.507	97.95	31.539
3	7	267.417	-9.1729	76.381	0.18655	0.028483	17.084	97.065	31.539
3	7.5	267.917	-10.279	76.004	0.18429	0.028138	16.999	96.798	31.535
3	8	268.417	-9.8258	74.53	0.19023	0.029044	17.67	98.244	31.533
3	8.5	268.917	-9.2502	72.12	0.19338	0.029525	18.202	99.259	31.532
3	9	269.417	-9.7217	67.582	0.18756	0.028637	18.203	98.786	31.539
3	9.5	269.917	-9.9953	66.499	0.18512	0.028264	19.09	99.413	31.54
3	10	270.417	-3.1727	69.871	0.18703	0.028557	21.118	101.46	31.534
3	10.5	270.917	1.7537	71.39	0.19075	0.029123	20.656	101.71	31.526
3	11	271.417	1.4032	72.182	0.19438	0.029678	19.269	101.34	31.535
3	11.5	271.917	0.075791	72.057	0.18966	0.028957	17.271	101.13	31.537
3	12	272.417	-0.12884	72.212	0.18791	0.02869	16.307	100.78	31.539
3	12.5	272.917	-0.17749	72.768	0.19041	0.029073	16.823	100.25	31.532
3	13	273.417	-0.058353	71.254	0.19011	0.029026	17.306	99.098	31.532
3	13.5	273.917	-0.051703	69.145	0.18894	0.028847	17.776	97.749	31.535
3	14	274.417	-0.068423	68.346	0.18761	0.028645	18.182	95.983	31.54
3	14.5	274.917	0.015369	67.883	0.18714	0.028573	18.712	94.449	31.54
3	15	275.417	-0.065193	68.377	0.1891	0.028872	19.597	93.574	31.528
3	15.5	275.917	-0.083624	68.419	0.19165	0.029262	19.815	93.276	31.539
3	16	276.417	-0.078493	68.029	0.19479	0.02974	19.393	93.532	31.539
3	16.5	276.917	0.017079	68.142	0.19038	0.029067	19.041	93.436	31.539
3	0	277.417	-0.65744	68.427	0.18338	0.027998	18.713	93.218	31.536
3	0.5	277.917	-6.5689	68.781	0.19156	0.029248	17.831	92.595	31.534
3	1	278.417	-9.6109	155.97	0.17593	0.026861	16.362	95.542	31.533
3	1.5	278.917	-9.8978	152.25	0.19437	0.029677	17.149	93.977	31.539
3	2	279.417	-9.4195	240.76	0.1596	0.024367	15.55	97.291	31.539
3	2.5	279.917	-10.245	115	0.22188	0.033877	17.346	92.806	31.533
3	3	280.417	-9.715	85.518	0.21624	0.033015	17.403	93.226	31.536
3	3.5	280.917	-9.2333	72.619	0.20534	0.031351	17.326	94.548	31.537
3	4	281.417	-10.285	72.905	0.2067	0.031559	17.568	96.732	31.54
3	4.5	281.917	-9.9867	73.139	0.21197	0.032364	18.088	99.157	31.533
3	5	282.417	-9.2888	73.338	0.21999	0.033588	18.804	101.75	31.539
3	5.5	282.917	-9.4684	73.087	0.21607	0.032989	18.303	103.1	31.533
3	6	283.417	-10.154	72.846	0.21364	0.032619	18.388	104.34	31.535
3	6.5	283.917	-9.5907	72.682	0.21605	0.032986	19.953	105.5	31.526
3	7	284.417	-9.1663	73.049	0.22138	0.0338	19.71	106.53	31.527
3	7.5	284.917	-10.153	81.155	0.22516	0.034378	18.443	107.84	31.527
3	8	285.417	-9.7787	176.6	0.20296	0.030988	17.706	110.92	31.54
3	8.5	285.917	-9.3576	98.949	0.24088	0.036778	18.464	104.78	31.539
3	9	286.417	-10.035	78.775	0.22097	0.033738	17.241	104.12	31.545
3	9.5	286.917	-9.6629	207.92	0.15318	0.023387	15.577	105.3	31.534
3	10	287.417	-2.8706	105.02	0.21351	0.032598	19.433	97.451	31.539
3	10.5	287.917	1.8461	83.558	0.1922	0.029345	19.297	97.462	31.544
3	11	288.417	1.3293	73.98	0.18667	0.028501	17.542	102.21	31.54
3	11.5	288.917	0.084151	74.341	0.19435	0.029673	14.432	110.92	31.537
3	12	289.417	-0.051703	75.084	0.20002	0.03054	15.286	108.48	31.54
3	12.5	289.917	-0.038212	75.427	0.20081	0.030661	16.396	103.26	31.538
3	13	290.417	-0.018072	74.952	0.19255	0.029399	17.43	94.297	31.535
3	13.5	290.917	-0.086854	75.096	0.19298	0.029465	18.14	93.807	31.54
3	14	291.417	-0.041632	75.418	0.19642	0.029989	18.83	96.248	31.535
3	14.5	291.917	-0.073553	75.515	0.19953	0.030465	20.063	98.411	31.528
3	15	292.417	0.010429	75.798	0.20449	0.031222	20.616	99.491	31.544
3	15.5	292.917	-0.071843	76.226	0.2109	0.032201	20.634	99.719	31.543
3	16	293.417	-0.096924	192.33	0.17114	0.026131	18.549	96.258	31.54
3	16.5	293.917	-0.058353	98.113	0.20975	0.032025	19.278	95.275	31.538
3	0	294.417	-0.61374	79.589	0.19973	0.030495	17.924	93.735	31.519
3	0.5	294.917	-6.6593	76.705	0.19785	0.030208	16.49	94.558	31.536
3	1	295.417	-9.6428	76.775	0.20029	0.03058	15.662	95.895	31.529
3	1.5	295.917	-9.9079	77.177	0.20997	0.032059	16.418	97.456	31.537
3	2	296.417	-9.4382	77.406	0.21438	0.032732	17.164	98.206	31.54
3	2.5	296.917	-10.062	77.563	0.21508	0.032838	17.837	98.661	31.545
3	3	297.417	-9.6529	77.679	0.20786	0.031737	18.195	99.144	31.522
3	3.5	297.917	-9.2552	77.301	0.20148	0.030762	18.82	99.359	31.539
3	4	298.417	-10.237	76.691	0.19627	0.029967	19.601	99.511	31.52
3	4.5	298.917	-9.7502	76.701	0.20001	0.030538	20.465	100.82	31.538
3	5	299.417	-9.2955	76.709	0.20303	0.030999	20.614	102.15	31.532
3	5.5	299.917	-10.136	76.716	0.20534	0.031351	20.071	103.49	31.534
3	6	300.417	-9.517	75.599	0.21528	0.032869	20.101	104.37	31.533
3	6.5	300.917	-9.7921	73.136	0.21725	0.033171	19.667	104.51	31.533
3	7	301.417	-9.7251	68.192	0.2029	0.03098	18.266	103.27	31.527
3	7.5	301.917	-9.3576	239.69	0.1376	0.021009	16.313	111.81	31.532
3	8	302.417	-10.253	124.58	0.21075	0.032177	17.484	102.41	31.527
3	8.5	302.917	-9.6981	82.108	0.21944	0.033504	17.827	99.484	31.532
3	9	303.417	-9.1294	68.227	0.20276	0.030958	17.844	99.098	31.529
3	9.5	303.917	-9.8341	67.824	0.19476	0.029737	18.461	97.637	31.532
3	10	304.417	-3.1743	68.386	0.1879	0.028689	19.093	96.546	31.535
3	10.5	304.917	1.8159	69.098	0.18351	0.028018	19.608	97.521	31.54
3	11	305.417	1.3845	69.39	0.1835	0.028017	19.181	98.087	31.534
3	11.5	305.917	0.12291	69.168	0.18885	0.028835	17.603	98.152	31.54
3	12	306.417	-0.090274	69.819	0.18821	0.028736	17.575	97.041	31.542
3	12.5	306.917	-0.098634	70.819	0.18528	0.028289	18.152	95.449	31.526
3	13	307.417	-0.065193	71.856	0.18841	0.028766	17.911	93.383	31.524
3	13.5	307.917	-0.14063	281.34	0.14697	0.022439	15.98	84.984	31.529
3	14	308.417	-0.0047714	143	0.18376	0.028056	17.485	91.735	31.544
3	14.5	308.917	-0.060063	227.88	0.16786	0.02563	17.267	94.792	31.543
3	15	309.417	-0.12219	283.15	0.17181	0.026233	18.464	83.134	31.521
3	15.5	309.917	-0.083624	203.02	0.17721	0.027056	18.711	87.344	31.535
3	16	310.417	-0.080204	122.9	0.1826	0.027879	18.958	91.553	31.535
3	16.5	310.917	-0.12048	42.772	0.18799	0.028703	19.206	95.763	31.537
3	0	311.417	-0.82693	59.699	0.19119	0.029191	19.566	95.639	31.538
3	0.5	311.917	-6.8305	199.18	0.16304	0.024894	17.832	101.26	31.528
3	1	312.417	-9.5807	140.33	0.21003	0.032067	19.518	98.292	31.534
3	1.5	312.917	-9.8693	92.352	0.21884	0.033412	20.271	98.629	31.535
3	2	313.417	-9.5372	75.667	0.20831	0.031805	20.377	101.21	31.541
3	2.5	313.917	-9.9263	75.386	0.20965	0.032009	21.157	103.2	31.533
3	3	314.417	-9.5303	75.125	0.21256	0.032455	21.414	104.97	31.527
3	3.5	314.917	-9.9147	74.879	0.21673	0.033091	21.256	106.57	31.533
3	4	315.417	-9.5689	75.016	0.2073	0.031652	20.769	107.83	31.539
3	4.5	315.917	-9.7435	74.751	0.202	0.030842	20.45	108.78	31.529
3	5	316.417	-10.186	73.727	0.20528	0.031343	20.46	109.23	31.531
3	5.5	316.917	-9.4733	73.217	0.20816	0.031783	19.68	108.71	31.535
3	6	317.417	-9.3962	72.969	0.21043	0.032128	18.668	107.81	31.527
3	6.5	317.917	-10.383	73.487	0.20719	0.031634	18.49	106.85	31.522
3	7	318.417	-9.8794	74.036	0.20259	0.030932	18.449	105.09	31.541
3	7.5	318.917	-9.2502	74.622	0.19634	0.029978	18.577	102.36	31.521
3	8	319.417	-9.8995	74.34	0.19602	0.029928	18.945	101.21	31.531
3	8.5	319.917	-10.037	74.232	0.19571	0.029881	19.446	100.92	31.533
3	9	320.417	-9.3962	75.284	0.19172	0.029272	20.258	102.68	31.527
3	9.5	320.917	-9.616	75.709	0.18944	0.028923	21.458	103.46	31.533
3	10	321.417	-3.0116	75.794	0.18802	0.028707	22.728	103.64	31.544
3	10.5	321.917	1.7537	76.161	0.18465	0.028193	21.339	103.09	31.536
3	11	322.417	1.5105	96.044	0.19332	0.029517	18.54	105.01	31.536
3	11.5	322.917	0.02886	104.48	0.1941	0.029636	15.936	100.01	31.528
3	12	323.417	-0.1507	75.551	0.17089	0.026092	15.304	83.985	31.533
3	12.5	323.917	-0.075263	60.994	0.16132	0.024631	14.873	77.174	31.543
3	13	324.417	0.0052989	72.911	0.17688	0.027006	14.816	87.328	31.533
3	13.5	324.917	0.02544	75.898	0.18336	0.027996	16.007	91.362	31.531
3	14	325.417	-0.1355	73.822	0.18537	0.028303	17.416	92.587	31.529
3	14.5	325.917	0.02715	61.755	0.18009	0.027497	18.135	89.785	31.543
3	15	326.417	-0.10205	49.688	0.17481	0.02669	18.855	86.983	31.527
3	15.5	326.917	-0.045053	38.599	0.17012	0.025974	19.55	84.35	31.526
3	16	327.417	-0.029852	38.95	0.17238	0.026319	19.964	83.677	31.541
3	16.5	327.917	-0.031562	39.301	0.17464	0.026664	20.379	83.004	31.529
4	0	20.08	-0.073423	64.149	0.2334	0.024747	89.13	74.688	33.004
4	0.5	20.58	-0.3571	64.351	0.23443	0.024857	88.35	75.774	32.987
4	1	21.08	-4.4849	64.738	0.24276	0.025739	87.732	75.77	32.997
4	1.5	21.58	-7.7954	64.908	0.24777	0.026271	87.037	75.324	32.999
4	2	22.08	-9.6126	64.536	0.24448	0.025922	86.149	73.769	32.989
4	2.5	22.58	-10.129	64.402	0.24303	0.025769	86.19	73.38	32.989
4	3	23.08	-9.2234	64.595	0.24413	0.025885	87.516	74.604	32.989
4	3.5	23.58	-10.007	65.019	0.24803	0.026299	88.237	75.253	32.992
4	4	24.08	-9.8275	65.622	0.25409	0.026941	88.489	75.456	32.988
4	4.5	24.58	-9.4749	65.608	0.25294	0.026819	88.723	74.572	32.987
4	5	25.08	-10.212	65.375	0.24926	0.026428	88.952	73.306	33.002
4	5.5	25.58	-9.2417	65.193	0.25028	0.026537	88.967	74.394	32.987
4	6	26.08	-10.155	65.062	0.25184	0.026702	89.078	75.684	33.002
4	6.5	26.58	-9.9046	65.663	0.25385	0.026915	91.11	76.169	32.992
4	7	27.08	-9.1142	66.059	0.25429	0.026962	92.761	76.21	32.988
4	7.5	27.58	-10.165	65.817	0.24983	0.026489	93.227	74.867	33.006
4	8	28.08	-9.4749	65.698	0.24759	0.026251	93.471	74.684	32.99
4	8.5	28.58	-9.3961	65.75	0.24845	0.026343	93.404	76.13	33
4	9	29.08	-10.188	66.002	0.25251	0.026773	94.409	77.042	33.007
4	9.5	29.58	-9.1746	66.391	0.25877	0.027437	96.153	77.586	33.007
4	10	30.08	-9.5019	66.618	0.25457	0.026992	97.439	76.87	33.005
4	10.5	30.58	-5.6576	66.802	0.24753	0.026245	98.601	75.812	33
4	11	31.08	0.85106	66.221	0.24894	0.026395	100.11	82.726	33.007
4	11.5	31.58	1.6346	65.795	0.25071	0.026582	101.28	88.064	32.993
4	12	32.08	2.0256	66.194	0.25391	0.026922	100.71	84.981	33.001
4	12.5	32.58	2.1028	66.379	0.25239	0.026761	99.902	81.248	33.007
4	13	33.08	1.9133	66.181	0.24245	0.025706	98.676	76.349	33.011
4	13.5	33.58	1.2403	66.2	0.24076	0.025527	99.784	75.718	32.99
4	14	34.08	0.25368	66.401	0.24603	0.026086	102.86	78.681	33.004
4	14.5	34.58	0.099308	66.209	0.24641	0.026126	103.65	79.39	33.002
4	15	35.08	-0.096951	65.876	0.24504	0.025981	103.63	79.295	33.013
4	15.5	35.58	0.10772	67.107	0.24306	0.025771	103.03	78.783	33.007
4	16	36.08	-0.065198	67.993	0.24153	0.025609	102.82	78.303	33.007
4	16.5	36.58	0.020498	66.241	0.24274	0.025738	105.05	78.208	32.998
4	0	37.08	-0.17423	65.274	0.24443	0.025917	106.63	78.522	33.006
4	0.5	37.58	-0.16754	66.04	0.24719	0.026209	106.76	79.737	33
4	1	38.08	-4.7046	66.858	0.24844	0.026341	106.7	80.124	33.011
4	1.5	38.58	-7.8693	67.729	0.2482	0.026316	106.45	79.698	33.002
4	2	39.08	-9.5421	67.061	0.2496	0.026464	105.9	79.28	33.015
4	2.5	39.58	-10.067	65.851	0.25156	0.026673	105.24	78.865	33.02
4	3	40.08	-9.4784	65.945	0.252	0.02672	105.99	79.461	33.011
4	3.5	40.58	-10.124	66.266	0.25214	0.026734	106.76	80.029	33.013
4	4	41.08	-9.8961	67.52	0.25078	0.02659	106.49	79.478	33.008
4	4.5	41.58	-9.2787	67.601	0.24737	0.026229	106.86	78.638	33.013
4	5	42.08	-10.215	65.441	0.24004	0.025451	108.43	77.249	33.012
4	5.5	42.58	-9.2836	64.595	0.23548	0.024968	110.22	77.155	33.013
4	6	43.08	-9.965	65.185	0.23396	0.024807	112.24	78.476	33.017
4	6.5	43.58	-10.01	66.05	0.22987	0.024373	112.89	78.845	33.018
4	7	44.08	-9.0371	67.068	0.22435	0.023788	112.77	78.686	33.012
4	7.5	44.58	-10.153	66.215	0.21567	0.022868	111.92	76.874	33.01
4	8	45.08	-9.569	65.069	0.20664	0.02191	110.98	74.829	33.02
4	8.5	45.58	-9.4147	65.219	0.21016	0.022283	112.28	75.879	33.012
4	9	46.08	-9.9818	65.379	0.21287	0.02257	113.43	76.707	33.019
4	9.5	46.58	-9.3307	65.579	0.21184	0.022461	113.8	76.497	33.023
4	10	47.08	-9.3575	65.847	0.20967	0.022231	114.42	76.103	33.025
4	10.5	47.58	-5.5235	66.239	0.20538	0.021776	115.46	75.366	33.022
4	11	48.08	0.85106	66.038	0.2034	0.021566	115.9	75.669	33.011
4	11.5	48.58	1.7589	65.34	0.20335	0.021561	115.84	76.844	33.024
4	12	49.08	1.8327	65.767	0.20119	0.021332	115.28	77.189	33.023
4	12.5	49.58	1.9182	66.672	0.19815	0.021009	114.51	77.181	33.023
4	13	50.08	1.8846	66.756	0.19848	0.021044	115.09	76.353	33.019
4	13.5	50.58	0.76556	66.745	0.19894	0.021093	115.54	75.626	33.029
4	14	51.08	0.16817	66.672	0.19749	0.02094	113.58	76.465	33.035
4	14.5	51.58	-0.098673	66.466	0.1942	0.02059	112.46	77.015	33.015
4	15	52.08	-0.073423	65.96	0.18668	0.019794	113.28	76.904	33.023
4	15.5	52.58	-0.088535	66.043	0.17796	0.018868	111.7	76.511	33.029
4	16	53.08	-0.10881	66.77	0.1679	0.017803	107.48	75.811	33.027
4	16.5	53.58	-0.11704	66.453	0.15788	0.01674	103.98	75.8	33.024
4	0	54.08	-0.11034	65.661	0.14787	0.015678	100.8	76.104	33.032
4	0.5	54.58	-0.16084	65.992	0.13893	0.014731	96.768	76.301	33.012
4	1	55.08	-4.6979	66.45	0.13046	0.013832	92.652	76.41	33.017
4	1.5	55.58	-7.7315	65.805	0.12726	0.013493	89.612	75.245	33.025
4	2	56.08	-9.5572	65.277	0.12559	0.013317	86.994	74.472	33.021
4	2.5	56.58	-10.235	65.181	0.12958	0.013739	85.93	75.145	33.029
4	3	57.08	-9.4801	65.383	0.13336	0.01414	84.844	75.657	33.022
4	3.5	57.58	-10.124	66.09	0.13682	0.014507	83.72	75.896	33.019
4	4	58.08	-9.8357	66.209	0.1385	0.014685	81.969	75.525	33.018
4	4.5	58.58	-9.6092	65.872	0.13881	0.014718	79.733	74.682	33.022
4	5	59.08	-9.9348	65.617	0.14255	0.015114	79.919	74.98	33.025
4	5.5	59.58	-9.2536	65.391	0.14748	0.015638	80.956	75.681	33.026
4	6	60.08	-10.361	66.264	0.15052	0.01596	79.374	82.606	33.021
4	6.5	60.58	-9.517	67.056	0.1527	0.016191	77.873	88.918	33.012
4	7	61.08	-9.4414	66.356	0.14994	0.015898	79.099	85.592	33.022
4	7.5	61.58	-10.349	66.009	0.14977	0.01588	79.962	81.655	33.012
4	8	62.08	-9.3357	66.507	0.15577	0.016516	79.958	76.256	33.028
4	8.5	62.58	-9.8409	66.673	0.1599	0.016954	80.742	74.888	33.023
4	9	63.08	-9.7988	66.503	0.16212	0.017189	82.324	77.596	33.027
4	9.5	63.58	-9.3844	66.486	0.16525	0.017521	84.232	77.898	33.011
4	10	64.08	-9.5589	66.537	0.16877	0.017895	86.287	77.127	33.023
4	10.5	64.58	-5.5067	66.653	0.17244	0.018283	88.962	78.058	33.028
4	11	65.08	1.1011	66.726	0.17634	0.018697	91.338	79.127	33.026
4	11.5	65.58	1.6415	66.287	0.18246	0.019346	89.928	79.418	33.022
4	12	66.08	1.9871	66.068	0.18802	0.019936	89.011	79.475	33.011
4	12.5	66.58	2.0793	66.437	0.19206	0.020363	89.418	78.909	33.018
4	13	67.08	2.0659	66.394	0.19681	0.020868	89.735	78.844	33.011
4	13.5	67.58	1.0005	65.885	0.20238	0.021458	89.948	79.344	33.018
4	14	68.08	0.2487	65.704	0.20699	0.021947	91.452	79.579	33.018
4	14.5	68.58	-0.11206	65.703	0.21106	0.022378	93.668	79.668	33.011
4	15	69.08	-0.091978	66.412	0.21558	0.022858	94.91	79.509	33.017
4	15.5	69.58	-0.093699	67.215	0.22014	0.023342	95.924	79.296	33.018
4	16	70.08	-0.05506	66.192	0.22285	0.023628	96.608	79.104	33.012
4	16.5	70.58	-0.0013084	65.44	0.22416	0.023768	96.756	79.12	33.018
4	0	71.08	-0.13884	65.789	0.21985	0.02331	94.733	79.975	33.019
4	0.5	71.58	-0.26318	66.468	0.21493	0.022789	92.407	80.691	33.013
4	1	72.08	-4.807	67.684	0.20903	0.022163	89.584	81.181	33.007
4	1.5	72.58	-7.787	67.301	0.20337	0.021563	88.099	81.032	33.017
4	2	73.08	-9.5891	65.934	0.19785	0.020978	87.438	80.489	33.019
4	2.5	73.58	-10.123	65.983	0.19223	0.020382	87.214	81.438	33.011
4	3	74.08	-9.4449	66.407	0.18657	0.019782	87.104	82.782	33.017
4	3.5	74.58	-10.005	66.73	0.17778	0.01885	84.944	83.321	33.017
4	4	75.08	-9.8542	66.849	0.16826	0.01784	82.915	83.6	33.012
4	4.5	75.58	-9.4717	66.116	0.15589	0.016529	81.568	82.845	33.012
4	5	76.08	-10.087	65.679	0.14812	0.015705	80.779	82.664	33.017
4	5.5	76.58	-9.4784	65.757	0.14834	0.015728	80.957	83.483	33.012
4	6	77.08	-9.9397	66.321	0.14891	0.015789	80.588	83.881	33.022
4	6.5	77.58	-9.6429	67.299	0.14977	0.01588	79.755	83.921	33.019
4	7	78.08	-9.7653	66.476	0.14836	0.01573	80.541	83.253	33.011
4	7.5	78.58	-10.081	65.097	0.14624	0.015505	81.827	82.365	33.018
4	8	79.08	-9.4717	64.806	0.15042	0.015949	82.435	82.395	33.016
4	8.5	79.58	-9.8845	64.715	0.15505	0.016439	82.953	82.471	33.012
4	9	80.08	-9.606	66.212	0.15771	0.016722	83.029	81.971	33.012
4	9.5	80.58	-9.7284	66.756	0.15921	0.016881	83.196	81.339	33.018
4	10	81.08	-9.6345	64.817	0.1577	0.016721	83.6	80.362	33.012
4	10.5	81.58	-5.0099	63.85	0.1568	0.016625	85.064	80.023	33.029
4	11	82.08	1.0842	64.391	0.15683	0.016629	88.176	80.673	33.016
4	11.5	82.58	1.8259	65.19	0.15428	0.016358	89.715	80.958	33.024
4	12	83.08	2.0541	66.212	0.14948	0.015849	89.889	80.925	33.011
4	12.5	83.58	2.0994	65.376	0.14543	0.01542	89.785	79.784	33.018
4	13	84.08	1.6212	63.854	0.14167	0.015021	89.579	78.232	33.018
4	13.5	84.58	0.59091	63.62	0.14361	0.015227	92.982	78.616	33.019
4	14	85.08	0.14464	63.625	0.1466	0.015544	97.052	79.358	33.018
4	14.5	85.58	-0.19757	64.702	0.14456	0.015328	99.878	79.286	33.011
4	15	86.08	0.0019435	65.565	0.14214	0.015071	102.1	79.006	33.004
4	15.5	86.58	-0.071893	64.691	0.13865	0.014701	100.68	77.585	33.009
4	16	87.08	-0.2496	64.034	0.13818	0.014651	99.815	76.758	33.011
4	16.5	87.58	-0.051616	64.004	0.14641	0.015524	100.57	77.644	33.007
4	0	88.08	-0.19604	64.369	0.15477	0.01641	101.18	78.271	33.013
4	0.5	88.58	-0.19757	65.374	0.16333	0.017318	101.53	78.478	33.012
4	1	89.08	-4.7919	65.347	0.17035	0.018062	101.72	78.059	33.01
4	1.5	89.58	-7.9446	64.503	0.17615	0.018677	101.78	77.145	33.013
4	2	90.08	-9.6075	64.118	0.18427	0.019538	100.2	77.483	33.007
4	2.5	90.58	-10.153	63.939	0.19343	0.020509	97.869	78.38	33.008
4	3	91.08	-9.3743	64.614	0.19667	0.020853	96.383	78.731	33.01
4	3.5	91.58	-10.138	65.487	0.19856	0.021053	95.089	78.955	33.001
4	4	92.08	-9.8342	64.535	0.19182	0.020338	94.148	77.786	33.005
4	4.5	92.58	-9.5421	63.656	0.18548	0.019666	93.288	76.811	33.008
4	5	93.08	-10.173	63.81	0.18455	0.019568	93.122	77.942	32.997
4	5.5	93.58	-9.2435	63.991	0.18448	0.01956	92.977	78.824	33.011
4	6	94.08	-10.22	64.27	0.18749	0.019879	92.909	78.812	33.001
4	6.5	94.58	-9.938	64.465	0.18766	0.019898	93.059	78.493	33.001
4	7	95.08	-9.2065	64.508	0.18274	0.019376	93.602	77.621	32.997
4	7.5	95.58	-10.233	64.289	0.18088	0.019178	93.314	77.471	33.003
4	8	96.08	-9.6563	63.806	0.18211	0.019309	92.186	78.055	32.989
4	8.5	96.58	-9.4566	63.616	0.18399	0.019508	90.484	78.285	33.006
4	9	97.08	-10.029	63.614	0.18628	0.019751	88.415	78.291	33.012
4	9.5	97.58	-9.5036	64.15	0.18533	0.01965	86.513	77.947	32.987
4	10	98.08	-9.3659	64.889	0.18315	0.019419	84.674	77.47	32.995
4	10.5	98.58	-5.1192	64.092	0.18332	0.019437	85.224	83.052	33.006
4	11	99.08	1.0508	63.08	0.18381	0.019489	86.107	89.481	33.005
4	11.5	99.58	1.7857	63.199	0.19053	0.020202	84.897	86.373	33.005
4	12	100.08	1.9653	63.405	0.19715	0.020903	83.886	82.893	32.997
4	12.5	100.58	2.086	64.261	0.20056	0.021266	85.813	78.022	33.01
4	13	101.08	1.6715	64.651	0.20241	0.021461	87.738	74.525	32.995
[truncated: 7,623 more rows]
