# Supplementary material for: The acute effects of different levels of intermittent negative pressure on peripheral circulation in patients with peripheral artery disease
Source: Physiol Rep. 2019 Oct 20;7(20):e14241. doi: 10.14814/phy2.14241 (PMC6801220; doi:10.14814/phy2.14241)
Supplement: Supplementary file 4 [file PHY2-7-e14241-s004.xlsx]

## Sheet: Ark1
Lopenr	Generated time	Time	Pressure	HR	Velocity	Flow	LDF	MAP	Temp
1	0	22.01	0.54894	62.2	0.75412	0.1027	50.463	85.289	31.201
1	0.5	22.51	-10.623	62.564	0.79776	0.10865	47.778	84.089	31.199
1	1	23.01	-17.147	62.436	0.84612	0.11523	43.389	82.07	31.2
1	1.5	23.51	-19.18	62.089	0.86557	0.11788	46.282	82.112	31.198
1	2	24.01	-19.685	61.704	0.88011	0.11986	50.411	82.505	31.194
1	2.5	24.51	-20.492	62.084	0.89241	0.12154	52.201	82.795	31.198
1	3	25.01	-19.776	62.54	0.90449	0.12318	53.757	83.076	31.199
1	3.5	25.51	-20.352	62.748	0.90092	0.12269	54.189	82.475	31.199
1	4	26.01	-20.088	63.3	0.89827	0.12233	54.579	82.057	31.187
1	4.5	26.51	-19.982	67.641	0.90727	0.12356	54.638	83.739	31.185
1	5	27.01	-20.507	68.067	0.89142	0.1214	54.475	83.994	31.192
1	5.5	27.51	-19.811	62.042	0.83463	0.11367	53.949	81.897	31.197
1	6	28.01	-20.652	58.77	0.80346	0.10942	53.337	80.649	31.177
1	6.5	28.51	-19.69	61.832	0.83118	0.1132	52.53	81.353	31.19
1	7	29.01	-20.088	63.127	0.83924	0.11429	51.959	81.506	31.181
1	7.5	29.51	-20.12	61.951	0.81978	0.11164	51.717	80.888	31.181
1	8	30.01	-19.925	61.48	0.82115	0.11183	52.027	80.974	31.193
1	8.5	30.51	-20.648	61.837	0.84699	0.11535	52.987	81.89	31.176
1	9	31.01	-19.596	62.098	0.84757	0.11543	54.381	82.086	31.183
1	9.5	31.51	-20.412	62.272	0.82523	0.11239	56.167	81.631	31.179
1	10	32.01	-10.373	62.243	0.76531	0.10423	58.808	81.668	31.179
1	10.5	32.51	0.43831	62.077	0.68027	0.092644	62.019	82.034	31.181
1	11	33.01	1.5978	61.882	0.66494	0.090558	57.183	82.245	31.176
1	11.5	33.51	1.9167	61.671	0.68479	0.09326	48.29	82.378	31.187
1	12	34.01	2.0123	61.636	0.67039	0.0913	43.891	82.013	31.179
1	12.5	34.51	2.0525	61.671	0.64249	0.087499	41.265	81.452	31.173
1	13	35.01	1.1682	63.113	0.65872	0.08971	39.551	82.37	31.173
1	13.5	35.51	0.21181	64.972	0.68803	0.093702	38.108	83.726	31.166
1	14	36.01	-0.10046	68.891	0.74372	0.10129	40.543	85.633	31.174
1	14.5	36.51	-0.10711	70.205	0.76667	0.10441	42.464	86.349	31.174
1	15	37.01	-0.092061	63.634	0.69038	0.094021	42.061	83.541	31.172
1	15.5	37.51	-0.031498	58.79	0.64329	0.087609	41.597	81.622	31.174
1	16	38.01	-0.038149	60.636	0.70935	0.096605	40.9	83.145	31.174
1	16.5	38.51	-0.16733	62.072	0.75713	0.10311	40.286	84.045	31.164
1	0	39.01	-0.96621	62.394	0.75529	0.10286	39.897	83.255	31.163
1	0.5	39.51	-11.121	62.612	0.77026	0.1049	39.898	82.465	31.174
1	1	40.01	-17.232	62.639	0.81612	0.11115	40.614	81.676	31.149
1	1.5	40.51	-19.034	65.375	0.8837	0.12035	43.743	82.243	31.17
1	2	41.01	-19.85	71.599	0.97926	0.13336	49.979	84.557	31.166
1	2.5	41.51	-20.356	67.118	0.95014	0.1294	53.809	83.11	31.172
1	3	42.01	-19.711	59.808	0.88809	0.12095	57.005	80.67	31.148
1	3.5	42.51	-20.41	59.848	0.91881	0.12513	60.558	80.618	31.17
1	4	43.01	-20.15	62.873	0.98722	0.13445	64.257	81.535	31.165
1	4.5	43.51	-19.786	62.835	0.97933	0.13337	65.704	81.394	31.16
1	5	44.01	-20.595	62.12	0.95458	0.13	66.654	81.019	31.167
1	5.5	44.51	-19.482	62.273	0.95322	0.12982	65.066	87.044	31.173
1	6	45.01	-20.6	62.539	0.95492	0.13005	63.148	93.903	31.174
1	6.5	45.51	-20.028	62.789	0.92463	0.12592	62.116	89.917	31.15
1	7	46.01	-19.836	63.027	0.89622	0.12205	61.178	85.596	31.153
1	7.5	46.51	-20.417	63.095	0.91284	0.12432	61.179	81.938	31.152
1	8	47.01	-19.87	63.236	0.92833	0.12643	61.277	79.39	31.146
1	8.5	47.51	-20.482	63.751	0.93797	0.12774	61.879	82.583	31.163
1	9	48.01	-19.994	63.89	0.93556	0.12741	62.823	84.651	31.157
1	9.5	48.51	-19.929	63.113	0.90372	0.12308	64.603	83.968	31.174
1	10	49.01	-10.351	63.433	0.86421	0.11769	66.391	84.127	31.15
1	10.5	49.51	0.76879	65.586	0.81189	0.11057	68.194	85.692	31.145
1	11	50.01	1.7637	68.407	0.79506	0.10828	64.542	86.772	31.155
1	11.5	50.51	1.8796	71.732	0.80501	0.10963	56.776	87.486	31.145
1	12	51.01	1.888	65.964	0.72769	0.099103	53.849	85.36	31.144
1	12.5	51.51	2.049	59.236	0.64117	0.087319	51.432	82.935	31.137
1	13	52.01	1.0643	60.419	0.70329	0.09578	49.138	84.259	31.141
1	13.5	52.51	0.12779	63.09	0.79338	0.10805	46.868	86.289	31.159
1	14	53.01	-0.17748	63.758	0.75842	0.10329	45.29	84.859	31.135
1	14.5	53.51	-0.095212	64.215	0.72144	0.098251	43.754	83.353	31.163
1	15	54.01	0.00035978	63.563	0.74913	0.10202	42.234	83.387	31.135
1	15.5	54.51	-0.14387	63.07	0.77191	0.10512	41.095	83.457	31.155
1	16	55.01	-0.0062917	63.342	0.77117	0.10502	41.78	83.694	31.145
1	16.5	55.51	-0.11727	64.925	0.78458	0.10685	41.731	84.111	31.146
1	0	56.01	-1.0334	69.809	0.83367	0.11354	39.83	84.983	31.135
1	0.5	56.51	-11.275	68.238	0.84663	0.1153	40.3	84.401	31.145
1	1	57.01	-16.933	62.55	0.83655	0.11393	42.283	82.892	31.153
1	1.5	57.51	-19.163	61.611	0.87546	0.11923	44.634	83.297	31.144
1	2	58.01	-19.753	63.528	0.94384	0.12854	47.207	84.852	31.14
1	2.5	58.51	-20.466	64.651	0.94197	0.12829	47.693	84.578	31.148
1	3	59.01	-20.007	65.509	0.91664	0.12483	47.483	83.693	31.146
1	3.5	59.51	-20.257	65.361	0.92806	0.12639	48.635	84.901	31.136
1	4	60.01	-20.321	65.409	0.94309	0.12844	49.842	86.312	31.162
1	4.5	60.51	-20.053	68.819	0.96283	0.13113	50.294	87.974	31.135
1	5	61.01	-20.165	72.048	0.9601	0.13075	49.938	89.066	31.146
1	5.5	61.51	-20.143	74.99	0.92157	0.12551	48.296	89.252	31.154
1	6	62.01	-20.318	69.383	0.86147	0.11732	47.889	87.748	31.136
1	6.5	62.51	-20.088	61.609	0.79591	0.10839	47.794	85.817	31.145
1	7	63.01	-20.048	62.277	0.82931	0.11294	47.659	87.303	31.161
1	7.5	63.51	-20.247	65.06	0.88751	0.12087	47.512	89.646	31.135
1	8	64.01	-19.93	64.704	0.83837	0.11418	46.404	87.791	31.143
1	8.5	64.51	-20.385	64.46	0.78916	0.10747	45.271	85.966	31.14
1	9	65.01	-20.064	66.702	0.78579	0.10702	44.318	86.263	31.134
1	9.5	65.51	-20.113	69.263	0.76428	0.10409	44.354	86.782	31.145
1	10	66.01	-9.5152	72.473	0.70616	0.09617	46.385	87.746	31.136
1	10.5	66.51	0.63611	68.208	0.6322	0.086098	45.754	86.051	31.136
1	11	67.01	1.6884	60.702	0.55137	0.07509	43.969	83.201	31.136
1	11.5	67.51	2.0357	59.768	0.54109	0.07369	40.318	82.259	31.135
1	12	68.01	1.9265	62.791	0.57328	0.078073	35.542	82.466	31.135
1	12.5	68.51	1.9083	62.766	0.58787	0.080061	35.107	81.925	31.137
1	13	69.01	1.0709	61.654	0.59619	0.081194	36.221	81.117	31.135
1	13.5	69.51	0.060574	62.33	0.64884	0.088365	38.676	81.683	31.144
1	14	70.01	-0.051802	63.501	0.71378	0.097209	41.503	82.631	31.137
1	14.5	70.51	-0.13897	63.323	0.71068	0.096786	43.832	81.948	31.14
1	15	71.01	-0.071757	62.989	0.69976	0.095299	46.104	81.078	31.132
1	15.5	71.51	-0.15403	62.955	0.71059	0.096773	43.148	81.931	31.144
1	16	72.01	-0.12392	62.944	0.7203	0.098096	40.284	82.738	31.137
1	16.5	72.51	-0.12707	63.155	0.71599	0.09751	38.885	82.884	31.14
1	0	73.01	-1.1892	63.393	0.72022	0.098086	37.327	82.976	31.14
1	0.5	73.51	-11.425	63.752	0.76093	0.10363	35.086	82.835	31.138
1	1	74.01	-17.079	63.982	0.81049	0.11038	34.852	83.073	31.13
1	1.5	74.51	-19.258	63.929	0.87933	0.11975	38.989	84.137	31.13
1	2	75.01	-19.91	64.73	0.92663	0.1262	41.954	85.165	31.124
1	2.5	75.51	-20.432	66.631	0.94617	0.12886	43.407	86.149	31.136
1	3	76.01	-19.64	70.119	0.96545	0.13148	44.698	86.729	31.136
1	3.5	76.51	-20.523	74.002	0.98125	0.13363	45.893	87.014	31.131
1	4	77.01	-19.866	66.558	0.91235	0.12425	46.816	85.223	31.136
1	4.5	77.51	-20.358	59.226	0.84483	0.11506	47.734	83.476	31.137
1	5	78.01	-20.103	62.136	0.90558	0.12333	48.167	85.752	31.123
1	5.5	78.51	-19.84	64.58	0.95008	0.12939	48.551	87.356	31.135
1	6	79.01	-20.747	64.451	0.90479	0.12322	48.661	85.248	31.129
1	6.5	79.51	-19.529	64.701	0.87672	0.1194	48.859	84.12	31.132
1	7	80.01	-20.301	65.885	0.89111	0.12136	49.275	85.408	31.117
1	7.5	80.51	-20.296	69.113	0.92887	0.1265	50.731	87.271	31.118
1	8	81.01	-19.711	74.519	0.99154	0.13504	53.296	89.749	31.12
1	8.5	81.51	-20.794	68.81	0.93468	0.12729	55.005	87.718	31.117
1	9	82.01	-19.83	61.681	0.86256	0.11747	56.604	85.113	31.123
1	9.5	82.51	-20.217	63.441	0.9015	0.12277	59.362	87.589	31.115
1	10	83.01	-9.6612	65.72	0.93086	0.12677	62.032	89.99	31.122
1	10.5	83.51	0.69177	66.046	0.78659	0.10712	63.002	87.816	31.115
1	11	84.01	1.7504	66.29	0.69369	0.094473	62.264	86.406	31.122
1	11.5	84.51	1.9216	66.329	0.72856	0.099222	57.279	86.896	31.121
1	12	85.01	2.1113	69.221	0.77366	0.10536	55.148	88.84	31.134
1	12.5	85.51	2.0406	75.225	0.82993	0.11303	56.133	92.37	31.12
1	13	86.01	1.0205	69.647	0.77279	0.10525	55.802	90.239	31.123
1	13.5	86.51	0.057423	62.725	0.7025	0.095672	55.319	87.451	31.131
1	14	87.01	-0.11552	65.062	0.76553	0.10426	55.548	88.841	31.127
1	14.5	87.51	-0.098713	66.976	0.80276	0.10933	54.85	89.582	31.125
1	15	88.01	-0.075258	66.22	0.71785	0.097763	50.151	87.172	31.125
1	15.5	88.51	-0.0097925	65.682	0.65382	0.089042	44.739	85.719	31.121
1	16	89.01	-0.19779	65.523	0.62605	0.085261	38.091	85.931	31.13
1	16.5	89.51	-0.14072	67.59	0.60491	0.082382	32.999	85.799	31.118
1	0	90.01	-1.2697	71.62	0.5896	0.080297	29.279	85.362	31.127
1	0.5	90.51	-11.631	67.236	0.57625	0.078478	25.974	82.169	31.116
1	1	91.01	-17.355	61.579	0.5632	0.076701	22.731	78.558	31.128
1	1.5	91.51	-19.182	62.403	0.61571	0.083852	24.416	78.188	31.115
1	2	92.01	-19.954	63.892	0.67322	0.091685	26.619	78.124	31.136
1	2.5	92.51	-20.492	63.773	0.6445	0.087773	28.141	76.204	31.124
1	3	93.01	-19.838	63.94	0.62419	0.085008	29.626	74.404	31.125
1	3.5	93.51	-20.308	65.876	0.65596	0.089333	30.885	73.35	31.12
1	4	94.01	-20.117	68.484	0.68701	0.093562	32.693	73.034	31.127
1	4.5	94.51	-20.098	72.334	0.71675	0.097612	35.513	74.08	31.12
1	5	95.01	-20.15	68.394	0.70298	0.095738	38.633	73.76	31.11
1	5.5	95.51	-20.066	61.385	0.67207	0.091528	41.872	72.9	31.132
1	6	96.01	-20.308	61.391	0.7086	0.096503	43.607	73.324	31.129
1	6.5	96.51	-20.096	64.537	0.77531	0.10559	44.669	74.322	31.13
1	7	97.01	-20.167	64.572	0.74305	0.10119	43.235	73.431	31.127
1	7.5	97.51	-20.212	64.039	0.69269	0.094337	41.345	72.194	31.118
1	8	98.01	-20.058	63.812	0.716	0.097511	41.577	73.362	31.128
1	8.5	98.51	-20.149	63.642	0.74016	0.1008	41.79	74.567	31.124
1	9	99.01	-20.237	63.993	0.74975	0.10211	41.105	75.394	31.125
1	9.5	99.51	-20.15	65.541	0.75216	0.10244	41.211	76.298	31.13
1	10	100.01	-9.0555	71.399	0.72874	0.099246	44.161	77.481	31.118
1	10.5	100.51	0.78209	69.489	0.67379	0.091762	45.545	77.3	31.118
1	11	101.01	1.7875	62.208	0.59703	0.081308	45.848	76.178	31.115
1	11.5	101.51	2.0406	60.225	0.60144	0.081909	44.522	77.008	31.13
1	12	102.01	1.9265	62.461	0.67049	0.091313	41.899	79.392	31.121
1	12.5	102.51	2.014	63.174	0.69785	0.095038	41.512	79.697	31.123
1	13	103.01	0.88956	63.098	0.70359	0.095821	42.284	78.923	31.11
1	13.5	103.51	0.11274	63.135	0.72812	0.099161	46.667	79.525	31.123
1	14	104.01	-0.028347	63.208	0.7587	0.10333	52.213	80.572	31.118
1	14.5	104.51	-0.033248	63.278	0.79036	0.10764	56.288	81.556	31.117
1	15	105.01	-0.14737	63.349	0.8222	0.11197	60.12	82.531	31.109
1	15.5	105.51	-0.036749	69.54	0.87439	0.11908	61.218	84.052	31.113
1	16	106.01	-0.10186	71.229	0.87905	0.11972	61.835	84.341	31.113
1	16.5	106.51	-0.063355	63.642	0.78902	0.10746	61.711	82.171	31.11
1	0	107.01	-1.3688	58.907	0.75943	0.10343	61.023	81.26	31.11
1	0.5	107.51	-11.749	61.751	0.89049	0.12127	58.838	83.697	31.127
1	1	108.01	-17.227	63.481	0.971	0.13224	58.365	84.677	31.118
1	1.5	108.51	-19.241	63.422	0.97033	0.13215	60.642	83.32	31.119
1	2	109.01	-19.907	63.371	0.9724	0.13243	62.694	83.028	31.123
1	2.5	109.51	-20.44	63.33	0.97731	0.1331	64.513	83.842	31.109
1	3	110.01	-19.887	63.211	0.98595	0.13427	65.329	84.313	31.109
1	3.5	110.51	-20.449	63.04	0.9971	0.13579	65.464	84.55	31.117
1	4	111.01	-20.086	66.747	1.0029	0.13658	65.535	88.899	31.117
1	4.5	111.51	-20.177	72.081	1.0059	0.13699	65.586	95.052	31.109
1	5	112.01	-20.326	72.983	0.99537	0.13556	66.005	99.552	31.115
1	5.5	112.51	-19.726	70.54	0.97033	0.13215	65.797	100.95	31.129
1	6	113.01	-20.784	62.931	0.92288	0.12569	64.621	97.567	31.109
1	6.5	113.51	-19.623	59.019	0.90423	0.12314	63.017	92.8	31.114
1	7	114.01	-20.373	63.204	0.94866	0.1292	60.477	85.008	31.12
1	7.5	114.51	-20.38	64.653	0.94089	0.12814	59.046	80.533	31.122
1	8	115.01	-19.615	63.114	0.87615	0.11932	58.827	79.673	31.123
1	8.5	115.51	-20.781	62.855	0.85898	0.11698	58.579	79.905	31.111
1	9	116.01	-19.756	63.617	0.87978	0.11982	58.309	81.006	31.118
1	9.5	116.51	-20.264	63.771	0.84477	0.11505	57.77	80.709	31.123
1	10	117.01	-8.9246	63.637	0.78315	0.10666	57.102	79.745	31.11
1	10.5	117.51	0.75723	64.197	0.74848	0.10193	58.555	80.059	31.121
1	11	118.01	1.7606	64.941	0.72095	0.098185	60.569	80.711	31.122
1	11.5	118.51	1.9517	67.815	0.76132	0.10368	58.298	81.904	31.11
1	12	119.01	2.0508	68.974	0.78542	0.10697	56.237	82.412	31.124
1	12.5	119.51	2.1481	64.056	0.74249	0.10112	55.71	80.551	31.124
1	13	120.01	0.93332	60.672	0.72122	0.098222	55.764	79.391	31.112
1	13.5	120.51	0.049021	62.049	0.76721	0.10448	57.623	80.402	31.115
1	14	121.01	-0.036749	62.905	0.79112	0.10774	58.231	80.798	31.123
1	14.5	121.51	-0.10186	62.743	0.77172	0.1051	56.385	79.987	31.129
1	15	122.01	-0.13057	62.885	0.7632	0.10394	54.399	79.394	31.128
1	15.5	122.51	-0.23139	63.444	0.76955	0.1048	52.223	79.099	31.123
1	16	123.01	-0.095212	65.769	0.78345	0.1067	51.571	80.032	31.114
1	16.5	123.51	-0.046551	69.607	0.80382	0.10947	52.227	82.015	31.114
1	0	124.01	-1.456	70.383	0.83185	0.11329	51.974	82.62	31.111
1	0.5	124.51	-12.099	69.811	0.85558	0.11652	51.571	82.631	31.117
1	1	125.01	-17.341	64.347	0.83955	0.11434	51.408	80.521	31.115
1	1.5	125.51	-19.328	59.778	0.82978	0.11301	51.542	78.749	31.125
1	2	126.01	-19.729	62.326	0.8698	0.11846	54.035	79.669	31.127
1	2.5	126.51	-20.61	64.025	0.89328	0.12165	55.746	80.159	31.131
1	3	127.01	-19.934	63.092	0.86559	0.11788	55.034	79.321	31.116
1	3.5	127.51	-20.481	62.7	0.84419	0.11497	54.006	78.666	31.118
1	4	128.01	-19.856	63.444	0.83601	0.11385	52.314	78.398	31.134
1	4.5	128.51	-20.476	63.647	0.82294	0.11207	50.259	78.225	31.13
1	5	129.01	-19.922	63.171	0.80374	0.10946	47.751	78.172	31.122
1	5.5	129.51	-20.192	62.947	0.79437	0.10818	45.832	78.313	31.12
1	6	130.01	-20.524	62.939	0.79346	0.10806	44.42	78.621	31.123
1	6.5	130.51	-19.554	66.244	0.78665	0.10713	43.117	79.244	31.129
1	7	131.01	-20.757	71.49	0.77639	0.10573	41.878	80.05	31.124
1	7.5	131.51	-19.685	66.037	0.73334	0.099873	41.211	78.731	31.131
1	8	132.01	-20.362	60.109	0.68884	0.093812	40.57	77.317	31.116
1	8.5	132.51	-20.414	61.357	0.71631	0.097552	40.241	78.279	31.129
1	9	133.01	-19.771	62.92	0.74435	0.10137	39.936	79.27	31.11
1	9.5	133.51	-20.556	63.348	0.70438	0.095928	39.804	78.225	31.123
1	10	134.01	-8.6276	63.636	0.66567	0.090656	40.357	77.554	31.118
1	10.5	134.51	0.84949	63.188	0.63356	0.086283	44.501	78.839	31.127
1	11	135.01	1.8277	63.013	0.61434	0.083666	46.712	79.933	31.122
1	11.5	135.51	1.9368	63.652	0.63364	0.086294	43.144	80.453	31.117
1	12	136.01	2.0424	65.453	0.65559	0.089283	41.71	81.018	31.12
1	12.5	136.51	1.9466	69.172	0.68192	0.092869	43.801	81.659	31.123
1	13	137.01	0.82571	70.402	0.71507	0.097384	47.753	82.525	31.126
1	13.5	137.51	-0.038198	70.419	0.75154	0.10235	52.611	83.502	31.124
1	14	138.01	0.013895	65.174	0.75751	0.10316	56.757	82.86	31.119
1	14.5	138.51	-0.19448	59.757	0.76249	0.10384	60.88	82.165	31.123
1	15	139.01	-0.11372	61.947	0.78094	0.10636	63.404	82.16	31.116
1	15.5	139.51	-0.15742	64.233	0.79775	0.10864	65.799	82.137	31.13
1	16	140.01	-0.028059	63.367	0.78943	0.10751	67.686	81.537	31.116
1	16.5	140.51	-0.11057	62.74	0.789	0.10745	69.161	81.249	31.124
1	0	141.01	-1.5216	63.282	0.82709	0.11264	68.619	82.484	31.12
1	0.5	141.51	-12.228	63.755	0.86801	0.11821	68.463	83.292	31.125
1	1	142.01	-17.173	64.052	0.91601	0.12475	69.277	83.029	31.121
1	1.5	142.51	-19.546	63.948	0.94301	0.12843	70.817	83.12	31.13
1	2	143.01	-19.806	63.282	0.94058	0.1281	73.375	83.704	31.125
1	2.5	143.51	-20.568	63.016	0.93021	0.12668	74.073	84.231	31.124
1	3	144.01	-19.754	63.133	0.91222	0.12423	72.99	84.705	31.127
1	3.5	144.51	-20.44	63.61	0.89839	0.12235	70.996	84.77	31.128
1	4	145.01	-19.801	64.317	0.88721	0.12083	68.424	84.577	31.118
1	4.5	145.51	-20.518	63.987	0.85783	0.11683	66.202	84.58	31.129
1	5	146.01	-20.135	63.312	0.8224	0.112	64.096	84.648	31.122
1	5.5	146.51	-19.878	65.022	0.82424	0.11225	59.656	85.183	31.123
1	6	147.01	-20.605	67.29	0.83193	0.1133	55.017	85.764	31.126
1	6.5	147.51	-19.487	71.748	0.83023	0.11307	53.517	85.81	31.126
1	7	148.01	-20.801	70.832	0.79949	0.10888	51.894	84.733	31.127
1	7.5	148.51	-19.742	63.21	0.73252	0.09976	50.116	82.255	31.136
1	8	149.01	-20.123	59.698	0.71765	0.097736	48.986	81.37	31.136
1	8.5	149.51	-20.477	62.407	0.78169	0.10646	48.84	82.899	31.136
1	9	150.01	-19.461	63.78	0.79328	0.10803	48.91	82.809	31.119
1	9.5	150.51	-20.689	63.893	0.75538	0.10287	49.185	81.192	31.133
1	10	151.01	-8.5018	63.863	0.69465	0.094603	51.72	80.867	31.131
1	10.5	151.51	0.80893	63.752	0.62095	0.084565	55.539	81.276	31.129
1	11	152.01	1.8092	63.893	0.60275	0.082087	51.866	81.799	31.131
1	11.5	152.51	2.0172	64.116	0.60261	0.082069	45.756	82.358	31.129
1	12	153.01	1.9735	163.23	0.93497	0.12733	34.644	90.04	31.118
1	12.5	153.51	2.0375	116.17	0.32049	0.043646	44.045	79.176	31.121
1	13	154.01	0.74705	85.828	0.48239	0.065696	40.058	82.423	31.117
1	13.5	154.51	0.020538	68.412	0.53851	0.073338	37.945	83.21	31.137
1	14	155.01	-0.12211	61.787	0.50634	0.068957	37.396	81.946	31.127
1	14.5	155.51	-0.070013	59.87	0.5028	0.068476	36.724	81.327	31.125
1	15	156.01	-0.15252	62.837	0.52898	0.072041	35.924	81.376	31.126
1	15.5	156.51	-0.11197	63.328	0.52213	0.071107	35.515	80.476	31.122
1	16	157.01	-0.0046344	62.269	0.49461	0.06736	35.351	78.981	31.124
1	16.5	157.51	-0.0819	61.902	0.50879	0.069291	35.621	78.534	31.129
1	0	158.01	-1.7164	61.864	0.54283	0.073926	36.099	78.587	31.128
1	0.5	158.51	-12.398	62.254	0.60526	0.082429	37.478	77.971	31.125
1	1	159.01	-17.308	62.795	0.6778	0.092308	39.18	77.118	31.128
1	1.5	159.51	-19.496	68.118	0.76972	0.10483	44.484	78.856	31.119
1	2	160.01	-19.877	71.866	0.8342	0.11361	49.303	80.349	31.134
1	2.5	160.51	-20.504	64.732	0.76508	0.1042	48.906	78.53	31.124
1	3	161.01	-19.947	59.015	0.71359	0.097182	48.189	77.078	31.115
1	3.5	161.51	-20.343	61.763	0.76734	0.1045	45.563	77.818	31.118
1	4	162.01	-20.271	63.618	0.80102	0.10909	43.911	78.337	31.121
1	4.5	162.51	-20.173	62.965	0.7782	0.10598	45.001	78.231	31.117
1	5	163.01	-20.106	62.613	0.76985	0.10484	45.207	78.488	31.128
1	5.5	163.51	-20.024	62.838	0.7892	0.10748	43.725	79.442	31.117
1	6	164.01	-20.37	63.122	0.78579	0.10701	42.452	79.743	31.126
1	6.5	164.51	-20.132	63.484	0.75311	0.10256	41.45	79.204	31.12
1	7	165.01	-20.336	64.481	0.74805	0.10188	41.375	79.688	31.125
1	7.5	165.51	-20.32	65.994	0.7654	0.10424	42.053	81	31.129
1	8	166.01	-20.185	67.255	0.785	0.10691	42.909	82.317	31.122
1	8.5	166.51	-20.006	68.43	0.80537	0.10968	43.825	83.635	31.118
1	9	167.01	-20.173	64.439	0.7547	0.10278	44.147	81.905	31.124
1	9.5	167.51	-20.046	60.429	0.70345	0.095801	44.48	80.156	31.124
1	10	168.01	-8.0018	62.14	0.66758	0.090916	48.405	80.607	31.124
1	10.5	168.51	0.85613	63.668	0.63461	0.086426	51.319	80.999	31.112
1	11	169.01	1.7973	63.844	0.62301	0.084846	46.785	80.961	31.117
1	11.5	169.51	1.9969	64.111	0.61976	0.084404	43.146	80.916	31.123
1	12	170.01	2.0389	64.663	0.64242	0.08749	42.281	80.847	31.111
1	12.5	170.51	1.9536	65.408	0.66442	0.090487	42.613	81.257	31.109
1	13	171.01	0.70334	66.444	0.68543	0.093347	44.758	82.394	31.113
1	13.5	171.51	0.072632	69.092	0.72328	0.098502	45.909	84.055	31.124
1	14	172.01	-0.041694	72.803	0.77223	0.10517	46.404	86.06	31.117
1	14.5	172.51	-0.041694	66.9	0.70756	0.096361	47.151	83.866	31.11
1	15	173.01	-0.095186	60.573	0.63788	0.086872	47.908	81.488	31.109
1	15.5	173.51	-0.17595	62.621	0.68473	0.093252	46.684	82.064	31.11
1	16	174.01	-0.029807	64.603	0.7282	0.099171	45.576	82.662	31.11
1	16.5	174.51	-0.073509	64.131	0.71839	0.097836	45.818	82.741	31.122
1	0	175.01	-1.6223	63.826	0.72565	0.098825	45.839	82.808	31.116
1	0.5	175.51	-12.445	64.068	0.78913	0.10747	45.136	82.838	31.115
1	1	176.01	-17.432	66.059	0.83532	0.11376	46.587	82.927	31.117
1	1.5	176.51	-19.653	71.101	0.85133	0.11594	51.792	83.12	31.109
1	2	177.01	-19.965	68.209	0.82857	0.11284	54.561	82.234	31.113
1	2.5	177.51	-20.402	62.087	0.79003	0.10759	56.337	80.91	31.111
1	3	178.01	-19.878	61.645	0.80609	0.10978	57.227	81.321	31.116
1	3.5	178.51	-20.41	63.369	0.84299	0.11481	57.779	82.394	31.11
1	4	179.01	-20.103	63.918	0.80775	0.11001	56.586	86.18	31.111
1	4.5	179.51	-20.272	64.24	0.75859	0.10331	55.058	90.488	31.121
1	5	180.01	-20.028	63.531	0.74458	0.1014	55.767	94.596	31.116
1	5.5	180.51	-20.15	63.141	0.73497	0.10009	56.446	98.248	31.11
1	6	181.01	-20.355	68.15	0.77687	0.1058	55.615	94.987	31.108
1	6.5	181.51	-20.055	69.009	0.77859	0.10603	54.558	90.281	31.116
1	7	182.01	-20.182	63.014	0.71399	0.097237	53.124	83.188	31.108
1	7.5	182.51	-20.147	59.863	0.68002	0.092611	52.068	79.324	31.109
1	8	183.01	-20.093	62.072	0.7038	0.095849	51.726	81.547	31.11
1	8.5	183.51	-20.033	62.903	0.70634	0.096194	51.366	82.311	31.112
1	9	184.01	-20.239	62.054	0.68296	0.093011	50.986	81.295	31.11
1	9.5	184.51	-19.959	61.489	0.64605	0.087985	51.907	80.425	31.11
1	10	185.01	-7.6445	61.206	0.59579	0.08114	54.111	79.698	31.108
1	10.5	185.51	0.92326	62.672	0.56626	0.077118	54.092	79.382	31.104
1	11	186.01	1.7924	65.638	0.55449	0.075515	52.168	79.418	31.111
1	11.5	186.51	1.9753	67.972	0.57867	0.078808	49.769	80.207	31.109
1	12	187.01	1.9802	69.912	0.61479	0.083727	47.255	81.218	31.104
1	12.5	187.51	1.8847	63.297	0.5881	0.080093	47.781	79.427	31.109
1	13	188.01	0.53238	56.683	0.56142	0.076458	48.307	77.636	31.11
1	13.5	188.51	-0.029807	59.09	0.62281	0.08482	48.782	78.106	31.102
1	14	189.01	-0.10358	62.857	0.69749	0.094989	49.249	78.916	31.102
1	14.5	189.51	-0.098682	62.067	0.6813	0.092785	49.675	78.225	31.11
1	15	190.01	-0.10532	61.107	0.66173	0.090119	50.098	77.479	31.101
1	15.5	190.51	-0.080152	61.605	0.67666	0.092153	47.267	78.37	31.105
1	16	191.01	-0.13225	62.096	0.68932	0.093877	44.505	79.189	31.103
1	16.5	191.51	-0.078404	62.49	0.67042	0.091303	42.698	79.018	31.107
1	0	192.01	-1.7346	62.782	0.66352	0.090363	40.727	78.932	31.104
1	0.5	192.51	-12.62	62.519	0.72115	0.098212	37.867	79.307	31.102
1	1	193.01	-17.371	62.39	0.7678	0.10457	36.154	79.746	31.109
1	1.5	193.51	-19.36	62.705	0.77794	0.10595	38.256	80.399	31.105
1	2	194.01	-20.018	63.293	0.78525	0.10694	39.634	80.816	31.111
1	2.5	194.51	-20.35	64.448	0.78662	0.10713	39.498	80.742	31.103
1	3	195.01	-19.793	67.493	0.79966	0.1089	40.24	81.761	31.11
1	3.5	195.51	-20.489	72.592	0.82538	0.11241	41.937	83.967	31.11
1	4	196.01	-19.628	67.198	0.77244	0.1052	42.464	82.628	31.105
1	4.5	196.51	-20.59	59.866	0.70495	0.096006	42.773	80.633	31.107
1	5	197.01	-19.835	60.831	0.721	0.098192	42.836	80.851	31.108
1	5.5	197.51	-20.145	64.061	0.75987	0.10349	42.83	81.673	31.097
1	6	198.01	-20.524	63.425	0.75293	0.10254	42.732	80.885	31.108
1	6.5	198.51	-19.445	62.451	0.74199	0.10105	42.625	79.955	31.109
1	7	199.01	-20.836	62.352	0.74585	0.10158	43.98	80.102	31.088
1	7.5	199.51	-19.944	62.395	0.75	0.10214	45.418	80.229	31.106
1	8	200.01	-19.937	64.282	0.75765	0.10318	47.927	80.089	31.104
1	8.5	200.51	-20.445	66.579	0.77505	0.10555	50.376	80.455	31.102
1	9	201.01	-19.628	70.144	0.82257	0.11202	52.641	82.385	31.104
1	9.5	201.51	-20.591	67.691	0.78377	0.10674	55.884	82.044	31.101
1	10	202.01	-7.5554	60.708	0.67997	0.092603	59.864	79.994	31.099
1	10.5	202.51	0.97535	58.419	0.64014	0.08718	61.041	79.221	31.101
1	11	203.01	1.712	61.559	0.6743	0.091831	58.978	79.925	31.088
1	11.5	203.51	1.9938	62.595	0.67286	0.091635	57.014	79.769	31.107
1	12	204.01	2.0004	61.962	0.64315	0.08759	55.128	78.93	31.1
1	12.5	204.51	1.8781	62.007	0.65378	0.089037	55.225	79.204	31.104
1	13	205.01	0.78411	62.481	0.68986	0.093951	56.573	80.18	31.094
1	13.5	205.51	0.1027	62.746	0.70346	0.095803	57.612	80.241	31.099
1	14	206.01	-0.060224	62.919	0.70728	0.096323	58.516	79.905	31.101
1	14.5	206.51	-0.1742	63.047	0.71102	0.096832	59.706	80.357	31.097
1	15	207.01	-0.095186	63.164	0.71473	0.097337	60.972	81.017	31.097
1	15.5	207.51	-0.080152	63.475	0.7186	0.097864	59.659	81.677	31.092
1	16	208.01	0.0055046	63.841	0.72258	0.098407	58.021	82.343	31.094
1	16.5	208.51	-0.20427	67.21	0.73569	0.10019	55.451	83.578	31.099
1	0	209.01	-1.9209	68.01	0.74203	0.10105	52.944	84.177	31.095
1	0.5	209.51	-12.65	62.423	0.73152	0.099625	50.591	83.197	31.103
1	1	210.01	-17.551	59.893	0.73994	0.10077	49.184	82.902	31.093
1	1.5	210.51	-19.549	68.186	0.81538	0.11105	51.126	85.03	31.094
1	2	211.01	-20.169	78.095	0.86385	0.11765	52.521	86.485	31.105
1	2.5	211.51	-20.383	84.64	0.86521	0.11783	53.041	86.69	31.099
1	3	212.01	-19.976	69.478	0.7497	0.1021	51.574	83.636	31.099
1	3.5	212.51	-20.309	54.315	0.63419	0.086368	50.107	80.582	31.096
1	4	213.01	-19.917	59.111	0.6703	0.091286	45.256	82.305	31.105
1	4.5	213.51	-20.597	65.328	0.71361	0.097186	40.285	84.204	31.1
1	5	214.01	-19.999	65.571	0.66745	0.090899	37.795	82.647	31.104
1	5.5	214.51	-20.115	65.561	0.63379	0.086314	35.765	81.7	31.099
1	6	215.01	-20.348	64.793	0.63754	0.086825	35.108	82.577	31.098
1	6.5	215.51	-19.942	66.966	0.65988	0.089868	34.731	84.039	31.102
1	7	216.01	-20.306	73.843	0.71196	0.096961	34.803	86.435	31.096
1	7.5	216.51	-19.566	69.359	0.65276	0.088898	34.66	84.596	31.104
1	8	217.01	-20.707	61.867	0.56409	0.076823	34.461	81.635	31.104
1	8.5	217.51	-19.657	62.406	0.56688	0.077202	33.597	80.796	31.106
1	9	218.01	-20.541	64.904	0.59198	0.080621	32.57	80.475	31.108
1	9.5	218.51	-20.101	66.422	0.5435	0.074018	32.653	79.639	31.088
1	10	219.01	-6.8624	69.297	0.50577	0.068879	33.39	79.82	31.092
1	10.5	219.51	0.95332	78.407	0.53029	0.07222	36.821	84.628	31.093
1	11	220.01	1.7386	73.237	0.4747	0.064648	36.516	83.662	31.1
1	11.5	220.51	1.8711	62.06	0.38539	0.052485	34.639	80.266	31.094
1	12	221.01	2.0305	61.082	0.44575	0.060706	33.077	82.481	31.107
1	12.5	221.51	1.7791	66.001	0.59264	0.08071	31.699	87.94	31.091
1	13	222.01	0.49183	66.298	0.57694	0.078572	30.764	87.079	31.093
1	13.5	222.51	0.081022	65.701	0.5295	0.072111	29.894	84.99	31.092
1	14	223.01	-0.075257	65.397	0.46918	0.063896	27.055	82.933	31.094
1	14.5	223.51	-0.066867	65.224	0.40914	0.055719	23.985	80.67	31.087
1	15	224.01	-0.20602	65.691	0.35049	0.047732	19.776	77.391	31.09
1	15.5	224.51	-0.13225	67.359	0.29896	0.040715	16.385	74.293	31.102
1	16	225.01	-0.15392	71.251	0.26064	0.035496	14.51	71.53	31.096
1	16.5	225.51	-0.11721	68.259	0.21988	0.029945	13.748	68.341	31.092
1	0	226.01	-1.9174	62.232	0.17805	0.024248	13.476	64.964	31.088
1	0.5	226.51	-12.819	62.218	0.22654	0.030852	12.6	62.393	31.088
1	1	227.01	-17.504	64.659	0.3119	0.042478	11.477	60.152	31.094
1	1.5	227.51	-19.467	64.672	0.33419	0.045513	12.983	58.05	31.093
1	2	228.01	-20.004	64.302	0.34653	0.047193	14.904	55.97	31.093
1	2.5	228.51	-20.316	64.708	0.35593	0.048474	18.154	54.577	31.087
1	3	229.01	-19.913	66.027	0.37811	0.051494	21.702	53.486	31.092
1	3.5	229.51	-20.348	72.403	0.47113	0.064162	26.88	54.058	31.088
1	4	230.01	-19.935	71.138	0.5024	0.068421	32.181	54.403	31.088
1	4.5	230.51	-20.462	63.811	0.48468	0.066007	37.58	54.569	31.087
1	5	231.01	-19.801	62.49	0.52147	0.071018	42.416	55.5	31.093
1	5.5	231.51	-20.222	65.479	0.59738	0.081355	46.847	56.981	31.086
1	6	232.01	-20.212	66.413	0.61606	0.083899	50.555	57.959	31.092
1	6.5	232.51	-20.009	66.728	0.61752	0.084099	54.047	58.785	31.089
1	7	233.01	-20.093	66.584	0.64278	0.087539	55.466	59.672	31.09
1	7.5	233.51	-19.946	67.429	0.67708	0.09221	57.059	60.853	31.084
1	8	234.01	-20.697	73.355	0.75352	0.10262	59.851	63.511	31.086
1	8.5	234.51	-19.685	71.799	0.77619	0.10571	61.819	65.629	31.082
1	9	235.01	-20.746	64.878	0.76031	0.10355	63.196	67.358	31.084
1	9.5	235.51	-19.747	63.585	0.74475	0.10143	65.668	68.692	31.081
1	10	236.01	-6.3404	65.14	0.72935	0.099329	68.695	69.824	31.084
1	10.5	236.51	1.096	65.232	0.66145	0.090082	68.544	68.759	31.083
1	11	237.01	1.8043	65.023	0.58275	0.079363	67.738	67.241	31.088
1	11.5	237.51	2.0155	65.386	0.56906	0.077499	63.431	66.418	31.083
1	12	238.01	2.0322	66.545	0.56324	0.076707	59.614	65.854	31.08
1	12.5	238.51	1.9452	71.913	0.59384	0.080874	58.742	66.621	31.083
1	13	239.01	0.59601	70.44	0.58514	0.079689	59.055	66.475	31.082
1	13.5	239.51	-0.014773	63.222	0.54342	0.074007	60.363	65.562	31.087
1	14	240.01	-0.05498	61.581	0.5751	0.078321	62.514	66.575	31.078
1	14.5	240.51	-0.13225	64.686	0.66923	0.091141	65.38	69.227	31.083
1	15	241.01	-0.16231	64.894	0.68564	0.093376	68.072	70.208	31.078
1	15.5	241.51	-0.14238	63.922	0.67039	0.0913	70.693	70.508	31.083
1	16	242.01	-0.078404	65.493	0.70108	0.095479	72.631	71.646	31.082
1	16.5	242.51	-0.13574	67.679	0.74373	0.10129	74.444	73.018	31.083
1	0	243.01	-2.1457	71.569	0.83272	0.11341	76.589	75.546	31.08
1	0.5	243.51	-13.027	70.662	0.90413	0.12313	80.788	76.78	31.079
1	1	244.01	-17.563	63.25	0.95171	0.12961	87.774	76.262	31.084
1	1.5	244.51	-19.43	59.784	1.015	0.13822	94.412	76.502	31.083
1	2	245.01	-20.1	62.815	1.104	0.15035	100.48	77.994	31.079
1	2.5	245.51	-20.415	64.041	1.1275	0.15355	104.16	78.235	31.08
1	3	246.01	-19.843	63.542	1.0884	0.14823	105.57	77.281	31.082
1	3.5	246.51	-20.272	63.314	1.0925	0.14878	105.7	80.407	31.081
1	4	247.01	-20.15	63.251	1.1233	0.15298	105.05	86.063	31.072
1	4.5	247.51	-20.137	65.577	1.123	0.15294	104.37	90.596	31.081
1	5	248.01	-20.209	68.833	1.1106	0.15126	103.69	94.694	31.079
1	5.5	248.51	-19.922	70.743	1.1068	0.15073	100.46	91.756	31.079
1	6	249.01	-20.301	69.989	1.0887	0.14827	97.98	87.954	31.082
1	6.5	249.51	-20.095	63.435	1.039	0.1415	97.291	82.593	31.079
1	7	250.01	-20.148	59.392	1.0152	0.13825	96.118	79.89	31.079
1	7.5	250.51	-20.064	62.31	1.063	0.14476	93.602	84.558	31.08
1	8	251.01	-20.286	63.839	1.0724	0.14604	91.551	86.751	31.082
1	8.5	251.51	-20.016	63.218	1.0223	0.13922	90.221	85.114	31.078
1	9	252.01	-20.241	62.901	0.98798	0.13455	88.626	84.033	31.079
1	9.5	252.51	-19.804	62.905	0.97042	0.13216	86.751	83.543	31.08
1	10	253.01	-6.8019	62.46	0.89686	0.12214	86.408	83.666	31.081
1	10.5	253.51	1.0844	61.684	0.78225	0.10653	87.188	84.237	31.082
1	11	254.01	1.8109	61.496	0.73566	0.10019	83.9	83.633	31.082
1	11.5	254.51	2.0106	61.664	0.73033	0.099462	78.144	82.314	31.079
1	12	255.01	2.076	62.903	0.752	0.10241	75.919	81.893	31.08
1	12.5	255.51	1.9081	64.651	0.78647	0.10711	75.371	81.898	31.08
1	13	256.01	0.60094	67.149	0.80992	0.1103	76.588	82.238	31.082
1	13.5	256.51	-0.095338	69.58	0.8283	0.1128	78.334	82.535	31.081
1	14	257.01	0.0456	70.114	0.82259	0.11203	81.522	81.873	31.079
1	14.5	257.51	-0.13881	67.686	0.81203	0.11059	83.924	80.798	31.081
1	15	258.01	-0.043451	60.826	0.7942	0.10816	85.149	79.104	31.084
1	15.5	258.51	-0.0013794	56.487	0.79218	0.10789	86.159	78.026	31.084
1	16	259.01	-0.098493	59.957	0.83909	0.11427	86.504	78.856	31.081
1	16.5	259.51	0.03403	62.203	0.8673	0.11812	86.76	79.08	31.08
1	0	260.01	-2.2883	61.83	0.85551	0.11651	86.828	78.007	31.083
1	0.5	260.51	-13.037	61.627	0.88905	0.12108	87.773	77.744	31.078
1	1	261.01	-17.5	61.71	0.99965	0.13614	90.211	78.857	31.085
1	1.5	261.51	-19.534	64.259	1.089	0.1483	91.998	80.287	31.083
1	2	262.01	-19.853	70.113	1.1497	0.15658	92.912	82.142	31.08
1	2.5	262.51	-20.382	70.678	1.1242	0.15311	93.839	82.168	31.086
1	3	263.01	-19.915	69.37	1.0707	0.14582	94.681	81.589	31.081
1	3.5	263.51	-20.298	63.408	1.0425	0.14198	92.032	81.124	31.082
1	4	264.01	-20.056	57.446	1.0144	0.13814	89.383	80.66	31.084
1	4.5	264.51	-20.311	60.063	1.0452	0.14234	85.548	81.862	31.081
1	5	265.01	-20.123	63.365	1.0792	0.14698	81.651	83.152	31.083
1	5.5	265.51	-20.019	63.137	1.0265	0.1398	79.567	81.918	31.08
1	6	266.01	-20.231	62.898	0.9823	0.13378	77.715	80.916	31.088
1	6.5	266.51	-20.085	62.578	1.0024	0.13652	77.606	81.659	31.085
1	7	267.01	-20.155	62.422	1.0157	0.13833	77.242	82.38	31.086
1	7.5	267.51	-20.239	62.955	1.0001	0.13621	75.8	83.012	31.084
1	8	268.01	-20.158	63.377	0.9826	0.13382	74.343	83.518	31.089
1	8.5	268.51	-19.907	63.535	0.96045	0.1308	72.851	83.726	31.083
1	9	269.01	-20.571	65.338	0.97087	0.13222	71.474	84.736	31.082
1	9.5	269.51	-19.863	69.502	1.028	0.14	70.265	86.897	31.085
1	10	270.01	-6.495	71.714	0.94987	0.12936	73.209	88.511	31.085
1	10.5	270.51	1.0273	72.545	0.82205	0.11195	77.087	89.675	31.086
1	11	271.01	1.8529	65.509	0.75596	0.10295	71.258	87.795	31.088
1	11.5	271.51	2.086	58.707	0.692	0.094243	65.443	86.007	31.091
1	12	272.01	2.1481	61.333	0.71427	0.097275	60.23	87.931	31.088
1	12.5	272.51	1.8427	63.585	0.72915	0.099301	55.204	89.511	31.087
1	13	273.01	0.57429	63.495	0.69766	0.095013	51.345	88.932	31.088
1	13.5	273.51	-0.14898	63.541	0.67478	0.091897	47.388	88.516	31.084
1	14	274.01	-0.10866	64.003	0.67835	0.092383	43.127	88.603	31.09
1	14.5	274.51	-0.102	64.28	0.67824	0.092368	40.483	88.782	31.092
1	15	275.01	-0.098493	64.252	0.6721	0.091532	40.492	89.112	31.086
1	15.5	275.51	-0.041698	63.72	0.67723	0.092231	40.466	89.391	31.096
1	16	276.01	-0.0062877	62.706	0.69316	0.0944	40.405	89.622	31.088
1	16.5	276.51	-0.053267	62.847	0.70734	0.096332	40.076	89.367	31.094
1	0	277.01	-2.3588	63.811	0.72029	0.098095	39.555	88.767	31.09
1	0.5	277.51	-13.385	64.696	0.8164	0.11118	42.42	89.63	31.092
1	1	278.01	-17.757	65.549	0.94618	0.12886	46.656	91.087	31.088
1	1.5	278.51	-19.643	69.063	1.0015	0.13639	52.503	92.955	31.094
1	2	279.01	-20.152	70.72	1.0214	0.13911	57.463	93.969	31.104
1	2.5	279.51	-20.346	64.504	0.95018	0.1294	58.507	91.743	31.1
1	3	280.01	-19.863	60.156	0.89361	0.1217	58.473	89.293	31.09
1	3.5	280.51	-20.368	63.093	0.89428	0.12179	54.234	85.967	31.092
1	4	281.01	-19.814	64.858	0.88929	0.12111	51.379	84.493	31.098
1	4.5	281.51	-20.565	64.514	0.87414	0.11905	51.012	86.347	31.091
1	5	282.01	-19.805	64.828	0.85895	0.11698	50.709	87.482	31.102
1	5.5	282.51	-20.18	65.819	0.84372	0.11491	50.472	87.876	31.087
1	6	283.01	-20.147	117.73	1.2079	0.1645	42.512	93.191	31.089
1	6.5	283.51	-20.058	168.49	0.26789	0.036484	51.403	78.614	31.104
1	7	284.01	-20.13	110.36	0.49163	0.066955	46.252	80.528	31.1
1	7.5	284.51	-19.758	63.156	0.68682	0.093536	42.036	82.844	31.102
1	8	285.01	-20.741	65.557	0.75247	0.10248	42.06	86.985	31.094
1	8.5	285.51	-19.645	66.743	0.77442	0.10547	41.763	88.986	31.098
1	9	286.01	-20.529	66.032	0.72808	0.099156	40.966	87.64	31.086
1	9.5	286.51	-19.937	65.487	0.66467	0.09052	41.603	86.299	31.095
1	10	287.01	-5.9092	65.071	0.58806	0.080087	43.347	84.962	31.092
1	10.5	287.51	1.2033	64.851	0.50375	0.068605	41.808	82.322	31.093
1	11	288.01	1.7789	64.709	0.4164	0.056709	38.971	79.168	31.087
1	11.5	288.51	1.9483	67.623	0.36191	0.049287	35.036	75.67	31.105
1	12	289.01	2.0187	70.961	0.31509	0.042912	31.16	72.337	31.1
1	12.5	289.51	1.8007	73.956	0.28099	0.038268	28.53	70.171	31.096
1	13	290.01	0.52556	71.305	0.26861	0.036581	26.799	68.656	31.085
1	13.5	290.51	0.025616	64.305	0.27295	0.037173	25.759	67.641	31.088
1	14	291.01	-0.018208	63.257	0.32717	0.044556	27.987	69.667	31.093
1	14.5	291.51	-0.0045348	65.895	0.41226	0.056145	32.239	73.575	31.09
1	15	292.01	-0.083418	67.051	0.45129	0.061461	33.152	76.365	31.088
1	15.5	292.51	-0.12549	68.018	0.48153	0.065579	33.391	78.87	31.087
1	16	293.01	-0.058526	72.675	0.55833	0.076039	36.137	80.835	31.093
1	16.5	293.51	-0.018208	72.479	0.59405	0.080902	37.835	81.825	31.094
1	0	294.01	-2.5064	66.265	0.57881	0.078827	38.236	81.604	31.098
1	0.5	294.51	-13.412	64.731	0.64469	0.087799	37.895	83.013	31.095
1	1	295.01	-17.784	66.919	0.77507	0.10556	36.962	85.718	31.1
1	1.5	295.51	-19.363	67.207	0.78201	0.1065	37.933	85.607	31.093
1	2	296.01	-20.147	66.949	0.75348	0.10261	39.451	84.688	31.095
1	2.5	296.51	-20.211	69.244	0.78574	0.10701	39.253	85.663	31.089
1	3	297.01	-20.14	71.454	0.81883	0.11151	39.275	87.243	31.094
1	3.5	297.51	-20.44	73.36	0.85158	0.11598	39.9	90.22	31.103
1	4	298.01	-19.682	69.982	0.82064	0.11176	40.447	90.646	31.093
1	4.5	298.51	-20.61	64	0.75831	0.10327	40.957	89.816	31.088
1	5	299.01	-19.6	64.468	0.75608	0.10297	39.943	89.897	31.094
1	5.5	299.51	-20.091	67.085	0.77388	0.10539	38.422	90.281	31.093
1	6	300.01	-20.108	66.781	0.73095	0.099546	37.233	89.289	31.103
1	6.5	300.51	-19.885	66.41	0.69261	0.094325	36.071	88.488	31.088
1	7	301.01	-20.427	66.269	0.69109	0.094119	34.982	88.993	31.098
1	7.5	301.51	-19.846	65.956	0.69098	0.094103	34.207	89.565	31.088
1	8	302.01	-20.511	65.315	0.69354	0.094452	34.029	90.264	31.087
1	8.5	302.51	-19.806	66.467	0.70904	0.096562	33.995	91.152	31.084
1	9	303.01	-20.432	69.429	0.73759	0.10045	34.106	92.231	31.087
1	9.5	303.51	-19.89	72.299	0.71049	0.096761	35.331	92.344	31.094
1	10	304.01	-5.8622	73.294	0.65683	0.089453	36.942	91.804	31.087
1	10.5	304.51	1.1647	65.698	0.55065	0.074992	38.931	89.455	31.088
1	11	305.01	1.7923	59.673	0.47109	0.064157	40.117	87.757	31.085
1	11.5	305.51	1.9384	62.391	0.53973	0.073504	36.834	89.675	31.085
1	12	306.01	2.0892	64.387	0.58336	0.079447	34.688	90.474	31.086
1	12.5	306.51	1.7572	64.59	0.56488	0.076929	35.369	88.49	31.083
1	13	307.01	0.45334	64.294	0.56266	0.076628	36.634	86.797	31.085
1	13.5	307.51	-0.03153	63.342	0.58181	0.079236	38.665	85.484	31.081
1	14	308.01	-0.0013794	62.748	0.60736	0.082715	41.909	84.857	31.081
1	14.5	308.51	-0.0097936	62.479	0.6387	0.086984	46.253	84.853	31.085
1	15	309.01	-0.23803	64.402	0.67942	0.092528	50.769	85.171	31.085
1	15.5	309.51	-0.097091	67.785	0.72636	0.098922	55.398	85.705	31.084
1	16	310.01	-0.12058	69.804	0.72757	0.099087	58.811	85.423	31.086
1	16.5	310.51	-0.17247	70.192	0.7254	0.098791	61.346	84.751	31.088
1	0	311.01	-2.6575	63.361	0.7499	0.10213	60.463	82.82	31.086
1	0.5	311.51	-13.561	57.018	0.77846	0.10602	59.798	80.992	31.087
1	1	312.01	-17.918	59.856	0.88363	0.12034	63.224	81.089	31.083
1	1.5	312.51	-19.558	62.283	0.9736	0.13259	66.794	80.949	31.084
1	2	313.01	-20.189	61.855	0.95758	0.13041	71.36	79.151	31.083
1	2.5	313.51	-20.173	61.503	0.9535	0.12986	75.77	78.851	31.083
1	3	314.01	-20.102	61.514	1.006	0.13701	79.438	85.641	31.084
1	3.5	314.51	-20.37	61.557	1.0503	0.14304	82.247	89.968	31.079
1	4	315.01	-19.976	61.71	1.066	0.14518	82.079	85.745	31.082
1	4.5	315.51	-20.385	62.636	1.0764	0.14659	82.191	81.732	31.079
1	5	316.01	-19.97	65.526	1.0732	0.14616	83.016	78.255	31.083
1	5.5	316.51	-19.962	65.235	1.0477	0.14268	83.968	77.302	31.083
1	6	317.01	-20.289	61.653	0.99906	0.13606	85.052	78.962	31.082
1	6.5	317.51	-20.012	60.38	1.0001	0.1362	84.89	80.096	31.086
1	7	318.01	-20.385	61.56	1.0539	0.14353	83.406	80.671	31.087
1	7.5	318.51	-19.856	62.319	1.061	0.14449	82.29	80.429	31.082
1	8	319.01	-20.494	62.737	1.0303	0.14031	81.473	79.524	31.084
1	8.5	319.51	-19.774	62.093	1.0313	0.14045	82.398	79.701	31.081
1	9	320.01	-20.313	60.862	1.0498	0.14297	84.286	80.475	31.08
1	9.5	320.51	-19.665	61.078	1.0147	0.13819	85.985	81.088	31.084
1	10	321.01	-5.5435	62.044	0.95167	0.12961	87.587	81.619	31.081
1	10.5	321.51	1.1766	63.387	0.93198	0.12693	86.472	81.887	31.084
1	11	322.01	1.9318	64.868	0.92811	0.1264	84.365	82.059	31.08
1	11.5	322.51	2.0205	65.9	0.91803	0.12503	82.209	83.543	31.083
1	12	323.01	2.0324	66.512	0.90467	0.12321	79.978	84.978	31.083
1	12.5	323.51	1.7958	63.486	0.86624	0.11797	77.072	84.256	31.083
1	13	324.01	0.49015	60.99	0.83576	0.11382	74.341	83.664	31.085
1	13.5	324.51	-0.039945	62.463	0.86504	0.11781	72.921	84.05	31.087
1	14	325.01	-0.14056	63.521	0.88096	0.11998	72.025	84.467	31.082
1	14.5	325.51	-0.059928	63.193	0.85231	0.11607	72.872	84.987	31.082
1	15	326.01	-0.073601	63.197	0.83431	0.11362	73.287	85.484	31.087
1	15.5	326.51	-0.18754	63.892	0.83842	0.11418	72.806	85.931	31.084
1	16	327.01	-0.076757	66.736	0.85036	0.11581	72.242	86.825	31.087
1	16.5	327.51	-0.13215	72.124	0.87156	0.1187	71.579	88.251	31.084
2	0	5.77	-0.041672	67.757	0.46882	0.07158	4.0105	103.6	25.296
2	0.5	6.27	-2.9127	66.857	0.4766	0.072768	4.1475	103.88	25.3
2	1	6.77	-14.537	66.013	0.52352	0.079932	4.3776	104.41	25.299
2	1.5	7.27	-18.595	65.191	0.58649	0.089546	4.6459	105.04	25.297
2	2	7.77	-19.742	64.69	0.59571	0.090954	4.7015	104.63	25.299
2	2.5	8.27	-20.362	64.239	0.59658	0.091086	4.7241	104.06	25.297
2	3	8.77	-20.006	64.656	0.59617	0.091023	4.5208	103.86	25.295
2	3.5	9.27	-20.278	64.931	0.59631	0.091045	4.3411	103.75	25.296
2	4	9.77	-20.055	64.395	0.59958	0.091544	4.297	104.19	25.297
2	4.5	10.27	-19.895	63.952	0.60749	0.092752	4.2645	104.84	25.295
2	5	10.77	-20.452	63.752	0.62752	0.095811	4.2622	106.03	25.3
2	5.5	11.27	-19.589	63.77	0.63572	0.097063	4.216	106.84	25.3
2	6	11.77	-20.707	64.126	0.62548	0.095499	4.1012	107.04	25.296
2	6.5	12.27	-19.727	64.414	0.62015	0.094685	4.0084	107.33	25.294
2	7	12.77	-20.612	64.642	0.61926	0.09455	3.9356	107.71	25.294
2	7.5	13.27	-19.991	64.322	0.63615	0.097128	4.1589	108.66	25.3
2	8	13.77	-20.284	63.733	0.66177	0.10104	4.5278	109.89	25.295
2	8.5	14.27	-20.177	63.339	0.65038	0.099302	4.7376	116.07	25.298
2	9	14.77	-20.055	62.999	0.62879	0.096004	4.9035	123.62	25.295
2	9.5	15.27	-20.402	63.643	0.62439	0.095333	4.6675	119.92	25.298
2	10	15.77	-18.885	64.407	0.6217	0.094923	4.428	114.64	25.298
2	10.5	16.27	-4.7481	64.008	0.57264	0.087431	7.7265	107.63	25.291
2	11	16.77	1.3294	63.675	0.5327	0.081334	10.339	102.21	25.295
2	11.5	17.27	2.0291	63.777	0.55406	0.084595	8.344	107.39	25.296
2	12	17.77	2.1211	63.912	0.57134	0.087233	6.562	111.28	25.293
2	12.5	18.27	1.7772	64.144	0.5764	0.088005	5.4162	111.31	25.294
2	13	18.77	0.39983	64.381	0.57485	0.087768	4.5066	111.15	25.295
2	13.5	19.27	0.010478	64.626	0.56267	0.08591	3.9762	110.66	25.295
2	14	19.77	-0.061756	64.818	0.56612	0.086437	3.9039	110.9	25.287
2	14.5	20.27	0.11936	64.962	0.58342	0.089077	4.2373	111.79	25.291
2	15	20.77	-0.021587	65.543	0.59589	0.090981	4.4144	112.37	25.294
2	15.5	21.27	-0.085364	66.323	0.60614	0.092546	4.5195	112.81	25.29
2	16	21.77	0.11619	67.424	0.60184	0.091889	4.763	112.52	25.293
2	16.5	22.27	-0.078669	68.39	0.59631	0.091045	5.0186	111.8	25.294
2	0	22.77	0.0037827	68.097	0.59643	0.091064	5.2236	108.76	25.291
2	0.5	23.27	-2.9913	67.911	0.61019	0.093165	5.4789	107.12	25.295
2	1	23.77	-14.635	67.917	0.64852	0.099017	5.8252	108.01	25.293
2	1.5	24.27	-18.366	67.843	0.66392	0.10137	5.7254	108.22	25.283
2	2	24.77	-19.588	67.712	0.66338	0.10129	5.3157	107.95	25.296
2	2.5	25.27	-20.45	67.126	0.67426	0.10295	5.3719	108.6	25.295
2	3	25.77	-19.843	66.446	0.68741	0.10495	5.5293	109.43	25.294
2	3.5	26.27	-20.308	66.354	0.67474	0.10302	5.4224	109.23	25.295
2	4	26.77	-20.085	66.367	0.66314	0.10125	5.3065	109.05	25.296
2	4.5	27.27	-20.088	66.796	0.65584	0.10014	5.1545	108.91	25.297
2	5	27.77	-20.469	71.828	0.65892	0.10061	4.9962	110.06	25.295
2	5.5	28.27	-19.558	83.453	0.67688	0.10335	4.8287	113.04	25.294
2	6	28.77	-20.704	71.296	0.59725	0.09119	5.0826	107.59	25.291
2	6.5	29.27	-19.897	58.594	0.51539	0.07869	5.3462	101.94	25.295
2	7	29.77	-20.231	60.384	0.57103	0.087186	5.3427	105.49	25.295
2	7.5	30.27	-20.368	64.316	0.64665	0.098732	5.2988	110.37	25.295
2	8	30.77	-19.729	64.735	0.61104	0.093295	5.122	106.92	25.295
2	8.5	31.27	-20.561	65.176	0.58393	0.089155	4.9743	104.06	25.289
2	9	31.77	-19.659	65.731	0.60116	0.091786	4.9787	104.25	25.291
2	9.5	32.27	-20.469	65.882	0.60728	0.09272	5.0845	104.28	25.294
2	10	32.77	-19.786	65.265	0.5923	0.090433	5.3827	103.98	25.295
2	10.5	33.27	-4.7968	64.968	0.57428	0.087681	7.1161	103.97	25.295
2	11	33.77	1.4435	64.993	0.55318	0.084461	10.297	104.24	25.284
2	11.5	34.27	1.9502	65.409	0.55119	0.084156	9.5323	104.12	25.288
2	12	34.77	2.1331	66.033	0.55939	0.085409	6.659	103.79	25.285
2	12.5	35.27	1.5912	65.951	0.55475	0.0847	5.3546	103.31	25.292
2	13	35.77	0.21837	65.733	0.54781	0.083641	4.3687	102.81	25.294
2	13.5	36.27	-0.0096069	65.712	0.55763	0.08514	4.5229	103.88	25.295
2	14	36.77	-0.26824	65.725	0.56686	0.086549	4.6802	104.65	25.284
2	14.5	37.27	0.048885	65.886	0.5735	0.087563	4.8514	104.13	25.295
2	15	37.77	-0.12201	66.259	0.57722	0.088131	4.9178	103.97	25.294
2	15.5	38.27	-0.070213	66.998	0.5759	0.087929	4.8033	104.43	25.29
2	16	38.77	0.018934	66.901	0.57566	0.087892	4.7333	106.07	25.285
2	16.5	39.27	-0.10052	66.205	0.57618	0.087973	4.695	108.57	25.294
2	0	39.77	0.06756	67.295	0.59656	0.091083	4.9513	106.3	25.295
2	0.5	40.27	-3.233	68.962	0.62324	0.095157	5.2994	102.79	25.29
2	1	40.77	-15.203	71.948	0.66048	0.10084	5.7293	107.61	25.291
2	1.5	41.27	-18.964	73.353	0.68703	0.1049	5.9571	110.16	25.289
2	2	41.77	-19.437	72.361	0.69738	0.10648	5.8784	109.29	25.295
2	2.5	42.27	-20.593	72.694	0.71569	0.10927	5.8435	108.93	25.294
2	3	42.77	-19.91	73.666	0.73154	0.11169	5.8342	108.22	25.294
2	3.5	43.27	-20.078	76.084	0.69845	0.10664	5.9119	102.7	25.296
2	4	43.77	-20.618	73.997	0.77977	0.11906	6.279	105.34	25.289
2	4.5	44.27	-19.783	68.138	0.95694	0.14611	6.8885	114.82	25.29
2	5	44.77	-20.026	69.61	0.85447	0.13046	6.3895	111.84	25.29
2	5.5	45.27	-20.306	73.079	0.671	0.10245	5.5705	104.71	25.278
2	6	45.77	-19.829	71.945	0.62191	0.094953	5.2933	98.986	25.289
2	6.5	46.27	-20.622	72.047	0.59246	0.090457	5.085	96.261	25.284
2	7	46.77	-19.526	73.853	0.59008	0.090094	4.9717	97.661	25.29
2	7.5	47.27	-20.617	74.493	0.57125	0.08722	4.7837	95.884	25.296
2	8	47.77	-20.365	74.609	0.55041	0.084038	4.6188	92.943	25.295
2	8.5	48.27	-19.548	73.767	0.5377	0.082097	4.6208	88.44	25.284
2	9	48.77	-20.674	73.262	0.51434	0.07853	4.5631	90.237	25.285
2	9.5	49.27	-19.858	73.017	0.48275	0.073706	4.4592	96.907	25.289
2	10	49.77	-19.246	72.258	0.44859	0.068491	5.4344	98.11	25.279
2	10.5	50.27	-5.0938	71.696	0.4155	0.063439	6.9037	99.725	25.292
2	11	50.77	1.3294	71.883	0.38637	0.058991	9.6049	104.07	25.282
2	11.5	51.27	1.9351	72.517	0.37249	0.056872	8.6068	110.33	25.288
2	12	51.77	2.0943	73.479	0.36977	0.056457	4.9029	117.97	25.294
2	12.5	52.27	1.3678	91.602	0.48504	0.074057	3.8978	114.74	25.289
2	13	52.77	0.048885	95.866	0.64746	0.098856	3.817	109.78	25.294
2	13.5	53.27	-0.0081975	95.323	0.6842	0.10447	3.8313	112.66	25.294
2	14	53.77	-0.16923	96.503	0.62875	0.095998	3.7266	126.67	25.29
2	14.5	54.27	-0.11214	98.361	0.91863	0.14026	4.2456	143.84	25.286
2	15	54.77	0.22683	79.55	0.72414	0.11056	4.3598	128.1	25.289
2	15.5	55.27	-0.036739	60.268	0.5186	0.079181	4.4647	111.6	25.283
2	16	55.77	-0.055061	62.474	0.56057	0.085589	4.7668	113.93	25.289
2	16.5	56.27	-0.13399	65.349	0.60111	0.091778	4.9785	116.38	25.282
2	0	56.77	-0.19107	66.945	0.56031	0.085549	4.4728	114.32	25.288
2	0.5	57.27	-3.4426	68.441	0.53381	0.081504	4.3853	114.92	25.278
2	1	57.77	-15.148	69.754	0.5333	0.081424	5.0571	120.36	25.295
2	1.5	58.27	-18.643	70.131	0.52763	0.08056	4.876	118.81	25.29
2	2	58.77	-19.67	69.995	0.51916	0.079266	4.228	113.44	25.276
2	2.5	59.27	-20.737	70.927	0.51159	0.07811	4.0055	106.47	25.289
2	3	59.77	-19.65	71.603	0.50657	0.077344	3.899	102.02	25.282
2	3.5	60.27	-20.207	71.315	0.5087	0.077669	4.0372	105.15	25.289
2	4	60.77	-20.687	71.06	0.52125	0.079586	3.9758	107.15	25.284
2	4.5	61.27	-19.413	70.83	0.54162	0.082695	3.7649	108.32	25.292
2	5	61.77	-20.534	71.903	0.58228	0.088904	4.0681	109.38	25.291
2	5.5	62.27	-20.273	72.694	0.61414	0.093768	4.3308	109.66	25.291
2	6	62.77	-19.236	71.931	0.60703	0.092682	4.2167	107.35	25.276
2	6.5	63.27	-20.82	71.776	0.59925	0.091494	4.2097	106.97	25.294
2	7	63.77	-20.093	72.111	0.59093	0.090224	4.2889	108.13	25.29
2	7.5	64.27	-19.541	72.877	0.55485	0.084716	4.5602	107.97	25.289
2	8	64.77	-20.494	73.253	0.55236	0.084336	4.6868	110.16	25.294
2	8.5	65.27	-20.016	72.356	0.65645	0.10023	4.3283	119.64	25.291
2	9	65.77	-20.321	71.557	0.73335	0.11197	4.3785	128.43	25.289
2	9.5	66.27	-19.791	70.826	0.79142	0.12084	4.7117	136.73	25.289
2	10	66.77	-19.766	71.477	0.52273	0.079811	5.8255	122.1	25.283
2	10.5	67.27	-4.4983	71.879	0.28313	0.043228	7.3708	107.65	25.275
2	11	67.77	1.4971	70.907	0.2694	0.041132	10.05	102.81	25.291
2	11.5	68.27	2.0859	71.081	0.27811	0.042462	9.2465	99.188	25.294
2	12	68.77	2.0961	72.281	0.30695	0.046866	5.3149	96.642	25.286
2	12.5	69.27	1.5658	72.004	0.30283	0.046236	4.447	96.067	25.277
2	13	69.77	0.24515	71.611	0.29584	0.045169	4.0329	95.441	25.275
2	13.5	70.27	-0.038148	71.648	0.29734	0.045398	3.6083	93.39	25.277
2	14	70.77	0.012239	71.53	0.30119	0.045987	3.4571	91.7	25.277
2	14.5	71.27	-0.10862	71.268	0.30723	0.046908	3.5586	90.344	25.281
2	15	71.77	-0.092059	71.366	0.31698	0.048396	3.6446	88.45	25.286
2	15.5	72.27	0.039019	71.53	0.32745	0.049995	3.6941	86.428	25.283
2	16	72.77	0.017172	71.658	0.33787	0.051587	3.5633	84.28	25.284
2	16.5	73.27	-0.031453	71.485	0.35104	0.053598	3.523	83.044	25.289
2	0	73.77	-0.0029121	70.99	0.36715	0.056057	3.5792	82.78	25.291
2	0.5	74.27	-3.5906	71.108	0.41081	0.062723	4.1601	82.381	25.281
2	1	74.77	-15.205	71.363	0.45923	0.070116	4.7616	82.155	25.283
2	1.5	75.27	-19.095	71.427	0.48722	0.07439	4.4038	83.616	25.289
2	2	75.77	-19.902	72.112	0.51006	0.077877	4.3913	84.836	25.284
2	2.5	76.27	-20.439	73.617	0.52607	0.080321	4.8359	85.737	25.29
2	3	76.77	-19.863	72.42	0.53649	0.081912	5.1191	86.124	25.284
2	3.5	77.27	-20.197	70.748	0.54575	0.083327	5.3231	86.437	25.281
2	4	77.77	-19.684	70.463	0.55654	0.084973	5.2026	87.138	25.287
2	4.5	78.27	-20.585	70.142	0.5612	0.085685	5.0518	87.656	25.29
2	5	78.77	-19.882	69.768	0.55684	0.08502	4.8564	87.901	25.294
2	5.5	79.27	-19.888	69.745	0.56982	0.087002	4.7343	89.254	25.285
2	6	79.77	-20.479	69.886	0.59092	0.090223	4.6465	91.126	25.294
2	6.5	80.27	-19.714	69.942	0.59575	0.09096	4.6487	91.834	25.285
2	7	80.77	-20.702	70.294	0.60062	0.091703	4.6272	92.429	25.285
2	7.5	81.27	-19.732	71.548	0.60742	0.092741	4.5245	92.818	25.285
2	8	81.77	-20.21	71.756	0.60401	0.09222	4.5114	92.782	25.285
2	8.5	82.27	-20.465	71.22	0.59333	0.09059	4.5621	92.445	25.285
2	9	82.77	-19.571	69.741	0.58372	0.089123	4.6979	92.496	25.282
2	9.5	83.27	-20.556	68.289	0.57297	0.087482	4.9352	92.53	25.288
2	10	83.77	-19.098	67.636	0.55473	0.084697	5.7211	92.196	25.283
2	10.5	84.27	-3.9916	67.299	0.53085	0.08105	7.251	91.963	25.289
2	11	84.77	1.4485	67.529	0.49686	0.075861	10.114	91.91	25.288
2	11.5	85.27	2.0475	67.988	0.48137	0.073496	9.3558	92.476	25.29
2	12	85.77	2.1197	68.61	0.47907	0.073145	6.0132	93.486	25.285
2	12.5	86.27	1.0979	68.099	0.47204	0.072071	4.9103	93.573	25.29
2	13	86.77	0.20005	67.41	0.46458	0.070932	4.2669	93.533	25.278
2	13.5	87.27	-0.20939	67.409	0.46531	0.071044	4.0178	94.358	25.29
2	14	87.77	-0.16253	67.278	0.46517	0.071023	3.8861	95.157	25.289
2	14.5	88.27	-0.061756	66.804	0.46277	0.070657	4.061	95.886	25.274
2	15	88.77	-0.15901	66.889	0.4656	0.071088	4.118	95.588	25.29
2	15.5	89.27	-0.011369	67.594	0.47423	0.072406	4.0442	94.149	25.29
2	16	89.77	-0.02652	67.453	0.481	0.07344	4.1499	92.287	25.295
2	16.5	90.27	0.012239	66.956	0.48699	0.074354	4.3312	90.245	25.284
2	0	90.77	0.089406	67.446	0.4924	0.075181	4.2316	92.409	25.285
2	0.5	91.27	-3.9345	67.976	0.50428	0.076994	4.2285	94.967	25.29
2	1	91.77	-15.517	68.168	0.55475	0.0847	4.9598	97.422	25.292
2	1.5	92.27	-19.006	67.485	0.58911	0.089946	5.3555	99.822	25.283
2	2	92.77	-19.959	65.416	0.59796	0.091297	5.2196	102.14	25.289
2	2.5	93.27	-20.486	64.592	0.61567	0.094001	5.1969	103.78	25.278
2	3	93.77	-19.712	64.894	0.64139	0.097928	5.2766	104.8	25.288
2	3.5	94.27	-20.556	65.342	0.64029	0.097761	5.1196	104.77	25.28
2	4	94.77	-19.866	65.857	0.62648	0.095652	4.8504	104.24	25.291
2	4.5	95.27	-20.162	67.411	0.60666	0.092626	4.6736	104.29	25.283
2	5	95.77	-20.414	68.973	0.58661	0.089564	4.5401	104.36	25.276
2	5.5	96.27	-19.754	69.301	0.57226	0.087373	4.6172	103.92	25.289
2	6	96.77	-20.595	69.26	0.56303	0.085964	4.6713	103.37	25.279
2	6.5	97.27	-19.774	68.644	0.56179	0.085775	4.6896	102.64	25.288
2	7	97.77	-20.397	67.977	0.55766	0.085144	4.7436	102.27	25.282
2	7.5	98.27	-19.998	67.283	0.55187	0.084261	4.8179	102.09	25.288
2	8	98.77	-20.071	66.573	0.54512	0.08323	4.7272	102.2	25.289
2	8.5	99.27	-20.47	65.884	0.53824	0.08218	4.6071	102.37	25.279
2	9	99.77	-19.64	65.952	0.53269	0.081332	4.4717	102.82	25.284
2	9.5	100.27	-20.601	70.361	0.54653	0.083446	4.363	104.48	25.292
2	10	100.77	-19.043	90.979	0.6328	0.096616	4.3538	110.64	25.282
2	10.5	101.27	-3.8725	83.292	0.48917	0.074687	8.6662	104.89	25.289
2	11	101.77	1.4855	74.651	0.4044	0.061744	10.846	102.07	25.285
2	11.5	102.27	2.1211	69.006	0.46722	0.071336	8.3522	106.66	25.295
2	12	102.77	2.2723	64.046	0.47469	0.072477	6.4195	111.94	25.289
2	12.5	103.27	1.0912	59.66	0.43585	0.066546	4.9564	117.8	25.282
2	13	103.77	-0.019825	58.354	0.42303	0.064588	4.0548	119.01	25.289
2	13.5	104.27	-0.0015027	60.841	0.44227	0.067527	3.8449	114.49	25.281
2	14	104.77	-0.1724	62.587	0.44374	0.06775	3.7437	108.66	25.295
2	14.5	105.27	-0.085364	63.633	0.42839	0.065408	3.745	101.57	25.289
2	15	105.77	-0.0064357	63.791	0.42565	0.064988	3.7081	100.61	25.294
2	15.5	106.27	-0.21116	63.45	0.43	0.065653	3.6495	103.09	25.294
2	16	106.77	-0.0081975	63.705	0.44897	0.068549	3.7392	104.6	25.295
2	16.5	107.27	0.027038	64.163	0.47293	0.072207	3.8794	105.78	25.294
2	0	107.77	0.06756	64.279	0.48184	0.073569	3.9947	105.25	25.295
2	0.5	108.27	-3.9007	64.354	0.48915	0.074685	4.1117	104.49	25.289
2	1	108.77	-15.41	65.067	0.53813	0.082162	4.662	104.42	25.288
2	1.5	109.27	-18.898	65.707	0.58287	0.088993	5.0391	104.55	25.291
2	2	109.77	-20.046	66.023	0.60885	0.092961	4.6493	105.52	25.29
2	2.5	110.27	-20.288	66.567	0.63011	0.096206	4.4225	106.69	25.283
2	3	110.77	-19.659	67.493	0.64338	0.098232	4.4711	108.17	25.291
2	3.5	111.27	-20.732	67.515	0.64228	0.098064	4.3934	109.34	25.287
2	4	111.77	-19.776	66.943	0.63174	0.096455	4.2327	110.31	25.284
2	4.5	112.27	-20.163	66.394	0.62542	0.09549	4.1711	110.94	25.288
2	5	112.77	-20.368	65.851	0.62011	0.094679	4.1331	111.5	25.289
2	5.5	113.27	-19.675	65.874	0.61681	0.094176	4.2327	112.18	25.284
2	6	113.77	-20.511	65.967	0.61146	0.093358	4.3051	112.77	25.283
2	6.5	114.27	-19.742	66.367	0.59549	0.09092	4.2288	112.81	25.285
2	7	114.77	-20.696	66.306	0.57895	0.088395	4.2851	112.71	25.29
2	7.5	115.27	-20.08	65.438	0.56143	0.085719	4.5736	112.38	25.294
2	8	115.77	-19.774	65.003	0.55629	0.084936	4.6015	112.57	25.282
2	8.5	116.27	-20.366	64.973	0.5627	0.085914	4.3868	113.26	25.284
2	9	116.77	-19.823	64.875	0.55783	0.08517	4.4211	112.97	25.283
2	9.5	117.27	-20.37	64.744	0.54742	0.083581	4.5776	112.2	25.296
2	10	117.77	-19.056	65.172	0.51729	0.078981	5.6172	111.88	25.294
2	10.5	118.27	-3.9261	65.725	0.48273	0.073704	6.8551	111.66	25.292
2	11	118.77	1.4618	64.955	0.46955	0.071691	8.3013	110.98	25.287
2	11.5	119.27	2.0996	64.227	0.45914	0.070103	9.2582	110.39	25.289
2	12	119.77	2.175	63.885	0.46705	0.07131	6.7359	110.51	25.289
2	12.5	120.27	0.93648	63.736	0.47345	0.072287	4.6831	110.49	25.277
2	13	120.77	-0.048366	64.208	0.47504	0.07253	4.1365	110.05	25.288
2	13.5	121.27	-0.083602	64.646	0.47467	0.072473	3.8048	109.64	25.279
2	14	121.77	-0.0064357	65.031	0.47106	0.071922	3.8282	109.29	25.285
2	14.5	122.27	-0.076907	65.587	0.47845	0.07305	3.785	109.71	25.291
2	15	122.77	-0.024758	66.292	0.49533	0.075628	3.6845	110.82	25.277
2	15.5	123.27	-0.063518	67.285	0.56772	0.086681	3.771	116.57	25.289
2	16	123.77	-0.14738	68.383	0.66045	0.10084	3.926	124.03	25.295
2	16.5	124.27	0.090815	67.335	0.88605	0.13528	4.739	139.45	25.291
2	0	124.77	-0.10369	66.646	1.0406	0.15888	5.48	149.76	25.281
2	0.5	125.27	-4.072	67.933	0.83663	0.12774	5.8005	134.42	25.289
2	1	125.77	-15.297	69.008	0.75823	0.11577	5.846	128.35	25.29
2	1.5	126.27	-18.673	69.794	0.85057	0.12987	5.5176	134.88	25.295
2	2	126.77	-19.454	69.216	1.0034	0.15321	6.3937	146.81	25.288
2	2.5	127.27	-20.758	68.081	1.181	0.18032	7.7615	160.94	25.294
2	3	127.77	-19.622	69.577	0.95803	0.14627	7.4965	149.93	25.29
2	3.5	128.27	-19.882	70.764	0.72846	0.11122	6.9381	136.85	25.284
2	4	128.77	-20.592	70.578	0.54761	0.08361	5.7833	121.95	25.295
2	4.5	129.27	-19.301	71.098	0.47463	0.072468	5.0801	113.51	25.289
2	5	129.77	-20.241	72.197	0.49029	0.074858	4.7479	110.38	25.285
2	5.5	130.27	-20.638	72.656	0.46842	0.071519	4.6757	106.26	25.288
2	6	130.77	-19.293	72.933	0.45004	0.068713	4.6055	102.87	25.295
2	6.5	131.27	-20.499	72.889	0.45685	0.069752	4.4416	102.1	25.289
2	7	131.77	-20.435	73.779	0.46155	0.07047	4.2832	100.5	25.29
2	7.5	132.27	-19.291	75.298	0.46483	0.070971	4.1291	98.33	25.29
2	8	132.77	-20.32	77.216	0.46674	0.071262	4.1652	95.894	25.284
2	8.5	133.27	-20.491	78.258	0.4669	0.071287	4.2286	93.86	25.295
2	9	133.77	-19.492	78.311	0.46511	0.071013	4.3228	92.281	25.281
2	9.5	134.27	-20.759	78.538	0.49019	0.074843	4.4255	91.084	25.289
2	10	134.77	-19.281	78.284	0.47862	0.073076	5.6326	89.91	25.29
2	10.5	135.27	-3.8221	77.326	0.41231	0.062952	8.4112	88.732	25.282
2	11	135.77	1.5206	77.561	0.43229	0.066003	8.9818	89.106	25.29
2	11.5	136.27	1.8847	78.093	0.4553	0.069516	8.3061	89.276	25.293
2	12	136.77	2.0392	78.838	0.45403	0.069322	5.73	88.452	25.291
2	12.5	137.27	1.0073	78.593	0.46363	0.070788	4.6236	87.982	25.29
2	13	137.77	0.19512	78.202	0.47442	0.072436	4.0851	87.69	25.283
2	13.5	138.27	-0.13898	78.107	0.48084	0.073415	4.0907	87.644	25.278
2	14	138.77	0.049064	77.033	0.48826	0.074549	4.248	87.706	25.291
2	14.5	139.27	-0.12063	75.699	0.49696	0.075877	4.4397	87.847	25.292
2	15	139.77	-0.0013857	75.01	0.51095	0.078013	4.496	88.211	25.281
2	15.5	140.27	-0.02467	74.586	0.5101	0.077883	4.4595	88.671	25.29
2	16	140.77	-0.16226	74.391	0.49644	0.075798	4.343	89.211	25.294
2	16.5	141.27	0.057531	73.573	0.49978	0.076307	4.3708	89.571	25.285
2	0	141.77	-0.05995	73.025	0.51533	0.078681	4.5006	90.577	25.29
2	0.5	142.27	-4.3238	73.308	0.55889	0.085332	4.8639	93.296	25.29
2	1	142.77	-15.708	73.019	0.59963	0.091553	4.8655	93.806	25.29
2	1.5	143.27	-19.028	72.412	0.63881	0.097535	4.6669	93.093	25.288
2	2	143.77	-19.907	73.97	0.65923	0.10065	4.5118	92.036	25.29
2	2.5	144.27	-20.536	79.722	0.75564	0.11537	4.5523	98.432	25.29
2	3	144.77	-19.754	91.56	0.98239	0.14999	4.9757	117.7	25.292
2	3.5	145.27	-20.293	95.947	1.3239	0.20213	6.3515	149.78	25.275
2	4	145.77	-20.075	95.156	1.1804	0.18023	7.1277	155.76	25.292
2	4.5	146.27	-19.826	100.74	0.9224	0.14083	6.5071	155.12	25.29
2	5	146.77	-20.654	106.07	0.74785	0.11418	5.3576	147.61	25.289
2	5.5	147.27	-19.658	98.192	0.77604	0.11849	5.25	135.99	25.285
2	6	147.77	-20.452	77.2	1.0051	0.15345	6.1927	132.91	25.29
2	6.5	148.27	-19.893	66.376	1.0628	0.16228	6.709	137.13	25.295
2	7	148.77	-19.833	67.014	0.92762	0.14163	6.7446	149.58	25.295
2	7.5	149.27	-20.576	68.812	0.73949	0.11291	6.2186	148.63	25.29
2	8	149.77	-19.476	71.142	0.52702	0.080466	5.4343	141.51	25.294
2	8.5	150.27	-20.39	71.989	0.51822	0.079123	5.0463	131.52	25.29
2	9	150.77	-19.9	72.611	0.50076	0.076457	4.6834	125.78	25.294
2	9.5	151.27	-20.387	72.807	0.46605	0.071157	4.3669	128.13	25.287
2	10	151.77	-18.927	73.522	0.41602	0.063519	5.6705	126.45	25.293
2	10.5	152.27	-3.4126	74.336	0.36423	0.055611	7.6445	122.76	25.295
2	11	152.77	1.5961	73.776	0.36592	0.05587	9.2513	116.35	25.29
2	11.5	153.27	2.1147	73.823	0.37005	0.056499	8.8046	109.08	25.29
2	12	153.77	2.284	74.61	0.37713	0.057581	5.8527	100.75	25.289
2	12.5	154.27	1.0626	76.085	0.38482	0.058755	4.5137	98.937	25.29
2	13	154.77	0.12774	77.688	0.39228	0.059894	3.6865	98.256	25.29
2	13.5	155.27	-0.17602	79.296	0.39889	0.060903	3.3848	97.407	25.295
2	14	155.77	0.0021423	79.474	0.4083	0.06234	3.5083	96.547	25.289
2	14.5	156.27	-0.034901	79.111	0.4181	0.063836	3.7125	94.853	25.289
2	15	156.77	-0.17425	78.351	0.42688	0.065176	3.8189	90.927	25.292
2	15.5	157.27	-0.05995	78.915	0.44341	0.067701	3.7376	89.432	25.292
2	16	157.77	-0.041604	81.492	0.46482	0.07097	3.6728	89.066	25.29
2	16.5	158.27	-0.081823	89.202	0.49322	0.075306	3.8889	89.557	25.288
2	0	158.77	-0.051835	92.01	0.50069	0.076446	4.0772	90.638	25.297
2	0.5	159.27	-4.6276	89.309	0.53436	0.081586	4.479	94.755	25.295
2	1	159.77	-15.945	84.491	0.58907	0.08994	4.8751	100.2	25.296
2	1.5	160.27	-19.313	84.581	0.65434	0.099905	4.6222	102.95	25.295
2	2	160.77	-19.821	83.49	0.65224	0.099586	4.7515	108.48	25.295
2	2.5	161.27	-20.32	84.207	0.6437	0.09828	4.8905	114.89	25.29
2	3	161.77	-19.378	89.716	0.66632	0.10173	4.7929	121.37	25.296
2	3.5	162.27	-20.836	76.961	0.58441	0.089229	4.8385	118.48	25.295
2	4	162.77	-19.925	66.011	0.51546	0.0787	4.8304	114.99	25.295
2	4.5	163.27	-19.835	67.794	0.53408	0.081545	4.4999	109.4	25.294
2	5	163.77	-20.747	69.093	0.52751	0.08054	4.3511	102.61	25.281
2	5.5	164.27	-19.704	69.691	0.4843	0.073944	4.4662	94.05	25.295
2	6	164.77	-20.57	69.511	0.47519	0.072552	4.5238	89.719	25.294
2	6.5	165.27	-19.897	68.982	0.48136	0.073494	4.5557	87.282	25.295
2	7	165.77	-20.377	69.07	0.47624	0.072713	4.5199	83.244	25.294
2	7.5	166.27	-20.13	69.286	0.47339	0.072278	4.4742	79.693	25.286
2	8	166.77	-19.88	69.846	0.48098	0.073436	4.405	78.222	25.293
2	8.5	167.27	-20.534	69.639	0.48507	0.074062	4.3727	78.061	25.289
2	9	167.77	-19.569	68.674	0.48574	0.074163	4.3768	79.19	25.291
2	9.5	168.27	-20.412	68.567	0.50269	0.076752	4.429	84.901	25.292
2	10	168.77	-18.996	68.746	0.52474	0.080118	4.5148	92.118	25.287
2	10.5	169.27	-3.2884	69.134	0.4777	0.072936	8.2708	95.458	25.294
2	11	169.77	1.613	69.508	0.45248	0.069086	10.324	97.368	25.294
2	11.5	170.27	2.0138	69.844	0.4845	0.073974	7.9104	95.525	25.29
2	12	170.77	2.1062	70.152	0.49242	0.075184	6.0567	91.135	25.294
2	12.5	171.27	0.87778	70.438	0.48153	0.073521	4.6404	84.757	25.29
2	13	171.77	-0.066653	70.381	0.48693	0.074345	4.2125	88.307	25.295
2	13.5	172.27	-0.066653	70.261	0.49587	0.075711	4.0111	92.691	25.29
2	14	172.77	-0.046543	70.104	0.50973	0.077826	4.1683	92.611	25.285
2	14.5	173.27	-0.028198	69.767	0.5168	0.078905	4.33	92.563	25.291
2	15	173.77	0.030366	69.198	0.51514	0.078653	4.4975	92.557	25.29
2	15.5	174.27	-0.086762	69.094	0.51963	0.079337	4.6829	92.918	25.294
2	16	174.77	0.018724	69.189	0.52675	0.080424	4.8761	93.436	25.295
2	16.5	175.27	-0.10864	68.848	0.53035	0.080974	4.9064	94.826	25.296
2	0	175.77	-0.056774	68.63	0.54008	0.08246	5.0244	96.012	25.294
2	0.5	176.27	-4.9193	68.918	0.57268	0.087437	5.4846	96.333	25.295
2	1	176.77	-16.007	68.982	0.60563	0.092468	5.705	96.648	25.295
2	1.5	177.27	-19.065	68.801	0.63897	0.097559	5.6629	96.955	25.294
2	2	177.77	-19.971	68.147	0.65927	0.10066	5.895	97.668	25.296
2	2.5	178.27	-20.551	67.321	0.67479	0.10303	6.2275	98.528	25.296
2	3	178.77	-19.523	67.574	0.68016	0.10385	6.171	99.769	25.295
2	3.5	179.27	-20.605	67.769	0.68171	0.10408	6.0947	102.09	25.294
2	4	179.77	-20.068	67.424	0.6683	0.10204	6.0248	109.25	25.301
2	4.5	180.27	-19.828	67.25	0.65888	0.1006	6.0146	112.19	25.294
2	5	180.77	-20.432	67.34	0.65561	0.1001	6.0965	108.63	25.295
2	5.5	181.27	-19.742	67.552	0.63889	0.097547	5.9565	103.47	25.298
2	6	181.77	-20.553	67.842	0.61367	0.093696	5.6762	97.287	25.296
2	6.5	182.27	-19.786	67.534	0.58802	0.08978	5.5275	99.199	25.298
2	7	182.77	-20.226	67.184	0.56529	0.08631	5.4064	102.47	25.293
2	7.5	183.27	-20.259	67.924	0.59131	0.090282	5.3407	103.78	25.291
2	8	183.77	-19.536	68.552	0.60878	0.09295	5.3754	104.87	25.294
2	8.5	184.27	-20.836	68.921	0.60673	0.092636	5.6395	105.45	25.296
2	9	184.77	-19.863	69.255	0.608	0.09283	5.8726	105.69	25.296
2	9.5	185.27	-19.803	69.562	0.6118	0.093411	6.0821	105.66	25.298
2	10	185.77	-19.113	69.169	0.57738	0.088154	7.4679	105.71	25.297
2	10.5	186.27	-3.3406	68.677	0.53835	0.082197	9.035	105.78	25.297
2	11	186.77	1.6296	68.484	0.52263	0.079796	10.258	105.9	25.295
2	11.5	187.27	1.9669	68.447	0.50899	0.077714	10.199	105.94	25.296
2	12	187.77	2.0441	68.714	0.49937	0.076245	7.6648	105.85	25.294
2	12.5	188.27	0.83756	68.514	0.49169	0.075073	6.003	105.54	25.299
2	13	188.77	-0.073356	67.998	0.48532	0.0741	4.9285	105.08	25.298
2	13.5	189.27	0.10622	67.8	0.47679	0.072797	4.674	104.54	25.3
2	14	189.77	-0.21095	67.659	0.46812	0.071473	4.5939	104.39	25.297
2	14.5	190.27	-0.043368	67.382	0.46452	0.070923	4.6293	110.98	25.296
2	15	190.77	-0.02467	67.181	0.46294	0.070682	4.6769	114.98	25.301
2	15.5	191.27	-0.12063	67.183	0.46681	0.071273	4.7575	112.05	25.297
2	16	191.77	0.015548	67.102	0.47403	0.072375	4.8521	107.84	25.297
2	16.5	192.27	-0.1993	66.933	0.48479	0.074019	4.9616	102.27	25.302
2	0	192.77	-0.10193	66.768	0.49276	0.075235	5.233	102.82	25.301
2	0.5	193.27	-5.0453	66.605	0.49947	0.076259	5.5769	106.11	25.298
2	1	193.77	-16.15	66.893	0.53992	0.082435	5.6791	106.39	25.298
2	1.5	194.27	-19.239	67.217	0.58154	0.08879	5.7681	106.27	25.3
2	2	194.77	-19.707	67.356	0.5965	0.091075	6.0049	106	25.298
2	2.5	195.27	-20.33	67.272	0.60735	0.092731	6.2089	106.06	25.299
2	3	195.77	-19.645	66.723	0.6096	0.093075	6.3445	106.83	25.298
2	3.5	196.27	-20.304	66.565	0.60569	0.092478	6.277	107.49	25.301
2	4	196.77	-20.081	66.771	0.59606	0.091007	6.0209	108.05	25.298
2	4.5	197.27	-20.048	67.122	0.59128	0.090278	5.8664	108.35	25.297
2	5	197.77	-20.434	67.53	0.58837	0.089833	5.7509	108.54	25.294
2	5.5	198.27	-19.63	67.157	0.58676	0.089588	5.9056	108.71	25.296
2	6	198.77	-20.663	66.814	0.5873	0.08967	6.0595	108.98	25.302
2	6.5	199.27	-19.825	66.891	0.59957	0.091544	6.1218	109.84	25.298
2	7	199.77	-20.195	66.918	0.60388	0.092201	6.0387	110.35	25.296
2	7.5	200.27	-20.338	66.855	0.59384	0.090668	5.694	110.24	25.298
2	8	200.77	-19.524	66.813	0.5873	0.089669	5.5442	113.93	25.297
2	8.5	201.27	-20.373	66.788	0.58347	0.089086	5.5466	120.61	25.298
2	9	201.77	-19.862	66.637	0.58323	0.089048	5.7781	119.81	25.295
2	9.5	202.27	-20.041	66.449	0.58408	0.089178	6.0802	116.72	25.296
2	10	202.77	-18.59	66.686	0.55818	0.085224	7.5874	111.16	25.299
2	10.5	203.27	-3.0181	66.967	0.53416	0.081557	9.0838	106.91	25.295
2	11	203.77	1.638	67.371	0.52551	0.080236	10.261	109.88	25.302
2	11.5	204.27	2.1027	67.365	0.51689	0.078919	10.04	111.53	25.296
2	12	204.77	2.1214	66.715	0.50831	0.077609	7.6318	111.11	25.299
2	12.5	205.27	0.83756	66.815	0.51468	0.078582	5.9992	111.3	25.301
2	13	205.77	-0.0080888	67.447	0.53169	0.08118	4.9183	111.91	25.295
2	13.5	206.27	0.040597	68.103	0.53926	0.082336	4.8526	111.95	25.303
2	14	206.77	0.03213	68.739	0.54363	0.083003	5.0243	111.86	25.298
2	14.5	207.27	-0.02467	68.989	0.53347	0.08145	5.1423	111.72	25.3
2	15	207.77	-0.046543	69.192	0.528	0.080617	5.2672	112.07	25.297
2	15.5	208.27	-0.048307	69.297	0.53224	0.081263	5.4061	113.42	25.297
2	16	208.77	-0.086762	69.514	0.53021	0.080954	5.3119	113.97	25.302
2	16.5	209.27	0.037422	69.806	0.52395	0.079998	5.0599	113.97	25.3
2	0	209.77	-0.056774	68.905	0.52592	0.080299	5.229	114.12	25.298
2	0.5	210.27	-5.0252	67.954	0.53343	0.081445	5.4468	114.25	25.296
2	1	210.77	-16.165	67.931	0.57569	0.087898	5.587	114.12	25.3
2	1.5	211.27	-19.065	68.174	0.60514	0.092394	5.5992	116.4	25.301
2	2	211.77	-19.984	68.92	0.61031	0.093182	5.3687	123.24	25.293
2	2.5	212.27	-20.585	68.928	0.59976	0.091572	5.2258	123.89	25.296
2	3	212.77	-19.627	68.466	0.57924	0.088439	5.1385	120.61	25.295
2	3.5	213.27	-20.642	67.471	0.56853	0.086804	5.0897	114.84	25.298
2	4	213.77	-20.046	66.508	0.55991	0.085488	5.0398	109.08	25.296
2	4.5	214.27	-19.744	67.82	0.55954	0.085431	4.8488	111.36	25.299
2	5	214.77	-20.643	68.955	0.55175	0.084242	4.6348	112.67	25.298
2	5.5	215.27	-19.72	69.688	0.52709	0.080476	4.3686	111.73	25.299
2	6	215.77	-20.415	68.607	0.51467	0.078581	4.3398	111.35	25.3
2	6.5	216.27	-19.964	66.268	0.51075	0.077983	4.4756	111.35	25.296
2	7	216.77	-20.177	66.276	0.52668	0.080414	4.8163	112.42	25.299
2	7.5	217.27	-20.45	67.007	0.54872	0.083779	5.22	113.83	25.297
2	8	217.77	-19.472	67.932	0.54568	0.083315	5.1203	112.69	25.298
2	8.5	218.27	-20.58	68.875	0.54181	0.082725	5.0515	111.77	25.3
2	9	218.77	-19.882	69.859	0.5374	0.082051	5.1341	111.8	25.301
2	9.5	219.27	-19.962	70.727	0.53218	0.081254	5.0973	111.16	25.3
2	10	219.77	-19.058	71.488	0.52623	0.080345	4.9504	109.89	25.298
2	10.5	220.27	-3.0735	68.449	0.48623	0.074238	8.0517	108.38	25.297
2	11	220.77	1.5894	64.709	0.43994	0.067171	11.752	106.82	25.297
2	11.5	221.27	2.0325	66.543	0.47462	0.072465	9.0501	108.01	25.303
2	12	221.77	1.9852	68.207	0.49952	0.076267	6.6039	108.79	25.296
2	12.5	222.27	0.78746	69.064	0.48738	0.074414	5.3009	108.09	25.297
2	13	222.77	0.023663	69.389	0.47281	0.072189	4.4634	107.69	25.296
2	13.5	223.27	0.030366	69.177	0.45577	0.069588	4.0959	107.59	25.296
2	14	223.77	-0.12381	67.825	0.45139	0.068919	4.1964	108.36	25.297
2	14.5	224.27	-0.0013857	66.116	0.45097	0.068855	4.4435	109.39	25.298
2	15	224.77	-0.051835	66.66	0.46205	0.070547	4.6111	110.54	25.302
2	15.5	225.27	-0.043368	67.459	0.47327	0.07226	4.7662	111.47	25.3
2	16	225.77	0.027191	68.898	0.48161	0.073533	4.8801	111.12	25.297
2	16.5	226.27	-0.065241	69.264	0.48388	0.073879	4.9543	110.99	25.3
2	0	226.77	-0.0031496	68.251	0.47832	0.073031	4.9774	111.16	25.306
2	0.5	227.27	-5.5233	67.375	0.51859	0.079179	5.2365	111.81	25.298
2	1	227.77	-16.249	66.568	0.58135	0.088761	5.6114	112.72	25.295
2	1.5	228.27	-19.133	67.646	0.61213	0.093461	5.7817	113.16	25.306
2	2	228.77	-19.873	68.948	0.63573	0.097064	5.9142	113.55	25.301
2	2.5	229.27	-20.563	69.744	0.64353	0.098255	6.0053	114.13	25.301
2	3	229.77	-19.58	69.457	0.65014	0.099264	6.1809	114.76	25.299
2	3.5	230.27	-20.422	67.633	0.65506	0.10002	6.4768	115.47	25.299
2	4	230.77	-20.299	67.16	0.65921	0.10065	6.4522	120.53	25.297
2	4.5	231.27	-19.509	67.514	0.66289	0.10121	6.2315	128.25	25.302
2	5	231.77	-20.61	68.908	0.65936	0.10067	6.1438	126.53	25.301
2	5.5	232.27	-19.92	70.251	0.65283	0.099675	6.0723	122.66	25.294
2	6	232.77	-20.076	70.063	0.63578	0.097072	5.9488	116.26	25.297
2	6.5	233.27	-20.563	69.22	0.62526	0.095465	6.1046	113.68	25.3
2	7	233.77	-19.605	67.479	0.62368	0.095224	6.644	116.33	25.298
2	7.5	234.27	-20.366	67.291	0.62876	0.096	6.5847	117.62	25.3
2	8	234.77	-20.415	68.031	0.63783	0.097385	6.1675	118.09	25.303
2	8.5	235.27	-19.59	69.247	0.63336	0.096703	6.0284	116.98	25.3
2	9	235.77	-20.229	70.083	0.62814	0.095905	5.9245	115.81	25.3
2	9.5	236.27	-20.058	68.497	0.63016	0.096214	5.7753	115.64	25.303
2	10	236.77	-17.985	67.639	0.62069	0.094768	6.9585	116.25	25.298
2	10.5	237.27	-2.7295	67.961	0.59254	0.090471	10.308	118.12	25.3
2	11	237.77	1.5608	68.955	0.57645	0.088014	10.727	118.03	25.295
2	11.5	238.27	2.0392	70.366	0.56781	0.086693	9.3379	116.71	25.3
2	12	238.77	1.8695	71.026	0.56794	0.086714	7.3967	116.71	25.295
2	12.5	239.27	0.66151	71.478	0.56366	0.086061	5.7598	116.73	25.3
2	13	239.77	0.055767	71.477	0.54255	0.082838	5.2658	116.45	25.302
2	13.5	240.27	-0.058538	71.445	0.53204	0.081232	5.135	115.81	25.299
2	14	240.77	-0.016556	71.39	0.52991	0.080907	5.2917	114.89	25.297
2	14.5	241.27	-0.061713	68.983	0.51937	0.079298	5.457	112.78	25.3
2	15	241.77	-0.016556	66.441	0.50875	0.077676	5.6176	110.28	25.301
2	15.5	242.27	0.070937	66.449	0.51244	0.078239	5.7019	104.82	25.297
2	16	242.77	-0.034901	66.747	0.51409	0.078492	5.6968	101.03	25.301
2	16.5	243.27	-0.029962	67.848	0.5101	0.077883	5.4439	101.87	25.305
2	0	243.77	-0.10546	68.04	0.51163	0.078116	5.2605	103.86	25.296
2	0.5	244.27	-5.681	67.358	0.51844	0.079156	5.1437	106.94	25.299
2	1	244.77	-16.319	65.569	0.54077	0.082565	5.3096	108.7	25.3
2	1.5	245.27	-19.278	63.358	0.56901	0.086878	5.5833	109.96	25.298
2	2	245.77	-20.029	63.181	0.58199	0.08886	5.9776	111.06	25.295
2	2.5	246.27	-20.324	63.456	0.59157	0.090322	6.3987	112.14	25.3
2	3	246.77	-19.902	65.311	0.58928	0.089972	6.4063	112.49	25.304
2	3.5	247.27	-20.282	66.73	0.58351	0.089091	6.3905	112.62	25.302
2	4	247.77	-19.876	64.617	0.56163	0.085751	6.431	111.63	25.298
2	4.5	248.27	-20.546	62.981	0.54808	0.083682	6.4703	110.99	25.306
2	5	248.77	-19.58	62.926	0.56209	0.08582	6.5056	111.53	25.3
2	5.5	249.27	-20.363	63.343	0.56878	0.086842	6.4888	111.85	25.299
2	6	249.77	-20.106	64.748	0.5602	0.085532	6.363	111.75	25.302
2	6.5	250.27	-19.747	65.522	0.55504	0.084745	6.2692	111.71	25.304
2	7	250.77	-20.794	65.641	0.55343	0.084499	6.2086	111.74	25.302
2	7.5	251.27	-19.585	64.466	0.55302	0.084436	6.447	112	25.3
2	8	251.77	-20.455	62.636	0.55322	0.084466	6.837	112.37	25.3
2	8.5	252.27	-20.551	62.772	0.56432	0.086161	6.9258	113.13	25.3
2	9	252.77	-19.429	63.626	0.57939	0.088462	6.9049	114.03	25.306
2	9.5	253.27	-20.487	65.109	0.5757	0.087899	6.5376	113.91	25.298
2	10	253.77	-18.184	66.558	0.56635	0.086471	6.3237	113.61	25.302
2	10.5	254.27	-2.3556	65.197	0.51144	0.078087	10.235	113.21	25.298
2	11	254.77	1.6345	64.058	0.47152	0.071993	12.968	113.09	25.302
2	11.5	255.27	2.0526	63.947	0.50154	0.076575	10.205	114.21	25.3
2	12	255.77	2.0071	64.416	0.52294	0.079844	7.7606	114.99	25.3
2	12.5	256.27	0.53393	66.253	0.52406	0.080015	6.0662	114.97	25.3
2	13	256.77	0.057385	66.746	0.52223	0.079735	5.2318	115.3	25.301
2	13.5	257.27	-0.036449	65.954	0.51757	0.079023	5.2212	115.96	25.304
2	14	257.77	0.0053721	65.599	0.5175	0.079012	5.2125	115.94	25.296
2	14.5	258.27	-0.085299	65.446	0.51954	0.079324	5.2046	115.61	25.295
2	15	258.77	-0.021337	67.024	0.51627	0.078825	5.144	115.31	25.3
2	15.5	259.27	-0.07335	68.65	0.51219	0.078202	5.1265	115.49	25.298
2	16	259.77	-0.096896	68.057	0.50923	0.07775	5.561	119.81	25.297
2	16.5	260.27	0.040516	68.363	0.50236	0.0767	5.8707	121.52	25.303
2	0	260.77	0.0071293	70.494	0.48753	0.074436	5.9273	117.94	25.307
2	0.5	261.27	-5.6341	70.712	0.48211	0.07361	6.1177	112.77	25.301
2	1	261.77	-16.378	69.883	0.48186	0.073571	6.3815	106.73	25.3
2	1.5	262.27	-19.235	69.748	0.50493	0.077093	6.2442	106.18	25.296
2	2	262.77	-19.915	70.03	0.52249	0.079774	6.0939	106.05	25.303
2	2.5	263.27	-20.576	71.718	0.51165	0.078119	6.0146	105.84	25.301
2	3	263.77	-19.638	71.81	0.53686	0.081968	5.8975	109.02	25.295
2	3.5	264.27	-20.642	70.593	0.59162	0.09033	5.7492	114.99	25.302
2	4	264.77	-19.853	70.403	0.60036	0.091663	5.7279	117.33	25.303
2	4.5	265.27	-20.021	70.427	0.58986	0.090061	5.721	118.1	25.307
2	5	265.77	-20.182	70.612	0.51341	0.078388	5.6599	113.27	25.307
2	5.5	266.27	-20.041	70.237	0.46815	0.071477	5.4308	109.54	25.301
2	6	266.77	-20.41	69.161	0.46198	0.070536	4.9912	107.17	25.302
2	6.5	267.27	-19.835	68.941	0.46262	0.070633	4.8571	104.76	25.297
2	7	267.77	-20.524	69.087	0.46616	0.071174	4.8538	102.32	25.301
2	7.5	268.27	-19.588	68.465	0.46045	0.070302	4.8972	100.76	25.305
2	8	268.77	-20.461	67.951	0.45743	0.069841	4.9449	99.387	25.302
2	8.5	269.27	-20.108	67.999	0.46677	0.071266	5.0023	98.622	25.299
2	9	269.77	-19.57	68.299	0.46981	0.071731	5.0773	97.668	25.302
2	9.5	270.27	-20.801	68.926	0.46463	0.07094	5.1752	96.467	25.301
2	10	270.77	-17.673	68.663	0.44101	0.067334	6.892	94.451	25.306
2	10.5	271.27	-2.4174	68.013	0.40938	0.062505	9.3119	92.081	25.301
2	11	271.77	1.712	69.064	0.39842	0.060831	9.0899	89.749	25.307
2	11.5	272.27	2.081	70.032	0.38524	0.058819	8.2282	87.815	25.3
2	12	272.77	2.0592	70.258	0.35863	0.054756	5.7575	87.305	25.304
2	12.5	273.27	0.51531	70.251	0.36655	0.055966	4.3606	88.538	25.301
2	13	273.77	0.082688	70.023	0.40745	0.06221	3.9885	91.433	25.302
2	13.5	274.27	0.0018577	70.541	0.44551	0.068021	3.9212	96.894	25.301
2	14	274.77	-0.13063	71.209	0.48208	0.073604	3.9828	102.65	25.301
2	14.5	275.27	-0.023094	71.557	0.51253	0.078254	4.4557	105.57	25.298
2	15	275.77	0.028918	71.659	0.5192	0.079273	4.677	105.81	25.305
2	15.5	276.27	-0.13555	71.448	0.49541	0.07564	4.5759	102.63	25.299
2	16	276.77	0.040516	71.537	0.45808	0.069941	4.9467	97.872	25.304
2	16.5	277.27	-0.10357	71.71	0.41897	0.063968	5.4035	92.827	25.306
2	0	277.77	0.099206	71.723	0.40748	0.062214	5.1523	90.196	25.302
2	0.5	278.27	-5.7417	71.847	0.41593	0.063505	5.0849	88.431	25.302
2	1	278.77	-16.542	72.126	0.45294	0.069156	5.2809	87.906	25.306
2	1.5	279.27	-19.335	71.528	0.45773	0.069887	5.0093	88.551	25.3
2	2	279.77	-19.902	70.683	0.45217	0.069038	4.5912	89.573	25.301
2	2.5	280.27	-20.231	70.697	0.45487	0.06945	4.3571	90.339	25.305
2	3	280.77	-19.937	69.963	0.45505	0.069477	4.2204	91.072	25.299
2	3.5	281.27	-20.298	67.866	0.45061	0.0688	4.2613	91.743	25.304
2	4	281.77	-19.675	67.121	0.44956	0.06864	4.2084	92.867	25.305
2	4.5	282.27	-20.658	67.432	0.45116	0.068883	4.0822	94.345	25.305
2	5	282.77	-19.821	66.728	0.44146	0.067403	4.081	93.97	25.305
2	5.5	283.27	-20.066	65.746	0.42866	0.065448	4.1142	93.084	25.306
2	6	283.77	-20.336	66.75	0.43197	0.065955	4.07	93.573	25.299
2	6.5	284.27	-19.722	67.193	0.43613	0.066589	4.0948	94.081	25.304
2	7	284.77	-20.528	64.745	0.44083	0.067307	4.4419	94.399	25.3
2	7.5	285.27	-20.069	62.973	0.44704	0.068254	4.6279	94.701	25.305
2	8	285.77	-19.922	62.953	0.45713	0.069796	4.3954	94.96	25.3
2	8.5	286.27	-20.712	62.913	0.46252	0.070618	4.2471	95.142	25.305
2	9	286.77	-19.643	62.837	0.45994	0.070224	4.2412	95.194	25.306
2	9.5	287.27	-20.331	63.298	0.45304	0.069171	4.4539	95.325	25.3
2	10	287.77	-18.046	64.388	0.44109	0.067345	4.9226	95.548	25.307
2	10.5	288.27	-2.3254	63.485	0.42183	0.064406	7.0657	95.686	25.307
2	11	288.77	1.6244	61.303	0.39789	0.060751	10.283	95.77	25.304
2	11.5	289.27	2.1214	60.759	0.41068	0.062703	9.478	96.646	25.304
2	12	289.77	2.0307	61.198	0.44548	0.068017	6.2603	97.997	25.301
2	12.5	290.27	0.49036	62.181	0.45885	0.070058	4.7158	98.8	25.301
2	13	290.77	-0.028014	63.434	0.46161	0.070479	3.9995	99.331	25.306
2	13.5	291.27	-0.046641	63.121	0.46726	0.071343	3.9454	99.974	25.304
2	14	291.77	-0.1338	62.379	0.47372	0.072328	4.0724	100.65	25.307
2	14.5	292.27	-0.028014	62.56	0.4924	0.07518	4.1669	101.43	25.308
2	15	292.77	-0.11552	62.894	0.5131	0.078341	4.2561	102.24	25.301
2	15.5	293.27	-0.071944	62.919	0.52394	0.079995	4.5171	102.1	25.308
2	16	293.77	-0.019931	62.952	0.53343	0.081445	4.7749	101.98	25.306
2	16.5	294.27	-0.091976	63.498	0.52496	0.080152	4.7686	103.07	25.306
2	0	294.77	0.023998	63.931	0.52288	0.079835	4.8327	104.05	25.306
2	0.5	295.27	-6.0471	63.794	0.55262	0.084374	5.2473	104.46	25.306
2	1	295.77	-16.383	63.598	0.58273	0.088972	5.5275	104.75	25.305
2	1.5	296.27	-19.163	63.248	0.61379	0.093715	5.4684	104.7	25.306
2	2	296.77	-20.157	63.363	0.62884	0.096012	5.4002	105.96	25.305
2	2.5	297.27	-20.167	64.239	0.6177	0.094311	5.3174	109.36	25.307
2	3	297.77	-19.778	64.367	0.60688	0.092659	5.2947	112.13	25.307
2	3.5	298.27	-20.647	63.814	0.59635	0.091051	5.3267	114.34	25.308
2	4	298.77	-19.625	63.84	0.59349	0.090614	5.3048	118.31	25.31
2	4.5	299.27	-20.574	64.195	0.59499	0.090844	5.2524	123.3	25.308
2	5	299.77	-20.073	63.984	0.58213	0.08888	5.2649	122.1	25.309
2	5.5	300.27	-19.774	63.604	0.56497	0.086261	5.2968	119.07	25.306
2	6	300.77	-20.439	63.629	0.55509	0.084751	5.2513	111.69	25.304
2	6.5	301.27	-19.984	63.709	0.54617	0.08339	5.1954	103.74	25.307
2	7	301.77	-20.288	63.86	0.5493	0.083868	5.0224	104.87	25.301
2	7.5	302.27	-19.801	63.972	0.5505	0.08405	4.8779	105.8	25.303
2	8	302.77	-20.726	63.81	0.5378	0.082112	4.9366	105.17	25.3
2	8.5	303.27	-19.784	63.643	0.52708	0.080475	4.9723	104.53	25.305
2	9	303.77	-19.928	63.46	0.52265	0.079799	4.9349	103.87	25.307
2	9.5	304.27	-20.598	63.383	0.51621	0.078816	5.2686	103.69	25.305
2	10	304.77	-16.94	63.509	0.50595	0.07725	6.3075	104.42	25.307
2	10.5	305.27	-1.8773	63.423	0.49643	0.075795	7.9712	104.74	25.306
2	11	305.77	1.7204	63.087	0.48778	0.074475	10.376	104.57	25.306
2	11.5	306.27	2.2303	63.131	0.48004	0.073294	9.6532	104.2	25.306
2	12	306.77	1.9636	63.483	0.47306	0.072227	6.378	103.65	25.308
2	12.5	307.27	0.52726	63.316	0.46976	0.071724	4.8509	103.11	25.302
2	13	307.77	-0.0097397	62.884	0.46834	0.071506	4.209	102.56	25.302
2	13.5	308.27	-0.046641	63.09	0.47628	0.072719	4.2489	102.72	25.305
2	14	308.77	0.0088865	63.505	0.48731	0.074403	4.5131	103.12	25.305
2	14.5	309.27	-0.093733	63.449	0.48421	0.07393	4.582	103.41	25.305
2	15	309.77	-0.023094	63.319	0.47889	0.073118	4.6203	103.69	25.303
2	15.5	310.27	-0.0062253	63.475	0.47876	0.073098	4.5975	107.03	25.308
2	16	310.77	-0.11201	63.628	0.47982	0.073259	4.5827	110.34	25.305
2	16.5	311.27	0.018727	63.638	0.49214	0.075141	4.6766	112.31	25.301
3	0	7.017	-0.028178	39.672	0.18017	0.027509	20.365	89.222	31.305
3	0.5	7.517	-1.5317	32.322	0.1827	0.027894	20.946	89.73	31.287
3	1	8.017	-14.267	24.972	0.18522	0.02828	21.526	90.238	31.287
3	1.5	8.517	-19.007	17.623	0.18774	0.028665	22.106	90.746	31.287
3	2	9.017	-20.153	90.177	0.21734	0.033184	22.05	97.983	31.294
3	2.5	9.517	-20.132	100.63	0.202	0.030842	20.756	91.145	31.292
3	3	10.017	-20.219	69.261	0.16244	0.024802	19.066	77.064	31.305
3	3.5	10.517	-19.939	70.55	0.18043	0.027548	19.597	83.673	31.299
3	4	11.017	-20.323	168.18	0.17926	0.027369	20.205	96.635	31.288
3	4.5	11.517	-20.018	152.23	0.17628	0.026915	21.298	90.679	31.293
3	5	12.017	-19.967	95.912	0.18995	0.029001	21.772	90.439	31.288
3	5.5	12.517	-20.21	136.31	0.17488	0.026701	20.894	96.488	31.291
3	6	13.017	-20.028	165.7	0.17403	0.026572	20.427	94.522	31.288
3	6.5	13.517	-20.736	115.92	0.2024	0.030903	20.086	96.765	31.298
3	7	14.017	-19.917	102.46	0.19022	0.029042	18.633	92.584	31.29
3	7.5	14.517	-20.073	72.626	0.16339	0.024946	17.269	78.86	31.292
3	8	15.017	-20.274	60.348	0.15704	0.023977	16.845	76.13	31.297
3	8.5	15.517	-19.83	74.499	0.18151	0.027714	17.837	89.95	31.295
3	9	16.017	-20.687	76.501	0.18382	0.028066	18.38	90.33	31.294
3	9.5	16.517	-20.033	87.674	0.18936	0.028911	18.782	90.883	31.295
3	10	17.017	-19.749	112.04	0.19707	0.030089	19.376	93.488	31.298
3	10.5	17.517	-8.5907	82.163	0.15104	0.023061	20.943	79.735	31.293
3	11	18.017	1.4634	56.574	0.11492	0.017547	22.124	68.961	31.294
3	11.5	18.517	2.0692	51.065	0.12519	0.019114	21.501	72.125	31.299
3	12	19.017	1.987	45.555	0.13546	0.020682	20.877	75.289	31.293
3	12.5	19.517	0.48874	40.046	0.14573	0.02225	20.254	78.453	31.303
3	13	20.017	-0.12372	34.536	0.156	0.023818	19.631	81.617	31.291
3	13.5	20.517	0.0054195	29.027	0.16627	0.025386	19.007	84.781	31.292
3	14	21.017	-0.13387	23.517	0.17654	0.026954	18.384	87.945	31.299
3	14.5	21.517	0.065616	18.008	0.18681	0.028522	17.761	91.109	31.298
3	15	22.017	-0.095374	38.226	0.18841	0.028767	19.162	93.398	31.303
3	15.5	22.517	0.10621	74.708	0.18448	0.028167	21.85	95.127	31.294
3	16	23.017	0.040767	73.207	0.1801	0.027497	23.065	96.277	31.306
3	16.5	23.517	-0.0047298	71.048	0.17783	0.027151	23.874	96.596	31.31
3	0	24.017	-0.063526	67.627	0.17962	0.027425	23.903	95.322	31.295
3	0.5	24.517	-1.5016	65.511	0.18029	0.027527	23.427	93.885	31.293
3	1	25.017	-14.302	64.578	0.17994	0.027474	22.492	92.301	31.297
3	1.5	25.517	-19.091	66.834	0.18649	0.028473	21.528	90.393	31.295
3	2	26.017	-20.16	70.755	0.19663	0.030021	20.55	88.316	31.298
3	2.5	26.517	-20.079	61.312	0.19709	0.030091	20.519	90.434	31.296
3	3	27.017	-20.219	51.375	0.19719	0.030107	20.523	92.708	31.295
3	3.5	27.517	-20.169	41.438	0.19729	0.030122	20.527	94.982	31.297
3	4	28.017	-20.15	31.501	0.19739	0.030138	20.531	97.256	31.298
3	4.5	28.517	-20.137	34.464	0.18368	0.028045	19.653	89.98	31.291
3	5	29.017	-19.865	46.329	0.16045	0.024498	18.166	76.114	31.3
3	5.5	29.517	-20.239	75.831	0.16814	0.025672	16.993	75.208	31.299
3	6	30.017	-19.972	106.86	0.19857	0.030318	16.251	85.765	31.289
3	6.5	30.517	-20.61	78.793	0.16589	0.025328	15.274	73.783	31.292
3	7	31.017	-19.6	57.85	0.14349	0.021909	14.569	66.008	31.309
3	7.5	31.517	-20.507	68.602	0.16683	0.025472	15.074	76.957	31.302
3	8	32.017	-19.914	73.114	0.1743	0.026612	15.569	82.111	31.299
3	8.5	32.517	-19.85	72.511	0.16875	0.025766	16.055	82.517	31.289
3	9	33.017	-20.514	70.962	0.17299	0.026412	16.4	83.494	31.305
3	9.5	33.517	-19.625	69.705	0.17778	0.027143	16.793	84.343	31.291
3	10	34.017	-20.331	70.445	0.17953	0.027411	17.512	84.225	31.298
3	10.5	34.517	-8.7972	67.607	0.18038	0.02754	17.821	84.514	31.313
3	11	35.017	1.3546	60.808	0.18021	0.027515	17.676	85.252	31.302
3	11.5	35.517	1.9905	54.009	0.18005	0.02749	17.53	85.99	31.295
3	12	36.017	1.9065	47.21	0.17988	0.027465	17.385	86.728	31.308
3	12.5	36.517	0.40824	40.411	0.17972	0.02744	17.24	87.466	31.294
3	13	37.017	-0.018029	33.612	0.17956	0.027415	17.095	88.204	31.294
3	13.5	37.517	-0.065276	26.812	0.17939	0.02739	16.95	88.942	31.302
3	14	38.017	-0.11707	20.013	0.17923	0.027365	16.805	89.679	31.297
3	14.5	38.517	0.012069	21.116	0.18059	0.027573	16.788	90.318	31.306
3	15	39.017	-0.095374	56.842	0.18865	0.028803	17.334	90.524	31.302
3	15.5	39.517	-0.029928	73.04	0.19315	0.02949	18.09	91.422	31.308
3	16	40.017	0.035518	72.904	0.19468	0.029724	19.022	92.901	31.303
3	16.5	40.517	-0.0078796	73.188	0.20052	0.030616	20.844	94.223	31.3
3	0	41.017	0.089414	73.34	0.20483	0.031273	22.096	95.205	31.298
3	0.5	41.517	-1.5835	72.99	0.20346	0.031065	21.477	95.286	31.303
3	1	42.017	-14.42	71.574	0.20708	0.031617	21.402	94.683	31.299
3	1.5	42.517	-18.912	69.496	0.21378	0.03264	21.667	93.654	31.306
3	2	43.017	-20.115	69.377	0.21519	0.032856	21.26	92.69	31.288
3	2.5	43.517	-20.117	68.583	0.21564	0.032924	20.805	91.874	31.301
3	3	44.017	-20.026	62.805	0.21461	0.032767	20.56	91.796	31.297
3	3.5	44.517	-20.34	57.028	0.21359	0.032611	20.316	91.719	31.287
3	4	45.017	-19.991	51.25	0.21256	0.032454	20.071	91.642	31.303
3	4.5	45.517	-20.611	45.472	0.21153	0.032297	19.827	91.564	31.295
3	5	46.017	-19.612	39.694	0.2105	0.03214	19.583	91.487	31.3
3	5.5	46.517	-20.249	33.916	0.20947	0.031983	19.338	91.41	31.293
3	6	47.017	-20.556	28.138	0.20845	0.031826	19.094	91.332	31.299
3	6.5	47.517	-19.595	22.36	0.20742	0.031669	18.849	91.255	31.304
3	7	48.017	-20.123	16.582	0.20639	0.031512	18.605	91.178	31.294
3	7.5	48.517	-20.581	22.094	0.20504	0.031306	18.136	90.729	31.302
3	8	49.017	-19.504	67.632	0.20257	0.030928	16.87	88.965	31.305
3	8.5	49.517	-20.157	80.245	0.20473	0.031259	17.352	90.336	31.31
3	9	50.017	-20.563	80.443	0.20769	0.031711	18.267	92.632	31.299
3	9.5	50.517	-19.598	81.128	0.20737	0.031662	18.401	94.02	31.3
3	10	51.017	-20.075	81.107	0.19115	0.029185	19.615	95.103	31.308
3	10.5	51.517	-8.3356	80.726	0.17181	0.026232	21.191	95.84	31.287
3	11	52.017	1.4368	79.995	0.15814	0.024146	22.793	95.917	31.294
3	11.5	52.517	1.9786	80.042	0.163	0.024887	19.686	94.373	31.301
3	12	53.017	1.7791	80.173	0.17041	0.026019	16.014	92.214	31.297
3	12.5	53.517	0.2889	79.892	0.16959	0.025894	14.663	89.725	31.302
3	13	54.017	-0.0029799	79.776	0.17202	0.026264	14.657	88.885	31.306
3	13.5	54.517	-0.046727	79.905	0.1721	0.026276	15.12	88.265	31.299
3	14	55.017	-0.073325	80.58	0.16286	0.024866	15.763	86.871	31.297
3	14.5	55.517	-0.0047298	79.761	0.15627	0.02386	16.706	86.598	31.304
3	15	56.017	-0.055127	78.905	0.15529	0.02371	18.085	87.257	31.299
3	15.5	56.517	-0.095374	79.199	0.16852	0.025729	20.487	89.705	31.29
3	16	57.017	-0.051627	79.179	0.17281	0.026384	22.712	91.972	31.291
3	16.5	57.517	-0.097124	79.028	0.17324	0.02645	24.509	93.854	31.299
3	0	58.017	-0.048477	78.801	0.17113	0.026128	25.033	94.623	31.303
3	0.5	58.517	-1.6405	78.468	0.16334	0.024939	24.829	93.897	31.288
3	1	59.017	-14.526	78.162	0.15582	0.02379	24.509	92.609	31.298
3	1.5	59.517	-19.029	78.221	0.16213	0.024754	25.197	91.737	31.302
3	2	60.017	-20.254	77.805	0.16319	0.024917	24.824	90.737	31.294
3	2.5	60.517	-20.073	77.191	0.16168	0.024685	23.853	89.614	31.304
3	3	61.017	-20.113	77.56	0.16627	0.025386	23.22	87.898	31.292
3	3.5	61.517	-20.004	74.387	0.16876	0.025767	22.787	87.169	31.296
3	4	62.017	-20.33	68.087	0.1694	0.025865	22.53	87.311	31.298
3	4.5	62.517	-20.362	61.788	0.17004	0.025963	22.272	87.453	31.298
3	5	63.017	-19.917	55.489	0.17069	0.026061	22.015	87.595	31.297
3	5.5	63.517	-20.476	49.19	0.17133	0.026159	21.757	87.737	31.292
3	6	64.017	-19.645	42.891	0.17197	0.026257	21.5	87.879	31.303
3	6.5	64.517	-20.476	36.592	0.17261	0.026355	21.243	88.021	31.295
3	7	65.017	-19.902	30.293	0.17325	0.026453	20.985	88.163	31.311
3	7.5	65.517	-20.271	23.994	0.1739	0.026551	20.728	88.305	31.305
3	8	66.017	-20.157	17.695	0.17454	0.026649	20.471	88.447	31.295
3	8.5	66.517	-19.801	11.396	0.17518	0.026747	20.213	88.589	31.306
3	9	67.017	-20.691	240.65	0.14647	0.022363	16.981	75.491	31.294
3	9.5	67.517	-19.588	205.67	0.14948	0.022823	17.265	77.247	31.301
3	10	68.017	-20.331	170.7	0.1525	0.023283	17.549	79.003	31.306
3	10.5	68.517	-7.9664	135.72	0.15551	0.023744	17.833	80.758	31.296
3	11	69.017	1.4214	100.75	0.15853	0.024204	18.118	82.514	31.304
3	11.5	69.517	2.0073	65.774	0.16154	0.024665	18.402	84.269	31.301
3	12	70.017	1.8495	30.799	0.16456	0.025125	18.686	86.025	31.305
3	12.5	70.517	0.43169	35.966	0.16754	0.02558	17.253	86.015	31.303
3	13	71.017	-0.14227	66.259	0.1705	0.026033	14.744	84.899	31.298
3	13.5	71.517	-0.038328	69.38	0.17948	0.027404	15.024	85.901	31.302
3	14	72.017	-0.038328	69.295	0.18716	0.028576	15.779	87.085	31.3
3	14.5	72.517	0.0054195	69.963	0.18383	0.028068	17.237	87.845	31.305
3	15	73.017	-0.033078	70.156	0.18308	0.027953	18.573	88.137	31.3
3	15.5	73.517	-0.12897	69.767	0.18547	0.028319	19.762	87.857	31.296
3	16	74.017	-0.12057	108.43	0.20879	0.031879	19.996	92.469	31.308
3	16.5	74.517	-0.12232	127.95	0.16795	0.025643	20.601	79.755	31.307
3	0	75.017	-0.065276	103.4	0.16316	0.024912	19.322	75.204	31.31
3	0.5	75.517	-1.8404	81.259	0.17961	0.027423	18.439	78.465	31.307
3	1	76.017	-14.569	74.545	0.20816	0.031782	18.948	88.902	31.3
3	1.5	76.517	-19.135	72.183	0.21634	0.033031	19.172	91.069	31.302
3	2	77.017	-20.105	71.37	0.21707	0.033143	19.263	90.295	31.3
3	2.5	77.517	-20.12	70.485	0.21482	0.032799	18.851	89.713	31.305
3	3	78.017	-20.197	69.907	0.21099	0.032214	18.594	91.863	31.3
3	3.5	78.517	-20.049	69.926	0.20411	0.031163	18.637	99.321	31.305
3	4	79.017	-20.306	65.844	0.20163	0.030785	18.553	101.33	31.298
3	4.5	79.517	-20.422	59.29	0.20181	0.030813	18.392	100.06	31.298
3	5	80.017	-19.731	52.737	0.20199	0.03084	18.231	98.794	31.292
3	5.5	80.517	-20.514	46.183	0.20217	0.030867	18.07	97.524	31.299
3	6	81.017	-19.761	39.63	0.20235	0.030895	17.909	96.255	31.302
3	6.5	81.517	-20.442	33.076	0.20253	0.030922	17.748	94.985	31.31
3	7	82.017	-20.103	26.523	0.2027	0.030949	17.587	93.716	31.3
3	7.5	82.517	-19.981	19.969	0.20288	0.030977	17.426	92.447	31.299
3	8	83.017	-20.331	17.743	0.20333	0.031045	17.216	91.093	31.305
3	8.5	83.517	-19.777	53.864	0.2062	0.031482	16.575	88.998	31.306
3	9	84.017	-20.699	73.284	0.20484	0.031275	16.518	88.172	31.311
3	9.5	84.517	-19.744	73.351	0.19858	0.03032	17.14	88.817	31.311
3	10	85.017	-20.12	74.13	0.19327	0.029509	19.084	90.976	31.302
3	10.5	85.517	-7.6377	74.882	0.1865	0.028475	21.066	92.974	31.3
3	11	86.017	1.4904	75.028	0.17398	0.026563	22.229	93.323	31.3
3	11.5	86.517	2.0206	75.38	0.18545	0.028315	20.035	93.41	31.306
3	12	87.017	1.8344	75.818	0.21015	0.032086	15.951	93.321	31.309
3	12.5	87.517	0.34945	75.465	0.21075	0.032178	14.414	92.803	31.302
3	13	88.017	-0.15417	74.404	0.2069	0.03159	13.677	92.016	31.311
3	13.5	88.517	0.057216	72.478	0.19759	0.030168	13.922	90.899	31.306
3	14	89.017	-0.044977	69.5	0.1968	0.030048	14.454	89.423	31.305
3	14.5	89.517	-0.16397	66.233	0.19836	0.030286	15.064	87.847	31.312
3	15	90.017	-0.090124	67.778	0.20167	0.030791	16.175	89.654	31.306
3	15.5	90.517	-0.10692	69.247	0.20355	0.031079	17.384	91.136	31.31
3	16	91.017	-0.058276	69.962	0.20056	0.030622	18.862	91.198	31.306
3	16.5	91.517	-0.056877	70.628	0.19755	0.030163	19.67	90.969	31.312
3	0	92.017	-0.088725	71.249	0.19452	0.029699	19.873	90.479	31.31
3	0.5	92.517	-1.9394	71.686	0.1929	0.029452	20.013	89.885	31.313
3	1	93.017	-14.806	72.173	0.19304	0.029474	20.227	89.137	31.312
3	1.5	93.517	-19.269	73.052	0.20013	0.030555	20.849	87.756	31.313
3	2	94.017	-20.249	73.14	0.20153	0.03077	21.104	87.797	31.306
3	2.5	94.517	-19.917	72.566	0.19816	0.030256	21.052	89.03	31.307
3	3	95.017	-20.022	73.959	0.20449	0.031221	20.691	90.664	31.312
3	3.5	95.517	-20.205	75.331	0.20775	0.03172	20.268	91.755	31.317
3	4	96.017	-20.041	76.05	0.20061	0.03063	19.785	91.405	31.311
3	4.5	96.517	-20.598	75.82	0.19537	0.02983	19.768	90.696	31.31
3	5	97.017	-19.762	75.256	0.19127	0.029203	19.742	89.693	31.313
3	5.5	97.517	-20.026	74.965	0.18985	0.028986	18.366	87.603	31.315
3	6	98.017	-20.791	73.228	0.18679	0.02852	17.84	87.051	31.31
3	6.5	98.517	-19.596	70.155	0.18223	0.027823	18.099	87.92	31.311
3	7	99.017	-20.153	70.322	0.18988	0.028991	18.421	89.803	31.313
3	7.5	99.517	-20.581	71.246	0.19903	0.030388	18.73	91.605	31.317
3	8	100.017	-19.565	71.488	0.1946	0.029712	18.805	90.596	31.307
3	8.5	100.517	-20.351	71.644	0.19523	0.029808	18.656	89.686	31.306
3	9	101.017	-20.11	71.685	0.20245	0.030911	18.213	88.905	31.305
3	9.5	101.517	-20.06	72.894	0.19979	0.030504	17.676	87.614	31.31
3	10	102.017	-20.625	74.091	0.18961	0.02895	17.796	86.395	31.312
3	10.5	102.517	-6.8086	73.015	0.15321	0.023393	22.008	86.569	31.309
3	11	103.017	1.5289	72.625	0.15047	0.022974	22.338	87.746	31.312
3	11.5	103.517	2.0542	72.957	0.18309	0.027955	18.589	89.977	31.31
3	12	104.017	1.6633	73.892	0.19331	0.029516	16.41	90.723	31.313
3	12.5	104.517	0.21856	74.935	0.19758	0.030166	15.038	91.003	31.307
3	13	105.017	-0.090124	75.97	0.19601	0.029927	15.327	90.665	31.31
3	13.5	105.517	-0.14717	75.826	0.20005	0.030543	15.997	90.128	31.318
3	14	106.017	-0.13562	75.125	0.20586	0.031431	16.866	89.509	31.311
3	14.5	106.517	-0.11217	74.944	0.19723	0.030113	17.829	89.165	31.318
3	15	107.017	-0.076825	74.85	0.19449	0.029695	19.085	89.889	31.315
3	15.5	107.517	0.0054195	74.858	0.19855	0.030315	20.68	91.846	31.323
3	16	108.017	-0.044977	75.523	0.19833	0.030281	21.435	93.426	31.317
3	16.5	108.517	-0.0064797	75.932	0.19838	0.030289	22.108	94.447	31.323
3	0	109.017	0.0054195	75.432	0.20087	0.030669	22.915	94.212	31.312
3	0.5	109.517	-2.1627	75.675	0.2025	0.030918	22.207	93.951	31.311
3	1	110.017	-14.96	74.799	0.20382	0.031119	21.007	93.807	31.304
3	1.5	110.517	-19.145	62.73	0.20568	0.031404	21.259	94.658	31.313
3	2	111.017	-19.972	50.661	0.20755	0.031689	21.511	95.509	31.318
3	2.5	111.517	-19.977	42.606	0.2084	0.031818	21.768	96.312	31.31
3	3	112.017	-20.079	72.537	0.19957	0.03047	22.068	96.662	31.31
3	3.5	112.517	-20.219	82.84	0.1924	0.029375	22.387	96.61	31.309
3	4	113.017	-19.882	87.11	0.18981	0.02898	22.82	97.842	31.31
3	4.5	113.517	-20.867	105.87	0.19855	0.030316	23.361	103.02	31.317
3	5	114.017	-19.759	82.564	0.16806	0.02566	20.436	85.148	31.314
3	5.5	114.517	-19.851	67.036	0.15377	0.023477	18.177	74.881	31.316
3	6	115.017	-20.675	78.473	0.19559	0.029864	18.228	90.956	31.319
3	6.5	115.517	-19.741	80.947	0.19154	0.029245	18.712	92.586	31.312
3	7	116.017	-19.982	80.578	0.17685	0.027002	18.814	90.168	31.317
3	7.5	116.517	-20.497	80.681	0.17576	0.026836	17.405	90.033	31.312
3	8	117.017	-19.635	80.862	0.1703	0.026001	17.666	90.34	31.31
3	8.5	117.517	-20.192	81.021	0.16722	0.025531	18.347	91.475	31.31
3	9	118.017	-20.462	81.072	0.17312	0.026432	18.852	94.315	31.31
3	9.5	118.517	-19.603	81.064	0.18504	0.028252	19.716	97.463	31.311
3	10	119.017	-20.568	80.669	0.18289	0.027924	21.751	99.739	31.317
3	10.5	119.517	-6.844	79.514	0.14939	0.022809	25.996	100.1	31.318
3	11	120.017	1.581	78.175	0.15081	0.023025	23.962	98.935	31.316
3	11.5	120.517	2.0206	77.157	0.1596	0.024368	20.459	97.372	31.31
3	12	121.017	1.7637	77.162	0.16713	0.025517	16.777	95.648	31.316
3	12.5	121.517	0.2805	78.518	0.16243	0.0248	15.333	92.823	31.319
3	13	122.017	0.012069	80.286	0.15339	0.02342	14.998	89.499	31.312
3	13.5	122.517	-0.11217	81.487	0.1472	0.022475	15.356	86.023	31.31
3	14	123.017	0.062466	82.667	0.15939	0.024336	15.848	86.895	31.326
3	14.5	123.517	-0.085225	83.295	0.17249	0.026337	17.108	89.804	31.31
3	15	124.017	-0.071926	82.671	0.17285	0.026392	20.022	93.89	31.326
3	15.5	124.517	-0.080325	81.171	0.17412	0.026584	22.577	96.052	31.316
3	16	125.017	-0.056877	80.462	0.17071	0.026064	25.014	97.405	31.32
3	16.5	125.517	-0.060026	81.5	0.15839	0.024184	27.35	97.89	31.316
3	0	126.017	-0.043227	83.214	0.17367	0.026516	27.81	97.815	31.324
3	0.5	126.517	-2.2362	84.803	0.18335	0.027995	27.762	97.687	31.318
3	1	127.017	-15.16	85.997	0.18201	0.02779	27.418	97.598	31.311
3	1.5	127.517	-19.18	85.084	0.18174	0.027748	27.189	97.7	31.322
3	2	128.017	-20.095	83.564	0.17765	0.027123	26.495	97.643	31.322
3	2.5	128.517	-19.883	81.586	0.17321	0.026446	25.679	97.105	31.316
3	3	129.017	-20.294	79.046	0.17659	0.026962	25.447	94.811	31.324
3	3.5	129.517	-19.858	76.459	0.17678	0.026992	24.296	94.178	31.318
3	4	130.017	-20.543	73.875	0.17531	0.026766	22.689	94.448	31.32
3	4.5	130.517	-20.148	72.475	0.17641	0.026934	22.852	94.619	31.326
3	5	131.017	-19.93	71.332	0.17412	0.026585	22.9	94.139	31.315
3	5.5	131.517	-20.319	70.675	0.16546	0.025263	22.732	92.432	31.329
3	6	132.017	-19.915	105.37	0.18303	0.027946	20.714	95.292	31.319
3	6.5	132.517	-20.301	102.45	0.17625	0.02691	19.186	87.938	31.319
3	7	133.017	-19.808	71.398	0.15034	0.022954	18.405	74.314	31.321
3	7.5	133.517	-20.484	57.694	0.14313	0.021853	17.651	69.492	31.324
3	8	134.017	-19.715	68.756	0.16259	0.024825	16.937	77.234	31.329
3	8.5	134.517	-20.249	72.478	0.16382	0.025012	17.008	78.989	31.319
3	9	135.017	-20.726	73.282	0.16007	0.02444	17.342	78.988	31.326
3	9.5	135.517	-19.549	71.457	0.1694	0.025864	17.548	82.221	31.31
3	10	136.017	-20.165	70.43	0.1661	0.025361	19.016	84.526	31.312
3	10.5	136.517	-6.9244	70.607	0.14376	0.02195	22.39	85.43	31.322
3	11	137.017	1.6834	106.75	0.15264	0.023305	21.787	95.004	31.329
3	11.5	137.517	2.0491	99.923	0.15242	0.023272	19.12	99.985	31.316
3	12	138.017	1.6566	69.601	0.14317	0.021859	16.309	101.63	31.324
3	12.5	138.517	0.30566	60.067	0.15009	0.022915	14.745	100.05	31.324
3	13	139.017	0.012094	74.427	0.17559	0.026809	14.616	94.768	31.333
3	13.5	139.517	-0.040002	77.237	0.17234	0.026312	15.88	89.758	31.319
3	14	140.017	-0.21283	78.048	0.17094	0.026099	17.215	88.469	31.319
3	14.5	140.517	-0.08013	77.876	0.17972	0.02744	18.351	93.999	31.326
3	15	141.017	-0.055138	78.29	0.17369	0.02652	20.469	95.424	31.331
3	15.5	141.517	-0.040002	75.446	0.16752	0.025577	22.752	96.229	31.32
3	16	142.017	-0.058306	64.053	0.16975	0.025918	24.867	97.91	31.319
3	16.5	142.517	-0.066754	52.661	0.17199	0.026259	26.981	99.591	31.314
3	0	143.017	-0.08013	41.268	0.17422	0.0266	29.095	101.27	31.311
3	0.5	143.517	-2.3354	29.876	0.17645	0.026941	31.209	102.95	31.317
3	1	144.017	-15.173	45.754	0.18934	0.028908	29.324	105.14	31.324
3	1.5	144.517	-19.293	74.781	0.20735	0.031659	25.444	107.49	31.311
3	2	145.017	-20.12	73.929	0.21344	0.032588	24.574	107.68	31.318
3	2.5	145.517	-19.957	73.176	0.21282	0.032493	24.543	107.26	31.318
3	3	146.017	-20.093	72.565	0.20266	0.030943	25.706	105.96	31.326
3	3.5	146.517	-19.951	72.266	0.19162	0.029256	25.947	103.67	31.332
3	4	147.017	-20.39	71.101	0.18126	0.027676	25.803	101.27	31.313
3	4.5	147.517	-20.053	60.279	0.18072	0.027593	24.771	101.02	31.314
3	5	148.017	-20.09	49.456	0.18018	0.027509	23.739	100.76	31.313
3	5.5	148.517	-20.261	38.634	0.17963	0.027426	22.707	100.5	31.328
3	6	149.017	-19.885	50.534	0.17954	0.027412	20.443	99.776	31.316
3	6.5	149.517	-20.372	71.648	0.17951	0.027408	17.707	98.844	31.317
3	7	150.017	-19.606	71.652	0.17423	0.026601	17.22	97.596	31.317
3	7.5	150.517	-20.89	71.315	0.1707	0.026062	17.14	97.126	31.329
3	8	151.017	-19.942	70.346	0.17042	0.02602	17.816	98.1	31.333
3	8.5	151.517	-19.669	70.118	0.17622	0.026905	18.211	98.067	31.326
3	9	152.017	-20.674	70.316	0.18549	0.028322	18.444	97.456	31.331
3	9.5	152.517	-19.806	71.306	0.17942	0.027395	19.015	96.411	31.326
3	10	153.017	-19.726	72.145	0.16718	0.025525	20.303	95.231	31.331
3	10.5	153.517	-6.1377	72.397	0.14101	0.021529	23.509	93.767	31.324
3	11	154.017	1.5356	102.3	0.15685	0.023948	22.163	97.204	31.329
3	11.5	154.517	2.1783	120.89	0.15002	0.022906	17.097	87.551	31.334
3	12	155.017	1.6598	104.09	0.14824	0.022634	14.779	86.405	31.331
3	12.5	155.517	0.17155	80.448	0.16629	0.025389	14.624	95.474	31.319
3	13	156.017	-0.060066	74.981	0.17459	0.026657	15.679	99.059	31.323
3	13.5	156.517	-0.093506	72.415	0.17969	0.027435	16.544	100.74	31.317
3	14	157.017	-0.16426	72.934	0.18137	0.027693	17.208	100.38	31.326
3	14.5	157.517	-0.1273	73.655	0.17534	0.026771	18.138	98.644	31.332
3	15	158.017	0.013854	74.381	0.16824	0.025687	19.193	96.846	31.323
3	15.5	158.517	-0.14384	74.995	0.16249	0.024809	20.504	95.728	31.316
3	16	159.017	0.010334	75.424	0.16082	0.024554	21.458	95.143	31.332
3	16.5	159.517	-0.018178	75.73	0.16172	0.024691	22.276	95.009	31.317
3	0	160.017	0.042366	75.739	0.16622	0.025379	24.664	97.806	31.326
3	0.5	160.517	-2.5804	75.681	0.16832	0.025699	25.626	100.22	31.331
3	1	161.017	-15.462	75.546	0.16761	0.02559	24.917	102.19	31.325
3	1.5	161.517	-19.17	75.901	0.17006	0.025966	24.666	102.86	31.333
3	2	162.017	-20.098	76.527	0.17357	0.026501	24.685	103.12	31.333
3	2.5	162.517	-20.078	77.627	0.17847	0.027249	25.186	102.86	31.332
3	3	163.017	-20.113	78.27	0.17959	0.02742	24.655	103.11	31.333
3	3.5	163.517	-20.264	78.561	0.17818	0.027205	23.919	103.92	31.333
3	4	164.017	-19.794	78.162	0.17238	0.02632	23.601	106.08	31.318
3	4.5	164.517	-20.82	77.954	0.1671	0.025513	24.091	106.69	31.326
3	5	165.017	-19.726	77.829	0.16369	0.024993	24.633	106.55	31.337
3	5.5	165.517	-19.915	77.696	0.16954	0.025886	23.471	106.05	31.326
3	6	166.017	-20.548	248.45	0.16877	0.025768	20.581	110.57	31.326
3	6.5	166.517	-19.67	283.46	0.13457	0.020547	22.518	89.871	31.325
3	7	167.017	-20.083	190.75	0.2037	0.031101	20.087	103.12	31.312
3	7.5	167.517	-20.273	217.77	0.14442	0.022051	18.506	91.125	31.333
3	8	168.017	-19.397	84.723	0.15575	0.02378	18.805	99.21	31.333
3	8.5	168.517	-20.83	193.31	0.14381	0.021957	18.036	102.49	31.341
3	9	169.017	-19.994	207.43	0.14343	0.021899	17.236	105.32	31.34
3	9.5	169.517	-19.625	133.28	0.16366	0.024988	19.398	94.095	31.327
3	10	170.017	-20.58	93.542	0.16542	0.025256	21.623	93.315	31.331
3	10.5	170.517	-5.9297	76.68	0.15814	0.024145	23.191	95.611	31.332
3	11	171.017	1.5306	76.32	0.14228	0.021724	23.427	96.605	31.33
3	11.5	171.517	1.9903	76.247	0.14998	0.022899	22.195	97.866	31.32
3	12	172.017	1.5859	76.293	0.16786	0.025628	20.157	99.067	31.333
3	12.5	172.517	0.23843	76.17	0.17496	0.026714	17.282	98.6	31.34
3	13	173.017	-0.040002	76.151	0.17329	0.026459	16.264	97.88	31.34
3	13.5	173.517	-0.08189	76.227	0.16367	0.02499	16.928	96.93	31.332
3	14	174.017	-0.095266	76.545	0.15782	0.024096	16.784	95.136	31.339
3	14.5	174.517	-0.036482	76.604	0.15396	0.023508	16.981	94.632	31.325
3	15	175.017	-0.1104	76.234	0.15298	0.023357	17.786	96.24	31.34
3	15.5	175.517	-0.014658	71.776	0.15501	0.023667	18.958	95.975	31.334
3	16	176.017	-0.07837	66.394	0.15775	0.024085	20.213	95.276	31.341
3	16.5	176.517	-0.036482	67.536	0.16386	0.025018	20.385	95.256	31.341
3	0	177.017	0.00047779	66.112	0.16926	0.025842	20.265	95.318	31.343
3	0.5	177.517	-2.6138	56.959	0.1725	0.026338	19.27	95.623	31.339
3	1	178.017	-15.591	47.807	0.17575	0.026834	18.274	95.928	31.33
3	1.5	178.517	-19.45	44.184	0.16932	0.025852	17.249	91.304	31.336
3	2	179.017	-20.38	47.76	0.15028	0.022946	16.188	80.263	31.341
3	2.5	179.517	-19.853	52.121	0.13537	0.020668	15.23	71.115	31.341
3	3	180.017	-20.353	65.129	0.16575	0.025306	15.416	82.823	31.337
3	3.5	180.517	-19.862	68.32	0.18214	0.02781	15.655	89.676	31.338
3	4	181.017	-20.12	58.457	0.17995	0.027475	15.962	90.076	31.336
3	4.5	181.517	-20.375	48.595	0.17776	0.02714	16.269	90.476	31.336
3	5	182.017	-19.739	38.733	0.17556	0.026805	16.577	90.876	31.34
3	5.5	182.517	-20.583	28.87	0.17337	0.026471	16.884	91.276	31.341
3	6	183.017	-19.667	43.579	0.17421	0.026599	16.818	92.79	31.341
3	6.5	183.517	-20.496	75.792	0.17721	0.027056	16.486	95.097	31.339
3	7	184.017	-20.172	74.276	0.17763	0.027121	16.525	96.17	31.339
3	7.5	184.517	-19.612	73.321	0.17655	0.026957	16.566	96.501	31.341
3	8	185.017	-20.415	73.346	0.17285	0.026391	16.612	95.537	31.34
3	8.5	185.517	-19.689	73.6	0.17217	0.026287	16.362	94.264	31.345
3	9	186.017	-20.437	73.799	0.17302	0.026416	16.09	93.185	31.339
3	9.5	186.517	-20.278	72.8	0.17733	0.027076	16.59	94.776	31.341
3	10	187.017	-19.457	72.509	0.16928	0.025846	18.612	97.066	31.339
3	10.5	187.517	-5.2985	73.109	0.14567	0.022241	22.546	100.23	31.338
3	11	188.017	1.5524	73.711	0.15968	0.02438	22.01	102.42	31.341
3	11.5	188.517	2.0171	74.276	0.17901	0.027331	20.319	104.62	31.341
3	12	189.017	1.4687	74.677	0.18162	0.02773	18.337	107.93	31.343
3	12.5	189.517	0.11277	74.869	0.18586	0.028377	17.797	109.83	31.343
3	13	190.017	0.033918	74.912	0.19126	0.029201	18.285	110.73	31.341
3	13.5	190.517	0.0018858	76.244	0.18814	0.028725	19.405	109.56	31.34
3	14	191.017	0.030398	76.716	0.18298	0.027938	20.443	107.85	31.34
3	14.5	191.517	-0.1625	75.984	0.17527	0.02676	21.352	105.48	31.341
3	15	192.017	0.013854	75.742	0.1796	0.027422	22.747	106.64	31.339
3	15.5	192.517	-0.070274	75.646	0.18333	0.027991	24.299	108.37	31.337
3	16	193.017	-0.14243	75.708	0.17872	0.027287	26.043	109.86	31.342
3	16.5	193.517	-0.10864	75.938	0.175	0.026719	27.408	110.32	31.338
3	0	194.017	-0.01325	76.374	0.17189	0.026245	28.334	110.12	31.34
3	0.5	194.517	-2.988	77.981	0.17055	0.02604	26.903	108.39	31.342
3	1	195.017	-15.633	78.228	0.17094	0.0261	26.079	106.75	31.343
3	1.5	195.517	-19.239	77.443	0.17263	0.026357	25.712	105.22	31.343
3	2	196.017	-20.293	76.13	0.17447	0.026638	25.359	105.22	31.343
3	2.5	196.517	-19.88	74.35	0.17529	0.026764	25.159	111	31.339
3	3	197.017	-20.147	71.952	0.17477	0.026684	25.16	124.4	31.346
3	3.5	197.517	-20.152	72.022	0.17695	0.027017	25.277	123.56	31.344
3	4	198.017	-20.013	72.788	0.18003	0.027486	25.336	117.29	31.341
3	4.5	198.517	-20.548	72.358	0.18288	0.027923	24.526	105.17	31.34
3	5	199.017	-19.669	72.088	0.18471	0.028202	23.488	98.237	31.34
3	5.5	199.517	-19.88	72.025	0.18522	0.02828	22.155	97.973	31.342
3	6	200.017	-20.682	72.262	0.17795	0.027169	20.363	94.981	31.347
3	6.5	200.517	-19.732	72.64	0.16875	0.025765	18.578	91.403	31.34
3	7	201.017	-19.825	73.411	0.16255	0.024819	17.878	89.559	31.344
3	7.5	201.517	-20.752	73.835	0.16496	0.025187	17.363	88.525	31.344
3	8	202.017	-19.71	73.898	0.17632	0.026921	17.039	88.331	31.339
3	8.5	202.517	-19.974	75.131	0.17061	0.026049	17.064	89.578	31.34
3	9	203.017	-20.763	76.412	0.16294	0.024878	17.383	91.034	31.343
3	9.5	203.517	-19.444	77.366	0.15688	0.023952	18.284	92.458	31.342
3	10	204.017	-20.227	77.25	0.14327	0.021874	20.087	93.116	31.346
3	10.5	204.517	-5.7382	76.45	0.13011	0.019865	21.883	93.319	31.345
3	11	205.017	1.5774	74.236	0.13053	0.019929	22.261	92.664	31.344
3	11.5	205.517	1.9569	73.439	0.1499	0.022886	20.144	92.487	31.347
3	12	206.017	1.5774	73.829	0.18513	0.028266	15.939	92.71	31.344
3	12.5	206.517	0.047294	73.406	0.17472	0.026677	15.198	94.315	31.346
3	13	207.017	-0.023106	73.185	0.16426	0.02508	15.216	96.365	31.343
3	13.5	207.517	-0.0048022	73.678	0.16411	0.025056	16.426	99.259	31.341
3	14	208.017	-0.10864	74.213	0.16896	0.025797	17.307	100.39	31.346
3	14.5	208.517	-0.097026	74.769	0.17605	0.02688	18.041	100.54	31.346
3	15	209.017	0.037086	75.261	0.17413	0.026586	19.339	100.07	31.347
3	15.5	209.517	0.00047779	75.502	0.17128	0.026151	20.55	100.08	31.344
3	16	210.017	-0.13715	75.446	0.16734	0.02555	21.657	100.64	31.345
3	16.5	210.517	0.057502	75.626	0.17245	0.02633	22.899	103.65	31.342
3	0	211.017	-0.01325	75.606	0.17689	0.027008	23.863	105.63	31.34
3	0.5	211.517	-2.9563	74.988	0.17613	0.026891	24.07	104.07	31.342
3	1	212.017	-15.652	74.386	0.17988	0.027464	23.045	102.74	31.345
3	1.5	212.517	-19.288	73.762	0.18572	0.028357	21.532	101.71	31.344
3	2	213.017	-20.204	72.634	0.19084	0.029138	21.687	103.93	31.348
3	2.5	213.517	-20.034	71.804	0.19342	0.029531	21.876	105.65	31.344
3	3	214.017	-20.065	71.45	0.19193	0.029305	22.119	106.58	31.342
3	3.5	214.517	-20.068	70.928	0.19022	0.029044	21.815	106.25	31.347
3	4	215.017	-20.336	70.334	0.18842	0.028768	21.281	105.4	31.346
3	4.5	215.517	-20.368	70.417	0.18363	0.028037	21.904	104.36	31.341
3	5	216.017	-19.674	70.662	0.18098	0.027632	22.082	103.24	31.341
3	5.5	216.517	-20.336	71.29	0.18343	0.028007	21.188	101.9	31.344
3	6	217.017	-19.761	70.706	0.18199	0.027787	20.395	101.22	31.348
3	6.5	217.517	-20.34	69.369	0.17813	0.027197	19.664	100.93	31.345
3	7	218.017	-20.273	68.977	0.17383	0.026541	19.394	99.623	31.339
3	7.5	218.517	-19.527	68.747	0.17084	0.026083	19.125	98.169	31.343
3	8	219.017	-20.88	68.746	0.17637	0.026929	18.477	96.661	31.346
3	8.5	219.517	-20.299	68.912	0.17762	0.027119	17.932	95.239	31.35
3	9	220.017	-19.348	69.337	0.1722	0.026292	17.548	93.953	31.343
3	9.5	220.517	-20.444	69.851	0.17377	0.026531	17.352	92.55	31.346
3	10	221.017	-19.903	70.41	0.17885	0.027307	17.251	91.089	31.348
3	10.5	221.517	-4.7818	71.14	0.1558	0.023787	21.135	89.949	31.345
3	11	222.017	1.7284	71.662	0.14256	0.021766	22.987	89.602	31.35
3	11.5	222.517	2.0812	71.65	0.15657	0.023906	19.38	91.198	31.346
3	12	223.017	1.3694	72.087	0.1729	0.026399	16.623	92.579	31.345
3	12.5	223.517	0.13776	72.809	0.19069	0.029115	14.406	93.824	31.343
3	13	224.017	-0.056546	72.923	0.1799	0.027467	14.992	94.187	31.34
3	13.5	224.517	-0.04669	73.172	0.17366	0.026514	15.812	94.457	31.348
3	14	225.017	0.02899	73.754	0.17933	0.02738	16.905	94.599	31.341
3	14.5	225.517	-0.038242	74.713	0.18049	0.027558	17.609	94.172	31.344
3	15	226.017	-0.056546	75.646	0.17978	0.027449	18.277	93.702	31.346
3	15.5	226.517	0.0085738	75.059	0.1797	0.027437	20.009	94.851	31.346
3	16	227.017	-0.066754	74.661	0.18257	0.027875	20.739	95.843	31.342
3	16.5	227.517	0.09939	74.448	0.1883	0.02875	20.496	96.682	31.34
3	0	228.017	-0.12554	74.805	0.19375	0.029583	20.323	97.048	31.348
3	0.5	228.517	-3.1154	74.79	0.20165	0.030789	20.022	97.372	31.345
3	1	229.017	-15.672	73.735	0.21543	0.032892	19.396	97.728	31.348
3	1.5	229.517	-19.433	73.954	0.21532	0.032875	19.082	98.042	31.348
3	2	230.017	-20.164	74.813	0.20853	0.031839	18.948	98.23	31.35
3	2.5	230.517	-20.006	75.452	0.20908	0.031922	19.137	96.674	31.343
3	3	231.017	-19.942	246.1	0.15734	0.024023	17.957	102.52	31.345
3	3.5	231.517	-20.159	122.28	0.21766	0.033233	19.953	91.755	31.344
3	4	232.017	-20.14	107.08	0.21294	0.032512	18.24	96.468	31.348
3	4.5	232.517	-20.541	87.951	0.18154	0.027718	16.652	86.868	31.347
3	5	233.017	-19.625	64.955	0.14448	0.022059	15.191	72.954	31.35
3	5.5	233.517	-20.461	69.129	0.16761	0.025591	15.274	80.526	31.347
3	6	234.017	-19.865	78.178	0.19577	0.02989	15.477	89.792	31.348
3	6.5	234.517	-20.439	79.452	0.18888	0.028839	14.756	86.245	31.347
3	7	235.017	-19.98	79.981	0.1862	0.028429	14.59	86.793	31.345
3	7.5	235.517	-20.13	80.409	0.18648	0.028472	14.875	88.555	31.348
3	8	236.017	-19.999	81.336	0.19138	0.029221	15.953	89.637	31.346
3	8.5	236.517	-20.199	81.897	0.19312	0.029486	15.919	92.72	31.347
3	9	237.017	-20.153	82.201	0.19842	0.030295	15.912	96.872	31.346
3	9.5	237.517	-19.942	82.175	0.21356	0.032606	16.682	102.08	31.346
3	10	238.017	-20.137	81.684	0.19692	0.030065	19.33	104.64	31.35
3	10.5	238.517	-4.874	81.175	0.17705	0.027033	21.842	106.02	31.347
3	11	239.017	1.6834	80.769	0.16094	0.024573	23.594	106.21	31.35
3	11.5	239.517	2.0794	80.488	0.1734	0.026474	19.528	105.7	31.349
3	12	240.017	1.5039	80.189	0.18342	0.028005	16.296	105.76	31.346
3	12.5	240.517	0.1448	79.838	0.1844	0.028155	15.422	106.79	31.347
3	13	241.017	-0.10371	80.102	0.17086	0.026087	16.42	106.18	31.349
3	13.5	241.517	-0.08189	200.78	0.12897	0.019691	16.293	114.92	31.343
3	14	242.017	-0.095266	278.87	0.14188	0.021662	19.687	88.307	31.347
3	14.5	242.517	-0.073442	160.53	0.15296	0.023354	19.821	91.623	31.348
3	15	243.017	-0.12202	234.46	0.14165	0.021628	20.112	103.03	31.349
3	15.5	243.517	-0.086818	125.08	0.17436	0.026621	22.251	87.863	31.346
3	16	244.017	-0.028034	95.461	0.16152	0.02466	22.475	91.332	31.346
3	16.5	244.517	-0.075202	82.849	0.16165	0.024681	22.526	93.292	31.347
3	0	245.017	-0.15581	84.281	0.17289	0.026397	22.367	93.628	31.35
3	0.5	245.517	-3.3002	85.115	0.16975	0.025918	21.445	94.517	31.349
3	1	246.017	-15.812	85.422	0.17103	0.026113	21.024	94.958	31.35
3	1.5	246.517	-19.276	86.013	0.17361	0.026507	21.017	95.605	31.349
3	2	247.017	-20.229	87.895	0.17455	0.026651	21.486	97.258	31.347
3	2.5	247.517	-19.98	188.35	0.16717	0.025524	21.421	103.23	31.349
3	3	248.017	-20.313	98.556	0.17941	0.027392	22.825	88.767	31.347
3	3.5	248.517	-20.15	81.292	0.17758	0.027113	22.532	95.882	31.35
3	4	249.017	-19.808	73.731	0.17556	0.026805	22.283	96.811	31.346
3	4.5	249.517	-20.682	71.309	0.17345	0.026483	22.057	94.464	31.348
3	5	250.017	-19.825	70.777	0.16425	0.025077	20.977	93.819	31.347
3	5.5	250.517	-20.271	70.814	0.15924	0.024313	19.744	92.536	31.35
3	6	251.017	-20.2	72.259	0.16651	0.025422	18.16	89.34	31.349
3	6.5	251.517	-19.82	72.691	0.16796	0.025645	16.706	87.964	31.346
3	7	252.017	-20.855	72.495	0.16582	0.025318	15.332	87.717	31.349
3	7.5	252.517	-19.8	73.308	0.17121	0.02614	15.498	91.389	31.347
3	8	253.017	-19.741	73.972	0.17467	0.026668	15.788	93.638	31.349
3	8.5	253.517	-20.632	74.265	0.17375	0.026528	16.201	92.786	31.344
3	9	254.017	-19.623	74.512	0.16864	0.025748	16.481	91.094	31.35
3	9.5	254.517	-20.244	74.761	0.16215	0.024757	16.965	90.932	31.347
3	10	255.017	-19.919	75.159	0.15729	0.024015	19.377	104.7	31.348
3	10.5	255.517	-4.4597	75.433	0.15243	0.023273	21.66	109.37	31.349
3	11	256.017	1.7019	75.596	0.14757	0.022531	23.825	105.8	31.347
3	11.5	256.517	2.1313	73.433	0.151	0.023054	19.687	99.274	31.341
3	12	257.017	1.3761	71.707	0.15747	0.024042	16.116	95.303	31.345
3	12.5	257.517	0.28882	71.627	0.17086	0.026088	15.296	98.972	31.347
3	13	258.017	-0.026483	72.205	0.17518	0.026746	14.851	99.069	31.347
3	13.5	258.517	-0.016334	73.244	0.17313	0.026434	14.669	96.666	31.349
3	14	259.017	-0.016334	74.04	0.17555	0.026803	15.052	95.222	31.347
3	14.5	259.517	-0.031382	74.753	0.17454	0.026649	15.671	94.339	31.348
3	15	260.017	-0.20286	75.33	0.1665	0.025421	16.69	94.441	31.348
3	15.5	260.517	-0.13567	75.905	0.16126	0.024621	18.281	96.251	31.348
3	16	261.017	-0.088424	76.469	0.15897	0.024271	20.041	98.515	31.348
3	16.5	261.517	-0.12552	76.991	0.16583	0.025319	21.706	100.28	31.35
3	0	262.017	-0.12727	76.799	0.17333	0.026464	22.286	100.93	31.35
3	0.5	262.517	-3.2684	76.194	0.18062	0.027578	22.23	100.97	31.349
3	1	263.017	-15.803	75.819	0.17721	0.027056	22.43	101.76	31.348
3	1.5	263.517	-19.388	75.264	0.17643	0.026938	22.19	102.38	31.347
3	2	264.017	-20.243	74.504	0.1787	0.027285	21.443	102.8	31.349
3	2.5	264.517	-19.784	73.948	0.18143	0.027701	21.112	103.2	31.346
3	3	265.017	-20.207	73.438	0.18494	0.028237	20.813	103.56	31.348
3	3.5	265.517	-20.133	72.971	0.19097	0.029157	20.369	103.76	31.344
3	4	266.017	-19.791	72.075	0.19235	0.029368	19.729	104.15	31.347
3	4.5	266.517	-20.687	70.857	0.19023	0.029045	18.94	104.69	31.349
3	5	267.017	-19.851	115.98	0.1984	0.030293	18.799	113.6	31.349
3	5.5	267.517	-19.902	116.47	0.14426	0.022026	18.16	89.566	31.349
3	6	268.017	-20.633	97.545	0.15985	0.024406	17.448	93.837	31.349
3	6.5	268.517	-19.675	82.194	0.17731	0.027071	17.391	100.65	31.35
3	7	269.017	-20.207	73.919	0.18039	0.027542	18.123	103.54	31.347
3	7.5	269.517	-20.664	72.522	0.18579	0.028367	18.712	105	31.351
3	8	270.017	-19.583	123.17	0.17985	0.027459	18.225	108.76	31.351
3	8.5	270.517	-19.939	173.57	0.22056	0.033676	18.59	104.12	31.35
3	9	271.017	-20.803	235.49	0.14964	0.022847	15.385	113.29	31.349
3	9.5	271.517	-19.783	250.71	0.17672	0.026981	18.996	86.674	31.348
3	10	272.017	-19.135	160.82	0.15863	0.02422	19.697	90.581	31.346
3	10.5	272.517	-4.4831	76.505	0.15752	0.024051	20.56	95.988	31.345
3	11	273.017	1.6379	75.935	0.15103	0.02306	21.354	94.554	31.349
3	11.5	273.517	2.1194	70.033	0.15281	0.023332	21.059	94.706	31.349
3	12	274.017	1.3243	62.321	0.1574	0.024032	20.394	95.398	31.349
3	12.5	274.517	0.062405	54.609	0.16199	0.024733	19.73	96.089	31.344
3	13	275.017	-0.073376	46.897	0.16658	0.025434	19.065	96.78	31.349
3	13.5	275.517	-0.070227	39.185	0.17117	0.026134	18.401	97.471	31.348
3	14	276.017	-0.063578	31.473	0.17576	0.026835	17.736	98.163	31.349
3	14.5	276.517	-0.055179	23.761	0.18035	0.027536	17.072	98.854	31.35
3	15	277.017	-0.066727	16.049	0.18494	0.028236	16.408	99.545	31.347
3	15.5	277.517	-0.051679	50.973	0.18422	0.028127	18.197	98.469	31.349
3	16	278.017	-0.066727	76.926	0.18493	0.028235	19.806	98.5	31.348
3	16.5	278.517	-0.0079353	76.889	0.18947	0.028928	20.564	101.01	31.351
3	0	279.017	-0.022983	77.014	0.19602	0.029929	20.924	102.77	31.353
3	0.5	279.517	-3.4714	167.26	0.17222	0.026295	19.354	108.24	31.348
3	1	280.017	-15.838	206.27	0.24443	0.03732	23.607	102.54	31.349
3	1.5	280.517	-19.38	188.34	0.18988	0.028992	20.73	93.782	31.354
3	2	281.017	-20.338	76.489	0.208	0.031757	20.055	102.54	31.348
3	2.5	281.517	-19.964	64.063	0.2109	0.032201	20.231	103.69	31.347
3	3	282.017	-20.382	51.636	0.21381	0.032644	20.408	104.84	31.35
3	3.5	282.517	-20.1	49.315	0.1986	0.030323	19.493	97.845	31.35
3	4	283.017	-19.897	57.472	0.16462	0.025134	17.445	82.402	31.35
3	4.5	283.517	-20.611	63.426	0.16312	0.024905	16.357	81.124	31.347
3	5	284.017	-19.732	67.448	0.1901	0.029025	16.113	92.268	31.349
3	5.5	284.517	-20.393	61.482	0.1946	0.029712	15.93	94.812	31.35
3	6	285.017	-20.157	52.65	0.19266	0.029415	15.764	94.888	31.349
3	6.5	285.517	-19.986	43.819	0.19071	0.029118	15.598	94.964	31.35
3	7	286.017	-20.294	34.987	0.18877	0.028821	15.432	95.04	31.349
3	7.5	286.517	-19.66	26.155	0.18682	0.028524	15.266	95.116	31.349
3	8	287.017	-20.588	47.091	0.18896	0.028851	15.464	95.913	31.349
3	8.5	287.517	-19.704	74.748	0.19185	0.029292	15.862	96.924	31.348
3	9	288.017	-20.388	73.887	0.18959	0.028946	16.716	97.597	31.348
3	9.5	288.517	-20.447	73.632	0.19259	0.029405	17.334	98.965	31.346
3	10	289.017	-18.885	73.994	0.20098	0.030686	17.711	101.04	31.349
3	10.5	289.517	-3.6457	74.308	0.17781	0.027148	21.041	101.22	31.348
3	11	290.017	1.7891	165.59	0.1559	0.023803	19.563	106.09	31.349
3	11.5	290.517	2.0659	149.78	0.19901	0.030385	15.427	100	31.349
3	12	291.017	1.2739	93.347	0.20924	0.031947	14.183	96.006	31.353
3	12.5	291.517	0.074303	73.1	0.19353	0.029548	12.603	97.167	31.351
3	13	292.017	-0.055179	70.626	0.19317	0.029493	13.26	94.936	31.349
3	13.5	292.517	0.0018634	68.846	0.19249	0.02939	13.741	92.733	31.35
3	14	293.017	-0.13742	69.048	0.19092	0.02915	13.723	90.612	31.347
3	14.5	293.517	-0.16751	65.749	0.19083	0.029136	13.93	89.519	31.347
3	15	294.017	0.00046356	59.268	0.19208	0.029328	14.343	89.362	31.347
3	15.5	294.517	0.050507	52.786	0.19334	0.02952	14.755	89.205	31.349
3	16	295.017	0.038958	46.305	0.1946	0.029712	15.168	89.048	31.349
3	16.5	295.517	-0.085275	39.824	0.19586	0.029903	15.581	88.891	31.348
3	0	296.017	-0.071977	33.342	0.19711	0.030095	15.993	88.734	31.355
3	0.5	296.517	-3.597	26.861	0.19837	0.030287	16.406	88.576	31.349
3	1	297.017	-15.881	20.38	0.19963	0.030479	16.818	88.419	31.35
3	1.5	297.517	-19.326	15.567	0.20076	0.030653	17.229	88.237	31.349
3	2	298.017	-20.159	53.864	0.19881	0.030355	17.58	87.407	31.35
3	2.5	298.517	-19.85	75.676	0.2007	0.030643	17.837	88.179	31.35
3	3	299.017	-20.316	76.688	0.20743	0.03167	17.974	90.974	31.349
3	3.5	299.517	-19.962	77.562	0.20389	0.031131	18.149	92.703	31.354
3	4	300.017	-20.309	78.01	0.2031	0.031009	18.13	93.866	31.349
3	4.5	300.517	-19.947	77.68	0.2102	0.032094	17.727	94.226	31.347
3	5	301.017	-20.243	77.424	0.20671	0.03156	17.542	94.568	31.35
3	5.5	301.517	-19.95	77.237	0.20105	0.030697	17.368	94.854	31.353
3	6	302.017	-20.294	77.205	0.19703	0.030083	17.059	94.985	31.345
3	6.5	302.517	-20.262	76.973	0.19762	0.030172	17.47	95.24	31.35
3	7	303.017	-19.757	76.723	0.19948	0.030457	18.071	95.468	31.348
3	7.5	303.517	-20.665	76.986	0.19573	0.029884	17.732	95.122	31.347
3	8	319.417	-9.8995	74.34	0.19602	0.029928	18.945	101.21	31.531
3	8.5	319.917	-10.037	74.232	0.19571	0.029881	19.446	100.92	31.533
3	9	320.417	-9.3962	75.284	0.19172	0.029272	20.258	102.68	31.527
3	9.5	320.917	-9.616	75.709	0.18944	0.028923	21.458	103.46	31.533
3	10	321.417	-3.0116	75.794	0.18802	0.028707	22.728	103.64	31.544
3	10.5	321.917	1.7537	76.161	0.18465	0.028193	21.339	103.09	31.536
3	11	322.417	1.5105	96.044	0.19332	0.029517	18.54	105.01	31.536
3	11.5	322.917	0.02886	104.48	0.1941	0.029636	15.936	100.01	31.528
3	12	323.417	-0.1507	75.551	0.17089	0.026092	15.304	83.985	31.533
3	12.5	323.917	-0.075263	60.994	0.16132	0.024631	14.873	77.174	31.543
3	13	324.417	0.0052989	72.911	0.17688	0.027006	14.816	87.328	31.533
3	13.5	324.917	0.02544	75.898	0.18336	0.027996	16.007	91.362	31.531
3	14	325.417	-0.1355	73.822	0.18537	0.028303	17.416	92.587	31.529
3	14.5	325.917	0.02715	61.755	0.18009	0.027497	18.135	89.785	31.543
3	15	326.417	-0.10205	49.688	0.17481	0.02669	18.855	86.983	31.527
3	15.5	326.917	-0.045053	38.599	0.17012	0.025974	19.55	84.35	31.526
3	16	327.417	-0.029852	38.95	0.17238	0.026319	19.964	83.677	31.541
3	16.5	327.917	-0.031562	39.301	0.17464	0.026664	20.379	83.004	31.529
4	0	2.917	-0.07002	63.731	0.24853	0.026351	77.267	80.414	33.181
4	0.5	3.417	-3.0621	64.501	0.25187	0.026705	75.416	81.729	33.18
4	1	3.917	-14.079	65.306	0.25549	0.027089	74.455	82.717	33.181
4	1.5	4.417	-17.895	66.224	0.26005	0.027573	76.39	82.644	33.187
4	2	4.917	-19.397	66.328	0.26218	0.027798	78.443	82.566	33.181
4	2.5	5.417	-19.736	65.384	0.26116	0.027691	80.649	82.48	33.191
4	3	5.917	-20.491	65.122	0.2601	0.027579	81.243	82.68	33.185
4	3.5	6.417	-20.178	65.333	0.25902	0.027463	80.721	83.078	33.18
4	4	6.917	-20.417	65.847	0.25013	0.026521	80.424	82.406	33.176
4	4.5	7.417	-19.96	66.459	0.23872	0.025311	80.2	81.388	33.171
4	5	7.917	-20.081	65.881	0.23858	0.025296	81.372	81.842	33.176
4	5.5	8.417	-20.338	65.305	0.23837	0.025274	82.53	82.331	33.181
4	6	8.917	-20.31	65.218	0.23308	0.024713	83.001	82.505	33.172
4	6.5	9.417	-20.321	65.453	0.22881	0.02426	83.264	82.499	33.169
4	7	9.917	-19.939	66.55	0.22728	0.024098	82.973	82.013	33.176
4	7.5	10.417	-20.096	67.132	0.22543	0.023902	82.121	81.867	33.182
4	8	10.917	-20.155	67.165	0.22325	0.023671	80.671	82.084	33.181
4	8.5	11.417	-20.321	67.515	0.22009	0.023336	78.121	82.02	33.181
4	9	11.917	-20.07	68.002	0.21652	0.022957	75.094	81.834	33.164
4	9.5	12.417	-20.103	67.786	0.2114	0.022414	76.133	81.121	33.157
4	10	12.917	-19.506	67.542	0.20477	0.021712	77.323	80.481	33.181
4	10.5	13.417	-4.5769	67.414	0.19073	0.020223	77.777	80.429	33.176
4	11	13.917	1.0372	67.53	0.17956	0.019039	75.699	79.914	33.175
4	11.5	14.417	1.8779	68.049	0.17318	0.018362	69.405	78.629	33.176
4	12	14.917	1.9888	67.641	0.16411	0.017401	65.059	78.052	33.176
4	12.5	15.417	1.9317	66.658	0.15339	0.016263	61.921	77.915	33.162
4	13	15.917	2.106	66.845	0.14904	0.015802	59.804	77.685	33.162
4	13.5	16.417	1.0473	67.306	0.14611	0.015492	58.022	77.438	33.163
4	14	16.917	0.14305	67.856	0.14128	0.01498	59.605	77.322	33.172
4	14.5	17.417	-0.088502	68.097	0.13758	0.014587	60.423	77.13	33.162
4	15	17.917	-0.15894	67.507	0.13691	0.014517	59.18	76.738	33.175
4	15.5	18.417	-0.090246	67.529	0.14029	0.014874	59.419	80.943	33.162
4	16	18.917	-0.061651	68.203	0.14794	0.015686	61.234	90.034	33.157
4	16.5	19.417	-0.24647	68.529	0.15264	0.016185	62.073	90.451	33.163
4	0	19.917	-0.12721	68.727	0.15625	0.016567	62.552	87.661	33.168
4	0.5	20.417	-3.2633	59.047	0.16549	0.017546	62.934	85.319	33.157
4	1	20.917	-14.257	49.207	0.17481	0.018535	63.315	82.984	33.163
4	1.5	21.417	-17.846	39.368	0.18414	0.019524	63.696	80.65	33.156
4	2	21.917	-19.479	42.596	0.1972	0.020909	65.843	80.039	33.156
4	2.5	22.417	-20.008	62.128	0.21493	0.022789	70.194	81.581	33.156
4	3	22.917	-20.69	69.139	0.21962	0.023286	71.767	82.085	33.157
4	3.5	23.417	-19.85	70.437	0.21835	0.023151	72.072	82.116	33.156
4	4	23.917	-20.37	69.476	0.2274	0.024111	75.561	82.343	33.15
4	4.5	24.417	-20.194	68.717	0.23405	0.024816	77.689	82.471	33.15
4	5	24.917	-20.363	68.726	0.23245	0.024646	75.265	82.267	33.15
4	5.5	25.417	-20.283	69.133	0.23417	0.024829	74.135	82.291	33.151
4	6	25.917	-20.107	69.954	0.23934	0.025377	74.347	82.551	33.145
4	6.5	26.417	-20.212	69.437	0.24413	0.025885	74.892	82.826	33.157
4	7	26.917	-20.148	68.567	0.2488	0.026379	75.536	83.106	33.139
4	7.5	27.417	-20.378	68.5	0.25299	0.026824	76.325	83.415	33.145
4	8	27.917	-20.132	68.369	0.25478	0.027014	76.929	83.554	33.151
4	8.5	28.417	-20.192	68.071	0.25031	0.02654	77.052	83.247	33.156
4	9	28.917	-19.971	67.298	0.24892	0.026393	76.352	83.081	33.145
4	9.5	29.417	-20.207	66.07	0.25049	0.026559	74.863	83.051	33.15
4	10	29.917	-19.69	65.602	0.24645	0.026131	75.76	83.094	33.145
4	10.5	30.417	-4.3154	65.486	0.23982	0.025428	77.763	83.171	33.138
4	11	30.917	1.1247	64.969	0.23854	0.025292	76.853	82.492	33.133
4	11.5	31.417	1.7939	64.381	0.2382	0.025256	75.431	81.679	33.151
4	12	31.917	1.9819	63.798	0.23921	0.025363	73.71	81.779	33.153
4	12.5	32.417	2.0976	63.284	0.24006	0.025454	72.117	81.83	33.149
4	13	32.917	2.1144	63.474	0.23911	0.025353	71.874	81.249	33.143
4	13.5	33.417	1.0239	63.554	0.23931	0.025374	72.103	80.524	33.145
4	14	33.917	0.14968	63.204	0.24398	0.025869	74.18	79.234	33.145
4	14.5	34.417	-0.053281	62.853	0.24788	0.026282	76.297	78.324	33.151
4	15	34.917	-0.13732	62.498	0.24993	0.0265	78.51	78.308	33.15
4	15.5	35.417	-0.0079474	62.104	0.25248	0.02677	80.261	78.112	33.145
4	16	35.917	-0.16731	61.642	0.25587	0.02713	81.228	77.609	33.143
4	16.5	36.417	0.057264	61.58	0.25774	0.027328	81.184	77.019	33.138
4	0	36.917	-0.12895	62.083	0.25746	0.027298	79.716	76.309	33.141
4	0.5	37.417	-3.3051	62.01	0.26239	0.027821	78.951	75.985	33.147
4	1	37.917	-14.356	61.341	0.27275	0.028919	78.919	76.064	33.154
4	1.5	38.417	-17.937	61.024	0.27827	0.029505	80.144	75.896	33.139
4	2	38.917	-19.514	61.027	0.27942	0.029626	82.514	75.504	33.15
4	2.5	39.417	-19.799	61.318	0.27956	0.029641	83.057	74.99	33.137
4	3	39.917	-20.576	61.837	0.2789	0.029572	82.151	74.377	33.139
4	3.5	40.417	-19.872	61.911	0.28189	0.029888	81.684	74.314	33.148
4	4	40.917	-20.674	61.716	0.28708	0.030439	81.483	74.584	33.148
4	4.5	41.417	-19.799	61.676	0.2868	0.030409	81.965	74.638	33.15
4	5	41.917	-20.482	61.709	0.28391	0.030103	82.772	74.588	33.146
4	5.5	42.417	-19.773	62.427	0.28285	0.029991	84.029	74.527	33.15
4	6	42.917	-20.464	63.396	0.28247	0.02995	85.451	74.461	33.154
4	6.5	43.417	-20.205	62.994	0.27954	0.029639	85.671	74.824	33.137
4	7	43.917	-20.073	62.339	0.27613	0.029278	85.67	75.265	33.149
4	7.5	44.417	-20.234	62.485	0.27188	0.028827	85.976	75.28	33.132
4	8	44.917	-19.91	62.703	0.26755	0.028368	86.315	75.255	33.15
4	8.5	45.417	-20.675	63.201	0.26396	0.027987	88.102	74.785	33.144
4	9	45.917	-19.858	63.595	0.26083	0.027655	89.956	74.467	33.152
4	9.5	46.417	-20.457	63.213	0.26113	0.027687	92.312	75.294	33.145
4	10	46.917	-18.828	62.951	0.25899	0.02746	94.655	75.977	33.145
4	10.5	47.417	-3.8809	63.14	0.24769	0.026263	96.953	76.114	33.151
4	11	47.917	1.185	63.581	0.24262	0.025725	98.527	76.192	33.15
4	11.5	48.417	1.8846	64.571	0.25116	0.02663	98.522	76.137	33.145
4	12	48.917	1.977	64.725	0.25494	0.027031	97.881	76.221	33.147
4	12.5	49.417	1.9972	63.937	0.25337	0.026864	96.525	76.46	33.143
4	13	49.917	1.8494	63.514	0.25425	0.026958	96.242	76.612	33.148
4	13.5	50.417	0.69682	63.353	0.25689	0.027237	96.723	76.701	33.152
4	14	50.917	0.19501	63.963	0.25821	0.027378	98.565	76.454	33.149
4	14.5	51.417	-0.14046	64.922	0.25894	0.027455	101.02	76.053	33.149
4	15	51.917	-0.11535	64.709	0.26414	0.028006	100.19	76.616	33.132
4	15.5	52.417	-0.24124	64.28	0.27016	0.028645	98.741	77.356	33.15
4	16	52.917	0.0053041	63.957	0.27176	0.028814	100.46	77.666	33.147
4	16.5	53.417	-0.12547	63.767	0.27308	0.028955	101.97	77.896	33.156
4	0	53.917	0.018904	64.872	0.27282	0.028926	100.67	77.438	33.157
4	0.5	54.417	-3.5904	65.544	0.27516	0.029175	99.985	77.245	33.157
4	1	54.917	-14.621	65.019	0.28475	0.030192	101.02	77.782	33.156
4	1.5	55.417	-18.162	64.769	0.28712	0.030443	103.62	78.412	33.157
4	2	55.917	-19.659	64.914	0.27914	0.029597	108.46	79.178	33.157
4	2.5	56.417	-20.163	65.246	0.27429	0.029082	110.8	79.542	33.156
4	3	56.917	-20.329	65.72	0.27186	0.028824	111.21	79.596	33.152
4	3.5	57.417	-19.721	65.349	0.25971	0.027537	109.41	79.451	33.157
4	4	57.917	-20.548	64.683	0.24419	0.025891	106.84	79.236	33.156
4	4.5	58.417	-20.07	64.469	0.23495	0.024912	105.36	80.094	33.163
4	5	58.917	-20.44	64.33	0.22649	0.024014	104	81.069	33.156
4	5.5	59.417	-19.814	65.031	0.21482	0.022777	100.67	80.744	33.144
4	6	59.917	-20.105	65.518	0.20415	0.021646	97.331	80.312	33.155
4	6.5	60.417	-20.36	65.085	0.19777	0.020969	93.918	79.418	33.163
4	7	60.917	-20.259	64.708	0.19409	0.020579	91.638	79.239	33.163
4	7.5	61.417	-20.068	64.438	0.19574	0.020755	91.587	80.467	33.158
4	8	61.917	-20.135	64.3	0.19628	0.020811	91.418	80.947	33.163
4	8.5	62.417	-20.083	64.31	0.19556	0.020735	91.116	80.585	33.157
4	9	62.917	-20.489	64.43	0.19353	0.020519	90.144	79.937	33.156
4	9.5	63.417	-20.31	64.623	0.19063	0.020212	88.733	79.101	33.163
4	10	63.917	-18.972	64.534	0.18803	0.019936	88.928	79.317	33.165
4	10.5	64.417	-3.9813	64.351	0.18552	0.019671	89.66	79.885	33.165
4	11	64.917	1.3026	64.345	0.18367	0.019474	87.75	79.429	33.157
4	11.5	65.417	1.7824	64.365	0.18193	0.019289	85.489	78.833	33.168
4	12	65.917	2.1046	64.525	0.18131	0.019224	83.074	77.937	33.157
4	12.5	66.417	2.1112	64.57	0.18133	0.019226	81.501	77.307	33.156
4	13	66.917	1.7186	64.023	0.18463	0.019576	84.232	78.035	33.159
4	13.5	67.417	0.52037	63.623	0.18719	0.019847	87.177	78.548	33.161
4	14	67.917	0.074003	63.599	0.18782	0.019914	90.68	78.502	33.157
4	14.5	68.417	-0.066882	63.731	0.18716	0.019844	93.546	78.215	33.162
4	15	68.917	-0.055025	64.105	0.18448	0.019561	95.418	77.55	33.156
4	15.5	69.417	-0.056769	64.021	0.18404	0.019514	94.949	77.372	33.163
4	16	69.917	-0.075251	63.518	0.18563	0.019682	92.353	77.636	33.157
4	16.5	70.417	-0.18266	63.223	0.18674	0.0198	91.167	77.683	33.157
4	0	70.917	0.080977	63.049	0.18758	0.019889	90.813	77.601	33.156
4	0.5	71.417	-3.7616	63.539	0.19451	0.020624	87.586	77.223	33.157
4	1	71.917	-14.843	64.282	0.20377	0.021605	83.266	76.731	33.156
4	1.5	72.417	-17.974	63.599	0.21456	0.022749	83.77	76.665	33.157
4	2	72.917	-19.66	62.685	0.2256	0.02392	85.058	76.668	33.156
4	2.5	73.417	-20.385	63.108	0.23521	0.024939	86.219	77.141	33.157
4	3	73.917	-20.13	63.584	0.24422	0.025895	87.207	77.586	33.146
4	3.5	74.417	-19.959	63.627	0.24473	0.025949	85.469	77.124	33.15
4	4	74.917	-20.477	63.654	0.24502	0.025979	84.071	76.848	33.155
4	4.5	75.417	-20.006	63.605	0.24422	0.025894	84.309	77.47	33.15
4	5	75.917	-20.45	63.679	0.24249	0.025711	85.153	77.937	33.151
4	5.5	76.417	-19.905	64.065	0.23845	0.025283	87.518	78.013	33.144
4	6	76.917	-20.014	64.234	0.23264	0.024667	89.012	77.76	33.146
4	6.5	77.417	-20.528	64.103	0.22437	0.023789	89.291	77.049	33.154
4	7	77.917	-20.316	63.94	0.22243	0.023584	90.315	77.332	33.156
4	7.5	78.417	-20.06	63.752	0.22581	0.023942	91.962	78.449	33.15
4	8	78.917	-20.209	64.28	0.22381	0.02373	93.265	78.952	33.15
4	8.5	79.417	-20.165	65.177	0.21904	0.023225	94.389	79.138	33.151
4	9	79.917	-20.328	64.882	0.218	0.023115	93.475	78.549	33.157
4	9.5	80.417	-20.455	64.331	0.21777	0.023089	92.124	77.794	33.156
4	10	80.917	-19.078	63.811	0.20581	0.021822	93.42	78.794	33.151
4	10.5	81.417	-3.7449	63.381	0.19384	0.020553	94.578	79.813	33.154
4	11	81.917	1.1798	64.294	0.18945	0.020087	91.868	79.933	33.146
4	11.5	82.417	1.8528	64.864	0.18508	0.019624	88.762	79.78	33.157
4	12	82.917	2.0575	64.197	0.1808	0.01917	84.223	78.637	33.144
4	12.5	83.417	2.1632	63.826	0.17944	0.019025	81.69	78.274	33.15
4	13	83.917	1.841	64.046	0.1839	0.019499	83.155	79.464	33.143
[truncated: 7,725 more rows]
