# Supplementary material for: The acute effects of different levels of intermittent negative pressure on peripheral circulation in patients with peripheral artery disease
Source: Physiol Rep. 2019 Oct 20;7(20):e14241. doi: 10.14814/phy2.14241 (PMC6801220; doi:10.14814/phy2.14241)
Supplement: Supplementary file 5 [file PHY2-7-e14241-s005.xlsx]

## Sheet: Ark1
Lopenr	Generated time	Time	Pressure	HR	Velocity	Flow	LDF	MAP	Temp
1	0	45.747	-0.092066	58.62	0.33468	0.02159	20.697	90.203	28.468
1	0.5	46.247	-7.9598	58.901	0.47736	0.030793	21.437	90.278	28.476
1	1	46.747	-21.653	61.889	0.69024	0.044526	22.054	91.192	28.492
1	1.5	47.247	-32.688	62.303	0.82595	0.05328	26.26	91.121	28.486
1	2	47.747	-39.522	61.993	0.94	0.060638	31.474	90.773	28.47
1	2.5	48.247	-39.133	61.851	0.96445	0.062214	37.605	90.8	28.48
1	3	48.747	-37.088	61.739	0.97228	0.06272	43.906	90.897	28.492
1	3.5	49.247	-35.094	62.154	0.93512	0.060323	45.875	90.615	28.475
1	4	49.747	-33.406	62.627	0.89294	0.057602	47.361	90.292	28.479
1	4.5	50.247	-31.835	62.455	0.88852	0.057317	47.177	91.038	28.469
1	5	50.747	-34.745	62.283	0.88541	0.057116	46.913	91.762	28.485
1	5.5	51.247	-38.322	62.287	0.89371	0.057651	45.797	91.85	28.479
1	6	51.747	-36.317	62.292	0.89367	0.057649	44.592	91.943	28.47
1	6.5	52.247	-34.533	62.305	0.83814	0.054067	42.792	92.073	28.488
1	7	52.747	-33.157	63.242	0.79872	0.051524	41.157	92.74	28.493
1	7.5	53.247	-31.619	67.764	0.8218	0.053013	40.165	95.489	28.484
1	8	53.747	-35.648	70.482	0.8358	0.053916	38.618	96.886	28.48
1	8.5	54.247	-38.179	71.339	0.84042	0.054214	36.499	96.886	28.479
1	9	54.747	-36.384	67.642	0.79013	0.05097	35.28	95.728	28.474
1	9.5	55.247	-34.825	62.903	0.72726	0.046914	34.267	94.305	28.474
1	10	55.747	-33.027	60.325	0.66986	0.043211	32.93	93.679	28.483
1	10.5	56.247	-27.538	58.014	0.61313	0.039552	31.553	93.151	28.492
1	11	56.747	-19.058	59.517	0.55211	0.035615	32.336	92.746	28.476
1	11.5	57.247	-12.925	61.941	0.49006	0.031613	33.641	92.37	28.487
1	12	57.747	-8.4163	61.974	0.41157	0.026549	31.961	91.229	28.48
1	12.5	58.247	-5.4764	61.673	0.33078	0.021338	29.864	89.981	28.482
1	13	58.747	-3.2145	61.496	0.34229	0.022081	29.383	90.526	28.487
1	13.5	59.247	-1.8266	61.329	0.36064	0.023264	29.021	91.203	28.487
1	14	59.747	-1.0165	61.914	0.3681	0.023745	27.389	91.35	28.487
1	14.5	60.247	-0.60543	62.479	0.37418	0.024138	25.779	91.466	28.488
1	15	60.747	-0.35348	62.322	0.3613	0.023307	25.146	91.284	28.492
1	15.5	61.247	-0.25624	62.888	0.35796	0.023092	24.938	91.475	28.492
1	16	61.747	-0.13248	68.554	0.42197	0.027221	27.724	94.293	28.487
1	16.5	62.247	-0.171	68.653	0.4304	0.027765	28.884	94.457	28.492
1	0	62.747	-0.12553	61.94	0.37085	0.023922	28.053	91.375	28.492
1	0.5	63.247	-8.7466	58.681	0.40102	0.025869	26.988	89.831	28.492
1	1	63.747	-23.672	61.289	0.58361	0.037647	25.524	90.897	28.493
1	1.5	64.247	-36.718	62.315	0.69416	0.044779	26.7	91.102	28.492
1	2	64.747	-38.139	61.459	0.71908	0.046386	31.012	90.282	28.492
1	2.5	65.247	-36.263	61.183	0.72952	0.04706	34.456	89.909	28.492
1	3	65.747	-34.31	61.509	0.72492	0.046763	36.997	90.002	28.492
1	3.5	66.247	-32.496	61.685	0.71427	0.046076	38.495	90.021	28.493
1	4	66.747	-31.672	61.733	0.69857	0.045063	39.119	89.979	28.511
1	4.5	67.247	-38.015	61.63	0.69901	0.045091	39.205	90.353	28.494
1	5	67.747	-36.711	61.426	0.71016	0.045811	38.933	91.005	28.499
1	5.5	68.247	-34.913	61.67	0.68789	0.044375	37.559	91.045	28.495
1	6	68.747	-33.275	62.161	0.64724	0.041752	35.578	90.75	28.499
1	6.5	69.247	-31.874	62.52	0.62244	0.040152	33.559	90.452	28.505
1	7	69.747	-33.971	62.828	0.60383	0.038952	31.527	90.154	28.493
1	7.5	70.247	-38.874	62.221	0.60207	0.038839	30.455	90.319	28.499
1	8	70.747	-36.81	61.401	0.60425	0.038979	29.607	90.594	28.504
1	8.5	71.247	-35.297	62.558	0.59283	0.038243	29.487	91.275	28.503
1	9	71.747	-33.589	64.057	0.57906	0.037354	29.492	92.026	28.51
1	9.5	72.247	-32.167	68.48	0.55471	0.035783	28.688	92.819	28.498
1	10	72.747	-31.511	69.609	0.50994	0.032895	28.258	92.798	28.501
1	10.5	73.247	-28.887	63.058	0.41888	0.027021	28.724	90.913	28.505
1	11	73.747	-20.003	58.502	0.34878	0.022499	29.282	89.86	28.506
1	11.5	74.247	-13.456	60.359	0.34602	0.022321	30.134	91.484	28.514
1	12	74.747	-8.787	61.816	0.3332	0.021494	30.177	92.226	28.492
1	12.5	75.247	-5.4865	62.305	0.29594	0.019091	28.256	90.821	28.5
1	13	75.747	-3.3452	62.488	0.27334	0.017633	26.89	90.164	28.511
1	13.5	76.247	-1.8771	62.162	0.27519	0.017752	26.45	90.753	28.502
1	14	76.747	-0.98492	63.381	0.29088	0.018764	25.575	94.689	28.515
1	14.5	77.247	-0.58522	66.574	0.32428	0.020918	24.147	102.91	28.517
1	15	77.747	-0.24614	69.247	0.33095	0.021349	22.712	102.21	28.505
1	15.5	78.247	0.19019	71.657	0.32415	0.02091	21.276	97.017	28.518
1	16	78.747	0.59936	64.757	0.25787	0.016635	21.956	92.246	28.518
1	16.5	79.247	-0.41915	57.77	0.19103	0.012323	22.657	87.479	28.517
1	0	79.747	-0.004927	59.413	0.27219	0.017559	21.434	91.556	28.518
1	0.5	80.247	-10.866	62.189	0.37279	0.024048	19.959	96.794	28.525
1	1	80.747	-26.852	61.98	0.43281	0.027919	19.829	94.315	28.525
1	1.5	81.247	-37.98	61.641	0.49034	0.031631	19.787	91.529	28.518
1	2	81.747	-37.458	61.357	0.48722	0.03143	22.317	91.494	28.525
1	2.5	82.247	-35.496	61.092	0.48391	0.031216	24.728	91.458	28.526
1	3	82.747	-33.81	61.236	0.47667	0.030749	24.701	91.392	28.527
1	3.5	83.247	-32.284	61.379	0.46983	0.030308	24.667	91.267	28.518
1	4	83.747	-31.54	61.518	0.46701	0.030126	24.578	90.555	28.518
1	4.5	84.247	-38.441	61.617	0.4621	0.029809	24.34	89.945	28.541
1	5	84.747	-37.509	61.476	0.4449	0.028699	23.228	89.944	28.536
1	5.5	85.247	-36.152	61.426	0.42542	0.027443	22.211	90.053	28.533
1	6	85.747	-34.37	61.767	0.39614	0.025554	21.605	90.636	28.535
1	6.5	86.247	-33.017	63.47	0.37041	0.023894	21.061	91.343	28.525
1	7	86.747	-32.011	69.172	0.35505	0.022904	20.699	92.409	28.523
1	7.5	87.247	-32.088	67.57	0.32159	0.020745	20.42	91.408	28.531
1	8	87.747	-38.334	60.628	0.27488	0.017732	20.203	88.895	28.541
1	8.5	88.247	-36.589	57.479	0.24886	0.016053	19.894	88.038	28.53
1	9	88.747	-34.733	58.598	0.2461	0.015875	19.482	89.045	28.535
1	9.5	89.247	-33.31	59.494	0.23413	0.015103	19.396	88.97	28.536
1	10	89.747	-31.741	60.109	0.21066	0.013589	19.716	87.541	28.531
1	10.5	90.247	-26.315	60.374	0.18858	0.012165	20.703	86.636	28.53
1	11	90.747	-18.18	60.226	0.16817	0.010848	22.476	86.35	28.53
1	11.5	91.247	-12.184	60.071	0.15847	0.010223	22.766	86.309	28.529
1	12	91.747	-7.7268	59.908	0.16116	0.010396	21.342	86.551	28.535
1	12.5	92.247	-4.9447	60.244	0.16513	0.010652	20.142	86.665	28.535
1	13	92.747	-2.9039	61.17	0.17063	0.011007	19.205	86.626	28.542
1	13.5	93.247	-1.6056	63.204	0.18176	0.011725	18.888	87.264	28.536
1	14	93.747	-0.71277	66.302	0.19831	0.012792	19.166	88.554	28.541
1	14.5	94.247	-0.39705	68.38	0.20655	0.013324	21.366	89.839	28.53
1	15	94.747	-0.49114	69.982	0.21157	0.013648	24.266	91.085	28.542
1	15.5	95.247	-0.3036	63.577	0.21222	0.01369	23.88	88.595	28.543
1	16	95.747	-0.08512	57.172	0.21287	0.013732	23.493	86.105	28.545
1	16.5	96.247	-0.11543	58.799	0.24946	0.016092	23.371	86.428	28.542
1	0	96.747	-0.24109	61.482	0.29078	0.018758	23.283	87.121	28.548
1	0.5	97.247	-9.0269	60.923	0.38773	0.025011	23.273	86.39	28.546
1	1	97.747	-24.333	60.147	0.48839	0.031505	23.267	85.563	28.545
1	1.5	98.247	-37.606	60.592	0.54804	0.035353	26.08	85.337	28.545
1	2	98.747	-37.923	61.115	0.6051	0.039034	29.071	85.149	28.54
1	2.5	99.247	-35.763	60.655	0.59243	0.038216	32.607	85.286	28.547
1	3	99.747	-33.807	60.173	0.57816	0.037296	36.154	85.431	28.544
1	3.5	100.247	-32.117	59.953	0.57936	0.037373	37.415	85.539	28.543
1	4	100.747	-32.33	59.738	0.58083	0.037468	38.637	85.647	28.542
1	4.5	101.247	-38.77	60.537	0.5922	0.038201	39.966	84.983	28.549
1	5	101.747	-36.864	61.337	0.60321	0.038912	41.291	84.307	28.549
1	5.5	102.247	-34.79	60.696	0.58037	0.037438	42.206	84.14	28.544
1	6	102.747	-33.367	60.064	0.55767	0.035974	43.066	83.981	28.55
1	6.5	103.247	-31.838	59.891	0.54133	0.03492	41.271	84.227	28.547
1	7	103.747	-33.512	59.724	0.52527	0.033884	39.484	84.465	28.548
1	7.5	104.247	-38.995	60.155	0.53497	0.03451	38.446	83.987	28.549
1	8	104.747	-37.144	60.713	0.54409	0.035098	37.423	83.569	28.547
1	8.5	105.247	-35.339	65.389	0.53406	0.034451	36.867	85.103	28.547
1	9	105.747	-33.857	68.672	0.51712	0.033359	36.338	86.352	28.549
1	9.5	106.247	-32.409	68.443	0.48281	0.031145	35.877	86.88	28.548
1	10	106.747	-31.307	65.179	0.42827	0.027627	34.993	86.035	28.549
1	10.5	107.247	-28.281	59.203	0.35566	0.022943	33.731	83.962	28.55
1	11	107.747	-19.653	56.467	0.29686	0.01915	33.044	82.842	28.551
1	11.5	108.247	-13.185	59.455	0.26245	0.01693	33.374	83.405	28.555
1	12	108.747	-8.6929	61.047	0.23689	0.015281	33.075	83.696	28.551
1	12.5	109.247	-5.369	60.561	0.22448	0.014481	31.843	83.583	28.553
1	13	109.747	-3.2398	60.575	0.2202	0.014205	30.736	83.645	28.543
1	13.5	110.247	-1.8759	61.301	0.22756	0.014679	29.808	83.958	28.553
1	14	110.747	-1.0601	61.726	0.23576	0.015209	29.059	84.198	28.553
1	14.5	111.247	-0.53344	61.804	0.24495	0.015801	28.512	84.353	28.555
1	15	111.747	-0.37053	61.496	0.25438	0.016409	28.541	84.685	28.553
1	15.5	112.247	-0.23288	60.838	0.26402	0.017031	29.09	85.178	28.559
1	16	112.747	-0.13879	61.032	0.27276	0.017595	29.802	85.476	28.556
1	16.5	113.247	-0.1571	61.943	0.28074	0.01811	30.653	85.61	28.554
1	0	113.747	-0.23288	62.09	0.31746	0.020479	30.924	85.399	28.556
1	0.5	114.247	-10.398	61.764	0.37204	0.023999	30.835	84.973	28.561
1	1	114.747	-25.938	61.042	0.45166	0.029136	33.8	85.218	28.556
1	1.5	115.247	-38.186	60.125	0.5436	0.035066	38.266	85.791	28.559
1	2	115.747	-37.799	62.467	0.59379	0.038304	44.844	86.856	28.561
1	2.5	116.247	-35.96	66.454	0.6229	0.040182	52.489	88.169	28.57
1	3	116.747	-34.074	68.627	0.62858	0.040548	55.701	88.44	28.558
1	3.5	117.247	-32.404	69.086	0.61224	0.039495	57.46	88.211	28.56
1	4	117.747	-34.408	62.142	0.50089	0.032312	55.104	86.21	28.561
1	4.5	118.247	-38.482	55.199	0.38955	0.025129	52.748	84.209	28.568
1	5	118.747	-36.424	58.621	0.38119	0.02459	53.788	85.347	28.571
1	5.5	119.247	-34.827	61.994	0.37158	0.02397	54.759	86.401	28.568
1	6	119.747	-33.283	61.624	0.31039	0.020022	53.514	85.046	28.569
1	6.5	120.247	-31.62	61.267	0.2558	0.016501	52.237	83.9	28.571
1	7	120.747	-34.354	61.037	0.26587	0.017151	50.635	84.806	28.575
1	7.5	121.247	-37.91	60.866	0.2737	0.017656	49.261	85.577	28.567
1	8	121.747	-36.284	61.126	0.26509	0.017101	49.554	85.354	28.573
1	8.5	122.247	-34.572	61.369	0.26116	0.016847	50.217	85.116	28.583
1	9	122.747	-33.157	61.523	0.28103	0.018129	52.772	84.804	28.566
1	9.5	123.247	-32.005	61.581	0.3107	0.020042	54.764	84.658	28.571
1	10	123.747	-33.233	61.292	0.37566	0.024233	54.727	85.114	28.563
1	10.5	124.247	-31.159	61.286	0.39988	0.025796	54.444	85.608	28.57
1	11	124.747	-21.278	62.119	0.30345	0.019575	53.433	86.215	28.587
1	11.5	125.247	-14.69	62.6	0.15686	0.010119	54.736	86.416	28.576
1	12	125.747	-9.9299	62.395	-0.0881	-0.0056831	60.578	85.825	28.583
1	12.5	126.247	-5.7163	62.14	-0.11438	-0.0073781	60.499	85.762	28.589
1	13	126.747	-2.8369	61.816	0.17316	0.01117	51.921	86.459	28.59
1	13.5	127.247	-1.5198	63.521	0.3338	0.021532	46.759	87.524	28.598
1	14	127.747	-0.69257	67.573	0.34783	0.022438	45.542	89.015	28.586
1	14.5	128.247	-0.4126	69.625	0.31858	0.020551	43.488	89.561	28.584
1	15	128.747	-0.12209	70.696	0.27289	0.017603	41.151	89.686	28.594
1	15.5	129.247	-0.15923	63.908	0.25052	0.01616	40.642	87.874	28.589
1	16	129.747	-0.13707	57.119	0.22815	0.014718	40.133	86.063	28.607
1	16.5	130.247	-0.065191	59.152	0.25377	0.01637	38.938	86.882	28.586
1	0	130.747	-0.36887	62.194	0.28487	0.018377	37.665	88.001	28.604
1	0.5	131.247	-12.079	61.85	0.36715	0.023684	35.15	86.239	28.608
1	1	131.747	-28.295	61.409	0.44998	0.029027	32.707	84.433	28.596
1	1.5	132.247	-38.739	61.278	0.4741	0.030583	36.721	85.141	28.606
1	2	132.747	-37.397	62.036	0.502	0.032383	40.725	86.037	28.61
1	2.5	133.247	-35.565	78.247	0.59556	0.038418	44.559	90.204	28.614
1	3	133.747	-33.944	76.284	0.54382	0.035081	46.192	88.499	28.614
1	3.5	134.247	-32.26	63.647	0.40674	0.026238	46.534	83.346	28.608
1	4	134.747	-31.548	61.956	0.40388	0.026053	46.607	84.484	28.618
1	4.5	135.247	-38.643	68.612	0.50337	0.032472	46.474	90.419	28.612
1	5	135.747	-37.631	64.567	0.4165	0.026868	47.53	88.015	28.619
1	5.5	136.247	-35.832	58.551	0.29529	0.019049	48.804	84.074	28.614
1	6	136.747	-34.337	59.036	0.29714	0.019168	47.081	83.81	28.618
1	6.5	137.247	-32.912	61.825	0.34261	0.022101	44.294	84.848	28.616
1	7	137.747	-31.49	61.906	0.34325	0.022142	43.861	84.845	28.631
1	7.5	138.247	-34.691	61.366	0.33361	0.02152	43.967	84.602	28.628
1	8	138.747	-39.124	63.794	0.32634	0.021052	43.957	85.441	28.63
1	8.5	139.247	-37.154	66.684	0.31938	0.020602	43.879	86.406	28.632
1	9	139.747	-35.587	68.867	0.31069	0.020042	42.948	86.367	28.618
1	9.5	140.247	-34.143	68.145	0.29507	0.019035	42.369	85.839	28.631
1	10	140.747	-32.949	61.927	0.26634	0.017181	42.457	84.386	28.63
1	10.5	141.247	-26.711	58.011	0.25417	0.016396	42.916	83.634	28.625
1	11	141.747	-18.188	60.993	0.2916	0.018811	44.48	84.979	28.63
1	11.5	142.247	-12.002	62.831	0.30424	0.019626	44.594	85.23	28.634
1	12	142.747	-7.4248	62.484	0.26959	0.017391	41.938	83.395	28.642
1	12.5	143.247	-4.5503	62.146	0.25269	0.016301	39.809	82.565	28.638
1	13	143.747	-2.5198	61.82	0.26058	0.01681	38.413	83.14	28.638
1	13.5	144.247	-1.5147	61.763	0.25765	0.01662	36.956	83.422	28.641
1	14	144.747	-0.85524	62.01	0.24253	0.015645	35.43	83.374	28.641
1	14.5	145.247	-0.5282	64.982	0.24688	0.015926	34.146	83.927	28.647
1	15	145.747	-0.25447	70.284	0.26787	0.017279	33.069	84.994	28.646
1	15.5	146.247	0.0036915	65.968	0.23637	0.015248	32.473	89.115	28.647
1	16	146.747	-0.21973	59.964	0.19567	0.012623	31.962	93.773	28.646
1	16.5	147.247	-0.083759	60.213	0.2084	0.013443	32.437	91.751	28.66
1	0	147.747	-0.16103	61.921	0.23358	0.015068	33.142	88.172	28.656
1	0.5	148.247	-10.914	62.49	0.31111	0.020069	33.021	84.193	28.655
1	1	148.747	-27.045	62.902	0.39583	0.025534	32.787	80.159	28.66
1	1.5	149.247	-38.595	62.193	0.47283	0.030501	36.896	82.144	28.667
1	2	149.747	-37.372	61.566	0.54802	0.035352	41.108	84.285	28.667
1	2.5	150.247	-35.478	66.692	0.5439	0.035086	44.176	85.616	28.652
1	3	150.747	-33.932	68.463	0.51036	0.032922	45.617	85.667	28.672
1	3.5	151.247	-32.268	62.798	0.41163	0.026553	43.453	82.884	28.675
1	4	151.747	-31.767	59.094	0.35553	0.022935	41.609	81.23	28.676
1	4.5	152.247	-38.733	60.855	0.41826	0.026981	40.656	82.719	28.675
1	5	152.747	-37.665	62.083	0.43755	0.028225	40.099	83.667	28.684
1	5.5	153.247	-35.634	62.226	0.36855	0.023774	40.348	83.513	28.696
1	6	153.747	-33.971	63.59	0.35119	0.022655	40.111	83.594	28.682
1	6.5	154.247	-32.436	66.755	0.41006	0.026452	39.157	84.02	28.68
1	7	154.747	-31.179	69.158	0.4438	0.028629	38.613	84.984	28.685
1	7.5	155.247	-37.067	71.125	0.46321	0.029881	38.303	86.255	28.704
1	8	155.747	-38.329	65.715	0.39882	0.025727	37.679	84.611	28.698
1	8.5	156.247	-36.652	59.932	0.33018	0.021299	37.039	82.819	28.699
1	9	156.747	-35.126	61.938	0.36435	0.023504	37.584	84.634	28.689
1	9.5	157.247	-33.778	64.236	0.3995	0.025771	38.171	86.422	28.698
1	10	157.747	-32.332	63.532	0.35732	0.02305	38.284	84.7	28.707
1	10.5	158.247	-26.32	63.001	0.31734	0.020471	38.374	83.257	28.694
1	11	158.747	-18.043	63.349	0.28858	0.018615	38.346	83.24	28.707
1	11.5	159.247	-12.081	63.669	0.25981	0.01676	37.717	82.963	28.71
1	12	159.747	-7.5859	63.911	0.23102	0.014902	35.521	82.007	28.708
1	12.5	160.247	-4.842	64.969	0.20976	0.013531	33.673	81.818	28.709
1	13	160.747	-2.7917	67.226	0.19963	0.012878	32.337	82.76	28.709
1	13.5	161.247	-1.6591	69.74	0.1954	0.012605	32.275	84.111	28.714
1	14	161.747	-0.85344	72.398	0.19449	0.012546	32.927	85.692	28.714
1	14.5	162.247	-0.49466	66.249	0.15964	0.010298	32.004	83.5	28.709
1	15	162.747	-0.20295	59.956	0.12424	0.0080142	31.056	81.247	28.713
1	15.5	163.247	-0.16222	62	0.16965	0.010944	32.418	82.581	28.713
1	16	163.747	-0.069982	64.006	0.21137	0.013635	33.837	83.849	28.714
1	16.5	164.247	-0.2329	64.033	0.20483	0.013213	35.3	83.83	28.713
1	0	164.747	-0.26645	64.118	0.21642	0.013961	36.41	83.81	28.714
1	0.5	165.247	-10.026	64.397	0.28892	0.018638	36.331	83.791	28.722
1	1	165.747	-25.456	66.124	0.38875	0.025077	38.451	84.282	28.734
1	1.5	166.247	-38.029	70.302	0.53489	0.034505	44.295	85.638	28.724
1	2	166.747	-37.851	67.587	0.54036	0.034858	50.518	84.723	28.726
1	2.5	167.247	-35.726	61.84	0.48398	0.031221	56.908	82.809	28.725
1	3	167.747	-33.886	61.839	0.52014	0.033553	58.801	82.949	28.731
1	3.5	168.247	-32.344	64.322	0.59631	0.038467	58.749	83.977	28.736
1	4	168.747	-31.643	63.931	0.57924	0.037366	58.171	83.876	28.737
1	4.5	169.247	-38.683	63.008	0.5449	0.03515	57.495	83.565	28.737
1	5	169.747	-37.381	62.782	0.5627	0.036299	57.538	84.405	28.73
1	5.5	170.247	-35.676	62.618	0.5819	0.037537	57.583	85.301	28.737
1	6	170.747	-33.916	63.202	0.50182	0.032371	55.468	85.199	28.743
1	6.5	171.247	-32.609	64.098	0.44076	0.028432	53.341	85.303	28.75
1	7	171.747	-31.102	66.956	0.4995	0.032222	51.134	86.706	28.755
1	7.5	172.247	-37.414	69.306	0.52462	0.033842	49.911	87.856	28.75
1	8	172.747	-37.441	70.862	0.4972	0.032073	50.223	88.611	28.749
1	8.5	173.247	-35.816	66.85	0.44999	0.029028	48.871	87.222	28.756
1	9	173.747	-34.147	60.537	0.39461	0.025455	46.833	84.948	28.751
1	9.5	174.247	-32.642	59.908	0.38753	0.024999	46.883	85.189	28.752
1	10	174.747	-31.332	62.335	0.40643	0.026218	48.057	86.782	28.746
1	10.5	175.247	-25.182	62.704	0.37617	0.024266	48.036	86.391	28.761
1	11	175.747	-17.411	62.367	0.32901	0.021224	47.605	85.32	28.767
1	11.5	176.247	-11.396	62.492	0.27146	0.017511	46.719	84.407	28.761
1	12	176.747	-7.3457	62.719	0.21158	0.013649	45.731	83.53	28.761
1	12.5	177.247	-4.2951	63.197	0.22157	0.014293	45.017	84.144	28.769
1	13	177.747	-2.5551	63.739	0.23932	0.015438	44.327	84.921	28.77
1	13.5	178.247	-1.3572	66.036	0.27972	0.018044	43.473	86.058	28.773
1	14	178.747	-0.7582	68.24	0.30784	0.019858	42.572	86.842	28.762
1	14.5	179.247	-0.43596	70.16	0.29922	0.019302	41.529	86.568	28.773
1	15	179.747	-0.21134	67.043	0.27791	0.017928	41.513	85.373	28.767
1	15.5	180.247	-0.20295	59.976	0.24666	0.015912	42.301	83.458	28.781
1	16	180.747	-0.26165	57.044	0.25474	0.016433	42.62	83.012	28.786
1	16.5	181.247	-0.092144	60.059	0.31939	0.020603	42.265	84.681	28.798
1	0	181.747	-0.24608	61.67	0.37364	0.024103	41.458	84.735	28.785
1	0.5	182.247	-10.135	61.66	0.4159	0.026829	40.13	82.926	28.792
1	1	182.747	-25.818	62.051	0.47975	0.030948	40.42	82.214	28.791
1	1.5	183.247	-38.034	62.815	0.56368	0.036362	42.213	82.524	28.806
1	2	183.747	-37.554	65.505	0.59723	0.038526	46.898	83.596	28.793
1	2.5	184.247	-35.502	69.392	0.59945	0.038669	53.382	85.142	28.788
1	3	184.747	-33.802	69.87	0.58187	0.037535	53.899	84.79	28.797
1	3.5	185.247	-32.169	68.736	0.56241	0.03628	53.518	83.991	28.797
1	4	185.747	-31.951	62.094	0.54476	0.035141	52.163	82.158	28.799
1	4.5	186.247	-33.038	55.687	0.52829	0.034079	50.793	80.406	28.81
1	5	186.747	-31.612	59.004	0.56077	0.036174	48.753	81.992	28.815
1	5.5	187.247	-36.193	62.012	0.58623	0.037817	46.736	83.307	28.811
1	6	187.747	-38.376	61.848	0.53968	0.034814	44.955	81.845	28.809
1	6.5	188.247	-36.365	61.657	0.49755	0.032096	43.325	80.642	28.811
1	7	188.747	-34.758	61.302	0.48156	0.031065	42.596	80.973	28.82
1	7.5	189.247	-33.257	61.012	0.46522	0.030011	41.786	81.264	28.821
1	8	189.747	-31.913	61.018	0.44723	0.02885	40.604	81.372	28.825
1	8.5	190.247	-32.731	61.054	0.4344	0.028022	39.345	81.305	28.832
1	9	190.747	-39.25	61.199	0.44082	0.028437	37.801	80.584	28.822
1	9.5	191.247	-37.374	61.195	0.42941	0.0277	36.606	79.996	28.816
1	10	191.747	-35.619	60.751	0.36548	0.023576	36.435	79.801	28.825
1	10.5	192.247	-28.609	60.439	0.30729	0.019823	36.813	79.665	28.822
1	11	192.747	-19.691	60.49	0.26484	0.017084	38.694	79.69	28.833
1	11.5	193.247	-13.208	62.375	0.24379	0.015726	39.446	80.056	28.833
1	12	193.747	-8.361	68.861	0.27643	0.017832	37.367	81.278	28.838
1	12.5	194.247	-5.208	67.294	0.25828	0.016661	35.929	80.838	28.839
1	13	194.747	-3.0181	60.47	0.20696	0.013351	34.911	79.314	28.84
1	13.5	195.247	-1.7214	58.268	0.20714	0.013362	33.65	79.519	28.852
1	14	195.747	-0.94748	60.642	0.25832	0.016663	32.149	81.435	28.851
1	14.5	196.247	-0.54317	61.862	0.27062	0.017457	31.094	81.692	28.844
1	15	196.747	-0.20295	62.165	0.25205	0.016259	30.392	80.629	28.857
1	15.5	197.247	-0.11191	61.876	0.25204	0.016259	29.72	80.492	28.852
1	16	197.747	-0.26285	61.24	0.26291	0.01696	29.065	80.898	28.851
1	16.5	198.247	-0.24488	61.238	0.27216	0.017556	29.184	81.361	28.857
1	0	198.747	-0.30658	61.557	0.28058	0.018099	29.695	81.853	28.858
1	0.5	199.247	-10.505	65.951	0.39916	0.025749	29.794	82.8	28.859
1	1	199.747	-26.222	71.391	0.55116	0.035554	30.007	83.794	28.86
1	1.5	200.247	-38.207	64.601	0.48513	0.031295	36.275	81.859	28.858
1	2	200.747	-37.911	57.811	0.41909	0.027035	42.543	79.923	28.86
1	2.5	201.247	-35.97	59.89	0.42271	0.027268	46.125	81.583	28.864
1	3	201.747	-33.995	62.276	0.42811	0.027616	49.464	83.303	28.864
1	3.5	202.247	-32.508	61.957	0.39229	0.025306	48.943	81.896	28.861
1	4	202.747	-31.687	61.629	0.35959	0.023196	48.379	80.657	28.868
1	4.5	203.247	-38.427	61.207	0.36044	0.023251	47.351	81.235	28.863
1	5	203.747	-37.269	60.913	0.35338	0.022796	46.27	81.803	28.864
1	5.5	204.247	-35.475	61.63	0.28381	0.018308	44.773	82.288	28.866
1	6	204.747	-33.881	63.09	0.23439	0.01512	43.146	82.884	28.87
1	6.5	205.247	-32.431	67.863	0.27468	0.017719	40.937	83.971	28.867
1	7	205.747	-31.431	67.616	0.28021	0.018076	39.242	83.848	28.868
1	7.5	206.247	-38.716	61.883	0.24775	0.015982	38.107	82.404	28.876
1	8	206.747	-37.844	59.449	0.23027	0.014854	37.066	82.149	28.868
1	8.5	207.247	-36.114	61.374	0.23257	0.015003	36.148	83.468	28.882
1	9	207.747	-34.58	62.423	0.22129	0.014275	35.308	83.586	28.883
1	9.5	208.247	-33.104	62.613	0.1967	0.012689	34.546	82.53	28.881
1	10	208.747	-31.684	62.564	0.19049	0.012288	33.835	82.682	28.889
1	10.5	209.247	-25.57	62.349	0.19697	0.012706	33.16	83.67	28.882
1	11	209.747	-17.435	62.324	0.19018	0.012268	33.134	83.626	28.884
1	11.5	210.247	-11.524	62.395	0.17668	0.011397	33.438	83.06	28.897
1	12	210.747	-7.299	62.567	0.17198	0.011094	32.315	82.54	28.887
1	12.5	211.247	-4.4107	62.774	0.17036	0.010989	30.696	82.035	28.889
1	13	211.747	-2.5449	62.49	0.17477	0.011274	29.85	82.412	28.897
1	13.5	212.247	-1.3889	62.105	0.18041	0.011638	29.161	82.967	28.894
1	14	212.747	-0.83847	63.845	0.20519	0.013236	28.784	83.732	28.893
1	14.5	213.247	-0.37366	65.94	0.23153	0.014935	28.462	84.557	28.902
1	15	213.747	-0.20954	69.523	0.2498	0.016114	28.399	85.857	28.898
1	15.5	214.247	-0.30658	69.21	0.2463	0.015888	28.503	88.786	28.903
1	16	214.747	-0.16222	62.974	0.20968	0.013526	28.861	94.192	28.914
1	16.5	215.247	-0.21134	59.942	0.19761	0.012748	29.026	96.316	28.921
1	0	215.747	-0.36048	62.533	0.22861	0.014747	28.852	92.678	28.909
1	0.5	216.247	-10.7	63.741	0.25883	0.016697	28.019	87.883	28.904
1	1	216.747	-26.39	63.477	0.28823	0.018593	26.483	81.854	28.912
1	1.5	217.247	-38.277	63.45	0.24691	0.015927	28.523	79.979	28.911
1	2	217.747	-37.438	63.587	0.15654	0.010098	33.045	80.986	28.926
1	2.5	218.247	-35.512	63.874	0.15087	0.0097325	35.515	80.737	28.922
1	3	218.747	-33.691	64.224	0.18074	0.011659	37.126	79.963	28.923
1	3.5	219.247	-32.06	64.281	0.17286	0.011151	37.523	79.872	28.923
1	4	219.747	-32.706	64.281	0.15767	0.010171	37.685	79.915	28.928
1	4.5	220.247	-38.958	68.646	0.17802	0.011483	37.18	81.86	28.927
1	5	220.747	-37.181	71.834	0.17452	0.011258	36.651	83.517	28.937
1	5.5	221.247	-35.362	71.961	0.11276	0.0072742	36.113	84.366	28.922
1	6	221.747	-33.797	68.014	0.083674	0.0053977	34.887	83.455	28.922
1	6.5	222.247	-32.307	61.705	0.073525	0.0047429	33.261	81.524	28.932
1	7	222.747	-31.441	60.828	0.081411	0.0052517	31.734	81.369	28.937
1	7.5	223.247	-38.712	63.474	0.10099	0.0065144	30.27	82.365	28.937
1	8	223.747	-37.928	63.634	0.075042	0.0048408	29.371	82.369	28.938
1	8.5	224.247	-36.114	62.907	0.032832	0.0021179	28.675	82.019	28.934
1	9	224.747	-34.474	62.992	0.038249	0.0024674	27.364	81.93	28.935
1	9.5	225.247	-33.03	63.249	0.053748	0.0034671	25.922	81.895	28.943
1	10	225.747	-31.783	68.087	0.057219	0.0036911	25.868	82.814	28.93
1	10.5	226.247	-25.298	70.336	0.063416	0.0040908	26.388	83.265	28.933
1	11	226.747	-17.413	64.226	0.079988	0.0051599	28.238	82.176	28.931
1	11.5	227.247	-11.413	60.312	0.10657	0.0068747	29.121	81.871	28.942
1	12	227.747	-7.2954	63.067	0.16354	0.01055	27.071	83.947	28.94
1	12.5	228.247	-4.4982	64.651	0.1912	0.012334	25.451	85.21	28.944
1	13	228.747	-2.609	64.438	0.17381	0.011212	24.49	85.222	28.949
1	13.5	229.247	-1.4344	64.402	0.17661	0.011392	23.87	86.101	28.943
1	14	229.747	-0.67435	64.526	0.19739	0.012733	23.555	87.752	28.962
1	14.5	230.247	-0.36528	67.025	0.20298	0.013094	22.246	88.846	28.942
1	15	230.747	-0.25327	70.692	0.20111	0.012973	20.449	89.666	28.956
1	15.5	231.247	-0.15923	72.13	0.19775	0.012756	19.5	90.959	28.96
1	16	231.747	-0.179	71.188	0.18441	0.011896	19.093	91.557	28.957
1	16.5	232.247	-0.0064911	65.579	0.15111	0.0097476	19.731	90.735	28.948
1	0	232.747	-0.33832	63.211	0.14859	0.0095853	19.236	90.722	28.958
1	0.5	233.247	-10.769	65.615	0.19143	0.012349	17.07	91.9	28.962
1	1	233.747	-26.567	66.388	0.20106	0.01297	18.12	93.47	28.964
1	1.5	234.247	-38.381	66.081	0.18871	0.012174	21.298	95.299	28.96
1	2	234.747	-37.636	66.206	0.034473	0.0022238	22.149	92.51	28.968
1	2.5	235.247	-35.611	66.45	-0.15886	-0.010248	22.358	88.448	28.957
1	3	235.747	-33.971	71.864	-0.15244	-0.0098339	22.863	90.317	28.969
1	3.5	236.247	-32.327	73.13	-0.14912	-0.0096196	23.063	90.941	28.967
1	4	236.747	-31.943	67.56	-0.15787	-0.010184	22.762	89.354	28.972
1	4.5	237.247	-38.73	65.551	-0.16176	-0.010435	22.069	89.343	28.976
1	5	237.747	-37.287	66.606	-0.16147	-0.010416	21.038	90.687	28.973
1	5.5	238.247	-35.502	67.005	-0.16207	-0.010455	20.941	90.356	28.973
1	6	238.747	-33.886	67.177	-0.16298	-0.010513	21.166	89.447	28.977
1	6.5	239.247	-32.421	66.788	-0.16168	-0.01043	19.586	88.25	28.982
1	7	239.747	-31.413	66.787	-0.16064	-0.010363	17.996	86.963	28.973
1	7.5	240.247	-38.358	69.109	-0.16159	-0.010424	16.803	85.247	28.977
1	8	240.747	-37.767	68.095	-0.15728	-0.010146	15.862	83.229	28.977
1	8.5	241.247	-36.137	62.937	-0.14644	-0.0094464	15.233	80.837	28.985
1	9	241.747	-34.364	60.943	-0.13809	-0.0089079	14.708	78.982	28.976
1	9.5	242.247	-32.973	62.827	-0.1328	-0.0085668	14.31	77.783	28.982
1	10	242.747	-31.568	63.067	-0.13785	-0.0088923	14.577	76.376	28.979
1	10.5	243.247	-25.135	62.036	-0.15089	-0.0097334	15.359	74.807	28.982
1	11	243.747	-17.175	61.665	-0.13891	-0.008961	16.514	74.316	28.979
1	11.5	244.247	-11.257	61.704	-0.11142	-0.0071877	17.903	74.494	28.97
1	12	244.747	-7.2804	61.693	-0.11	-0.0070957	17.967	74.468	28.982
1	12.5	245.247	-4.3676	61.657	-0.12125	-0.0078214	17.388	74.342	28.98
1	13	245.747	-2.5318	61.313	-0.1032	-0.0066569	17.203	74.354	28.984
1	13.5	246.247	-1.3823	60.852	-0.074098	-0.0047799	17.167	74.419	28.984
1	14	246.747	-0.75281	61.346	-0.072653	-0.0046867	17.774	75.312	28.981
1	14.5	247.247	-0.28681	62.157	-0.080402	-0.0051866	18.595	76.48	28.983
1	15	247.747	-0.24309	61.274	-0.069735	-0.0044985	19.894	76.783	28.987
1	15.5	248.247	-0.27124	60.031	-0.055142	-0.0035571	21.296	76.902	28.99
1	16	248.747	-1.9526	62.427	0.048452	0.0031255	26.832	78.659	28.987
1	16.5	249.247	-1.5818	65.634	0.17188	0.011088	33.29	80.781	28.975
1	0	249.747	-2.2077	67.724	0.044031	0.0028403	35.942	84.762	28.989
1	0.5	250.247	-11.994	67.955	-0.047018	-0.003033	39.412	87.744	28.978
1	1	250.747	-26.085	62.869	-0.025063	-0.0016168	45.347	87.8	28.989
1	1.5	251.247	-37.498	59.196	-0.024789	-0.0015991	51.734	87.911	28.982
1	2	251.747	-36.754	60.519	-0.10109	-0.0065209	59.718	88.217	28.991
1	2.5	252.247	-34.704	62.39	-0.15782	-0.010181	67.492	88.666	28.983
1	3	252.747	-33.383	65.755	-0.16139	-0.010411	74.695	89.503	28.993
1	3.5	253.247	-32.198	68.295	-0.16361	-0.010554	77.919	89.803	28.991
1	4	253.747	-33.337	69.979	-0.16443	-0.010607	77.007	89.544	28.992
1	4.5	254.247	-38.712	65.604	-0.16416	-0.01059	74.69	88.663	28.98
1	5	254.747	-37.389	59.563	-0.1636	-0.010554	71.986	87.612	28.989
1	5.5	255.247	-36.03	59.843	-0.16277	-0.0105	69.985	91.806	28.988
1	6	255.747	-34.767	62.724	-0.16181	-0.010438	68.274	98.159	28.982
1	6.5	256.247	-33.112	63.114	-0.1621	-0.010457	63.396	93.335	28.996
1	7	256.747	-31.441	62.926	-0.16267	-0.010494	57.784	85.918	28.983
1	7.5	257.247	-36.079	64.728	-0.16396	-0.010577	50.554	81.001	28.998
1	8	257.747	-38.403	66.938	-0.165	-0.010643	43.685	76.718	28.992
1	8.5	258.247	-36.628	70.906	-0.16304	-0.010517	41.579	75.737	28.99
1	9	258.747	-35.292	70.25	-0.16213	-0.010459	40.367	74.471	28.997
1	9.5	259.247	-34.195	64.124	-0.16246	-0.01048	40.215	72.867	28.995
1	10	259.747	-32.733	61.87	-0.16347	-0.010545	38.809	72.151	28.99
1	10.5	260.247	-25.9	63.631	-0.16518	-0.010655	36.105	72.355	29.006
1	11	260.747	-17.677	64.775	-0.16364	-0.010556	34.542	73.171	28.995
1	11.5	261.247	-12.029	65.549	-0.16016	-0.010331	33.666	74.355	29.002
1	12	261.747	-7.926	65.906	-0.16073	-0.010368	32.421	75.146	29.002
1	12.5	262.247	-4.9561	66.158	-0.16233	-0.010471	31.084	75.837	29
1	13	262.747	-3.0666	65.54	-0.16239	-0.010475	31.259	76.083	29.007
1	13.5	263.247	-1.7094	65.142	-0.16256	-0.010486	31.429	76.516	29.006
1	14	263.747	-1.1102	66.195	-0.16352	-0.010548	31.423	78.156	29.009
1	14.5	264.247	-0.43937	68.347	-0.16203	-0.010452	31.278	79.676	29.02
1	15	264.747	-0.36224	72.595	-0.15585	-0.010054	30.866	80.97	29.013
1	15.5	265.247	-0.18585	68.789	-0.15626	-0.01008	31.289	79.604	29.002
1	16	265.747	-0.21096	61.818	-0.15927	-0.010274	32.039	77.194	29.011
1	16.5	266.247	-0.20917	61.452	-0.15777	-0.010177	33.511	77.945	29.011
1	0	266.747	-0.50633	63.765	-0.15444	-0.0099628	35.275	79.978	29.013
1	0.5	267.247	-10.539	63.971	-0.15765	-0.01017	36.05	79.798	29.024
1	1	267.747	-25.006	63.777	-0.16209	-0.010456	36.636	79.199	29.017
1	1.5	268.247	-37.364	63.554	-0.16141	-0.010412	43.665	78.372	29.017
1	2	268.747	-38.153	63.631	-0.15932	-0.010277	50.946	77.732	29.025
1	2.5	269.247	-35.881	68.077	-0.13996	-0.0090283	57.829	79.973	29.023
1	3	269.747	-34.143	68.652	-0.10767	-0.0069457	64.609	81.123	29.021
1	3.5	270.247	-32.76	62.666	-0.053487	-0.0034503	71.212	80.425	29.027
1	4	270.747	-31.302	59.357	0.10575	0.0068216	73.553	80.276	29.029
1	4.5	271.247	-37.084	61.633	0.48421	0.031235	66.999	81.271	29.026
1	5	271.747	-37.139	62.95	0.71003	0.045803	62.76	81.588	29.035
1	5.5	272.247	-35.533	62.93	0.72327	0.046657	61.748	80.961	29.03
1	6	272.747	-33.933	62.938	0.72996	0.047088	61.029	81.095	29.018
1	6.5	273.247	-32.3	62.972	0.73037	0.047115	60.59	81.959	29.029
1	7	273.747	-31.387	63.095	0.71885	0.046371	59.852	82.12	29.032
1	7.5	274.247	-38.397	63.276	0.69956	0.045127	58.919	81.823	29.025
1	8	274.747	-37.805	66.611	0.72071	0.046492	59.434	83.216	29.032
1	8.5	275.247	-36.035	70.992	0.75622	0.048782	60.526	85.218	29.034
1	9	275.747	-34.619	65.49	0.70373	0.045396	61.098	83.93	29.033
1	9.5	276.247	-33.04	60.195	0.65316	0.042134	61.637	82.706	29.034
1	10	276.747	-31.585	62.078	0.66908	0.043161	61.024	83.708	29.035
1	10.5	277.247	-25.013	63.683	0.67476	0.043527	60.855	84.351	29.033
1	11	277.747	-17.294	63.639	0.61953	0.039964	63.331	82.867	29.035
1	11.5	278.247	-11.619	63.542	0.57456	0.037064	65.134	81.437	29.035
1	12	278.747	-7.5337	63.29	0.5592	0.036073	64.998	80.161	29.044
1	12.5	279.247	-4.7283	63.315	0.54552	0.03519	64.028	79.31	29.042
1	13	279.747	-2.9632	63.839	0.53486	0.034503	61.55	79.224	29.035
1	13.5	280.247	-1.8708	64.272	0.52844	0.034089	59.269	79.403	29.04
1	14	280.747	-1.0469	64.609	0.52652	0.033965	57.196	79.865	29.049
1	14.5	281.247	-0.49139	66.208	0.54904	0.035418	56.586	83.884	29.043
1	15	281.747	-0.2564	68.545	0.58586	0.037793	56.832	89.984	29.046
1	15.5	282.247	-0.21754	71.806	0.64793	0.041797	58.698	87.629	29.047
1	16	282.747	-0.11529	72.579	0.68407	0.044128	60.482	84.587	29.052
1	16.5	283.247	-0.16432	66.347	0.64187	0.041406	61.485	82.599	29.052
1	0	283.747	-0.39034	63.08	0.64406	0.041547	61.494	83.661	29.066
1	0.5	284.247	-10.549	65.472	0.73098	0.047154	59.607	90.544	29.064
1	1	284.747	-25.325	66.864	0.8017	0.051716	62.316	93.757	29.078
1	1.5	285.247	-37.616	67.408	0.85868	0.055392	68.923	93.857	29.061
1	2	285.747	-38.319	67.243	0.90356	0.058287	76.085	94.093	29.057
1	2.5	286.247	-36.332	66.86	0.94471	0.060941	83.418	94.37	29.07
1	3	286.747	-34.367	71.023	0.94205	0.06077	85.914	95.687	29.072
1	3.5	287.247	-32.708	72.086	0.91929	0.059301	86.319	96.055	29.075
1	4	287.747	-31.438	66.971	0.86087	0.055533	83.034	94.554	29.064
1	4.5	288.247	-37.794	65.305	0.87787	0.056629	80.341	94.773	29.075
1	5	288.747	-37.327	67.407	0.97723	0.063039	78.294	96.87	29.097
1	5.5	289.247	-35.584	68.803	0.96102	0.061993	75.667	97.543	29.078
1	6	289.747	-34.016	69.916	0.8984	0.057954	72.808	97.643	29.079
1	6.5	290.247	-32.351	72.052	0.92795	0.05986	73.215	101.06	29.092
1	7	290.747	-31.557	72.308	0.92366	0.059584	72.505	102.07	29.091
1	7.5	291.247	-38.537	69.258	0.85949	0.055444	69.818	98.814	29.092
1	8	291.747	-37.748	68.586	0.84179	0.054302	67.563	98.316	29.087
1	8.5	292.247	-35.953	69.509	0.85522	0.055169	65.597	99.664	29.098
1	9	292.747	-34.57	69.453	0.81127	0.052334	63.863	99.159	29.104
1	9.5	293.247	-33.104	69.286	0.76405	0.049287	62.022	98.4	29.103
1	10	293.747	-31.685	69.279	0.74613	0.048131	59.335	97.703	29.103
1	10.5	294.247	-24.991	69.073	0.69696	0.044959	55.999	96.427	29.12
1	11	294.747	-17.272	68.582	0.60304	0.038901	51.736	94.321	29.121
1	11.5	295.247	-11.497	71.864	0.52933	0.034146	45.499	93.184	29.122
1	12	295.747	-7.4315	76.059	0.4608	0.029726	38.626	92.144	29.125
1	12.5	296.247	-4.9178	69.739	0.33907	0.021872	35.655	87.041	29.132
1	13	296.747	-2.8269	65.447	0.25258	0.016294	32.797	83.15	29.13
1	13.5	297.247	-1.7279	67.438	0.27532	0.01776	30.285	83.01	29.132
1	14	297.747	-0.96136	68.602	0.26861	0.017327	27.498	81.276	29.134
1	14.5	298.247	-0.47644	68.908	0.23136	0.014924	24.428	77.888	29.152
1	15	298.747	-0.38914	70.098	0.23425	0.015111	23.498	76.098	29.145
1	15.5	299.247	-0.24983	71.708	0.2523	0.016276	23.311	74.973	29.147
1	16	299.747	-0.20618	74.95	0.29445	0.018995	23.579	75.595	29.155
1	16.5	300.247	-0.1422	73.311	0.29781	0.019211	23.683	75.442	29.166
1	0	300.747	-0.5452	66.886	0.26312	0.016973	23.625	74.528	29.164
1	0.5	301.247	-10.658	66.18	0.35678	0.023015	23.815	75.227	29.164
1	1	301.747	-25.284	68.579	0.52013	0.033552	24.137	76.801	29.163
1	1.5	302.247	-37.739	68.157	0.59493	0.038378	30.004	76.843	29.166
1	2	302.747	-38.171	67.812	0.65854	0.042481	36.569	76.958	29.17
1	2.5	303.247	-35.991	70.047	0.70972	0.045782	43.895	78.699	29.18
1	3	303.747	-34.32	72.335	0.73963	0.047712	49.72	80.601	29.17
1	3.5	304.247	-32.513	74.689	0.74288	0.047922	53.667	82.707	29.176
1	4	304.747	-31.265	70.71	0.74471	0.04804	55.655	84.377	29.176
1	4.5	305.247	-37.777	65.693	0.74697	0.048186	57.314	85.986	29.181
1	5	305.747	-37.477	67.649	0.78801	0.050833	60.7	88.755	29.177
1	5.5	306.247	-35.752	68.946	0.80537	0.051953	63.254	90.395	29.176
1	6	306.747	-34.144	68.542	0.76174	0.049138	63.664	89.131	29.188
1	6.5	307.247	-32.601	70.753	0.73392	0.047344	61.756	88.43	29.188
1	7	307.747	-31.191	75.34	0.72047	0.046476	57.741	88.242	29.176
1	7.5	308.247	-37.859	70.235	0.70247	0.045315	54.575	86.256	29.189
1	8	308.747	-38.087	65.229	0.68281	0.044047	51.638	84.467	29.18
1	8.5	309.247	-36.27	67.652	0.64962	0.041906	50.408	85.838	29.189
1	9	309.747	-34.732	69.165	0.6158	0.039724	49.255	86.499	29.2
1	9.5	310.247	-33.277	69.046	0.58083	0.037468	48.241	85.886	29.201
1	10	310.747	-31.859	69.266	0.57166	0.036877	48.191	86.153	29.203
1	10.5	311.247	-24.979	69.697	0.57843	0.037313	48.737	86.964	29.2
1	11	311.747	-17.14	74.299	0.54217	0.034974	48.789	89.111	29.203
1	11.5	312.247	-11.488	75.496	0.48756	0.031451	48.398	89.956	29.203
1	12	312.747	-7.218	69.521	0.40809	0.026325	47.292	88.112	29.203
1	12.5	313.247	-4.4795	67.745	0.4053	0.026145	44.794	89.175	29.206
1	13	313.747	-2.7282	69.312	0.46357	0.029904	41.188	92.554	29.207
1	13.5	314.247	-1.6053	70.215	0.45134	0.029115	38.2	92.151	29.209
1	14	314.747	-0.84356	71.201	0.43482	0.028049	35.722	91.311	29.21
1	14.5	315.247	-0.51829	73.527	0.47996	0.030961	35.625	92.489	29.21
1	15	315.747	-0.23787	75.737	0.53934	0.034792	36.269	95.412	29.217
1	15.5	316.247	-0.24983	77.844	0.61132	0.039435	37.568	99.876	29.216
1	16	316.747	-0.20797	72.08	0.57711	0.037228	38.86	100.78	29.222
1	16.5	317.247	-0.20438	67.957	0.56382	0.036371	39.885	101.88	29.213
1	0	317.747	-0.52487	70.284	0.63296	0.040831	39.912	103.88	29.221
1	0.5	318.247	-10.889	71.683	0.68099	0.043929	38.056	104.38	29.218
1	1	318.747	-25.738	72.258	0.71027	0.045818	34.529	103.54	29.217
1	1.5	319.247	-37.906	73.955	0.77884	0.050241	38.655	104.9	29.218
1	2	319.747	-38.173	74.376	0.82573	0.053266	43.557	105.96	29.225
1	2.5	320.247	-36.208	71.031	0.80086	0.051662	47.52	105.44	29.222
1	3	320.747	-34.438	70.099	0.79924	0.051557	49.396	106.24	29.23
1	3.5	321.247	-32.653	71.128	0.81653	0.052673	49.576	108.12	29.221
1	4	321.747	-31.234	71.424	0.79156	0.051062	48.092	107.37	29.23
1	4.5	322.247	-37.639	71.523	0.76802	0.049543	47.046	106.71	29.235
1	5	322.747	-37.679	71.264	0.77785	0.050178	48.941	108.17	29.238
1	5.5	323.247	-36.008	73.482	0.78619	0.050716	49.142	109.6	29.237
1	6	323.747	-34.126	78.14	0.79306	0.051159	47.676	111.01	29.251
1	6.5	324.247	-32.691	72.65	0.73091	0.047149	46.659	108.21	29.243
1	7	324.747	-31.206	68.606	0.69218	0.044651	45.49	106.4	29.25
1	7.5	325.247	-37.596	71.235	0.75068	0.048425	43.692	108.83	29.241
1	8	325.747	-38.037	72.006	0.74689	0.04818	43.747	107.92	29.258
1	8.5	326.247	-36.32	71.262	0.69225	0.044656	45.313	104.28	29.252
1	9	326.747	-34.55	71.45	0.69335	0.044727	44.516	104.4	29.257
1	9.5	327.247	-33.334	72.553	0.69359	0.044742	43.51	104.76	29.252
1	10	327.747	-31.661	76.907	0.65314	0.042133	43.19	103.61	29.258
1	10.5	328.247	-24.967	74.688	0.57378	0.037013	43.741	100.97	29.263
1	11	328.747	-16.918	69.087	0.47439	0.030602	44.741	97.549	29.257
1	11.5	329.247	-11.423	70.492	0.54487	0.035148	44.029	102.96	29.262
1	12	329.747	-7.1493	72.273	0.61578	0.039723	43.174	107.78	29.269
1	12.5	330.247	-4.6392	73.102	0.63688	0.041084	42.396	108.14	29.272
1	13	330.747	-2.7264	75.09	0.67891	0.043795	42.37	110.34	29.271
1	13.5	331.247	-1.6508	77.434	0.72688	0.046889	42.749	113.44	29.279
1	14	331.747	-0.8322	74.343	0.66979	0.043207	42.108	112.47	29.282
1	14.5	332.247	-0.52128	72.627	0.66742	0.043054	42.105	113.14	29.28
1	15	332.747	-0.34729	72.886	0.74349	0.047961	43.018	116.16	29.275
1	15.5	333.247	-0.085396	73.587	0.74674	0.048171	43.406	116.22	29.281
1	16	333.747	-0.17927	74.533	0.73117	0.047166	43.548	115.63	29.282
1	16.5	334.247	-0.08719	76.096	0.73492	0.047408	43.214	116.52	29.289
1	0	334.747	-0.57211	74.411	0.72492	0.046763	41.338	115.01	29.309
1	0.5	335.247	-11.146	70.44	0.70525	0.045494	38.377	111.8	29.286
1	1	335.747	-25.779	70.538	0.80356	0.051836	39.819	112.09	29.301
1	1.5	336.247	-37.893	71.085	0.89224	0.057557	43.048	112.5	29.289
1	2	336.747	-37.895	70.955	0.8603	0.055496	51.332	111.15	29.294
1	2.5	337.247	-35.82	70.576	0.8301	0.053548	56.256	109.79	29.286
1	3	337.747	-34.085	69.939	0.80172	0.051717	57.693	108.4	29.29
1	3.5	338.247	-32.594	72.807	0.77912	0.050259	56.326	107.51	29.298
1	4	338.747	-31.55	75.091	0.76124	0.049106	54.138	106.28	29.308
1	4.5	339.247	-37.73	70.526	0.75602	0.04877	51.996	103.01	29.308
1	5	339.747	-36.68	68.859	0.75235	0.048532	50.139	101.06	29.309
1	5.5	340.247	-34.956	71.121	0.75077	0.04843	48.669	100.89	29.309
1	6	340.747	-33.53	71.489	0.68981	0.044498	47.306	98.98	29.315
1	6.5	341.247	-31.856	71.541	0.61928	0.039948	45.979	96.938	29.308
1	7	341.747	-32.785	76.043	0.69307	0.044708	44.645	101.2	29.308
1	7.5	342.247	-39.233	75.145	0.70597	0.04554	43.966	108.43	29.309
1	8	342.747	-37.554	69.469	0.66499	0.042897	43.866	118.29	29.309
1	8.5	343.247	-35.896	69.683	0.69483	0.044822	45.121	116.17	29.318
1	9	343.747	-34.352	71.478	0.73904	0.047674	46.508	110.53	29.316
1	9.5	344.247	-32.815	71.505	0.71593	0.046183	45.178	105.45	29.317
1	10	344.747	-31.417	71.469	0.69739	0.044987	45.355	106.12	29.328
1	10.5	345.247	-24.64	71.345	0.68532	0.044209	47.67	114.93	29.329
1	11	345.747	-16.91	73.767	0.68125	0.043946	47.448	117.75	29.33
1	11.5	346.247	-11.252	75.682	0.66438	0.042857	46.407	117.59	29.327
1	12	346.747	-7.2766	70.21	0.56693	0.036572	45.96	113.44	29.325
1	12.5	347.247	-4.4443	67.369	0.51092	0.032959	45.364	111.51	29.33
1	13	347.747	-2.7145	69.092	0.52682	0.033984	44.511	113.4	29.339
1	13.5	348.247	-1.4929	69.629	0.50454	0.032547	42.551	111.79	29.33
1	14	348.747	-0.8035	69.51	0.46115	0.029748	39.979	108.23	29.349
1	14.5	349.247	-0.41425	69.781	0.45924	0.029624	39.153	107.38	29.342
1	15	349.747	-0.23607	70.791	0.46167	0.029781	38.592	106.59	29.351
1	15.5	350.247	-0.22112	74.551	0.46647	0.030091	38.451	105.09	29.351
1	16	350.747	-0.048325	76.341	0.46121	0.029752	38.364	104.57	29.348
1	16.5	351.247	-0.1123	76.484	0.45324	0.029238	38.27	104.72	29.349
2	0	33.727	-0.81154	79.837	0.20606	0.031462	5.0926	100.8	25.172
2	0.5	34.227	-14.457	70.16	0.23857	0.036426	5.0707	99.668	25.168
2	1	34.727	-31.625	83.97	0.38076	0.058135	5.2044	101.78	25.174
2	1.5	35.227	-38.946	85.37	0.41714	0.06369	5.7855	99.516	25.178
2	2	35.727	-37.839	70.878	0.33628	0.051344	6.7373	92.651	25.172
2	2.5	36.227	-36.426	68.312	0.34209	0.052231	6.5365	93.276	25.173
2	3	36.727	-35.337	69.994	0.37755	0.057645	5.9352	96.452	25.173
2	3.5	37.227	-34.044	71.806	0.35975	0.054928	5.7668	94.552	25.165
2	4	37.727	-32.872	73.017	0.34893	0.053275	5.779	93.15	25.168
2	4.5	38.227	-31.61	73.235	0.34964	0.053384	6.09	92.572	25.173
2	5	38.727	-36.987	81.328	0.3832	0.058508	5.9376	93.268	25.171
2	5.5	39.227	-38.782	83.569	0.39236	0.059906	5.5986	95.23	25.169
2	6	39.727	-37.773	71.573	0.34215	0.052241	5.2213	98.543	25.168
2	6.5	40.227	-36.671	77.441	0.38844	0.059307	5.0645	99.169	25.172
2	7	40.727	-35.83	89.362	0.4603	0.07028	5.2428	97.2	25.172
2	7.5	41.227	-34.783	80.49	0.39982	0.061044	5.8984	93.611	25.163
2	8	41.727	-33.735	72.942	0.38834	0.059292	6.0485	95.558	25.172
2	8.5	42.227	-32.621	65.899	0.39551	0.060387	6.0063	99.61	25.162
2	9	42.727	-31.803	67.547	0.40945	0.062515	5.7338	99.321	25.172
2	9.5	43.227	-31.075	70.043	0.42177	0.064396	5.4967	98.443	25.171
2	10	43.727	-36.455	70.791	0.42111	0.064296	5.6018	97.593	25.171
2	10.5	44.227	-32.265	71.581	0.40353	0.061611	6.2345	96.644	25.164
2	11	44.727	-22.583	72.418	0.36743	0.0561	7.4439	95.585	25.167
2	11.5	45.227	-15.424	72.284	0.34147	0.052137	7.813	95.42	25.171
2	12	45.727	-10.018	73.758	0.32706	0.049936	7.8834	95.665	25.167
2	12.5	46.227	-6.1711	84.963	0.36292	0.055412	7.3154	97.083	25.164
2	13	46.727	-3.7699	77.332	0.33729	0.051498	7.1653	95.294	25.167
2	13.5	47.227	-2.0519	64.509	0.29471	0.044997	7.1304	92.622	25.169
2	14	47.727	-1.0986	66.261	0.33581	0.051272	6.3463	94.712	25.172
2	14.5	48.227	-0.60703	69.541	0.37802	0.057717	5.5547	96.772	25.171
2	15	48.727	-0.27631	69.917	0.36026	0.055005	5.3147	94.892	25.172
2	15.5	49.227	-0.28298	70.938	0.35483	0.054176	4.9435	95.706	25.171
2	16	49.727	0.013759	72.784	0.36515	0.055751	4.4047	99.962	25.168
2	16.5	50.227	-0.13552	71.563	0.37336	0.057005	4.4121	100.91	25.172
2	0	50.727	-0.75813	70.511	0.38725	0.059126	4.6079	101.1	25.168
2	0.5	51.227	-14.536	80.647	0.47497	0.072518	5.4052	102.12	25.173
2	1	51.727	-31.216	76.904	0.49144	0.075034	5.8706	99.935	25.168
2	1.5	52.227	-39.253	65.752	0.4699	0.071745	6.1588	96.049	25.172
2	2	52.727	-37.716	81.229	0.55765	0.085142	6.0727	99.462	25.163
2	2.5	53.227	-36.01	86.337	0.57549	0.087866	6.8748	96.771	25.172
2	3	53.727	-34.431	69.528	0.47268	0.072169	8.8185	84.41	25.162
2	3.5	54.227	-33.132	62.414	0.43579	0.066537	8.8828	75.564	25.17
2	4	54.727	-31.715	64.357	0.46049	0.070309	7.191	70	25.166
2	4.5	55.227	-31.518	67.286	0.4627	0.070646	6.6029	73.433	25.168
2	5	55.727	-38.935	70.699	0.45387	0.069298	6.5566	81.282	25.168
2	5.5	56.227	-38.047	71.559	0.44437	0.067847	6.4985	84.978	25.172
2	6	56.727	-36.718	71.246	0.43198	0.065955	6.4606	88.059	25.171
2	6.5	57.227	-35.93	68.482	0.41323	0.063093	6.468	90.009	25.173
2	7	57.727	-34.481	74.29	0.42405	0.064745	6.4042	93.526	25.161
2	7.5	58.227	-33.658	84.376	0.44607	0.068107	6.2695	98.222	25.167
2	8	58.727	-32.678	71.269	0.36451	0.055655	6.092	101.3	25.167
2	8.5	59.227	-31.778	60.19	0.29768	0.04545	5.8945	103.7	25.169
2	9	59.727	-30.943	63.524	0.33549	0.051224	5.5549	101.29	25.171
2	9.5	60.227	-38.178	66.02	0.35471	0.054157	5.1871	100.79	25.165
2	10	60.727	-38.777	66.573	0.33074	0.050497	4.7538	104.71	25.168
2	10.5	61.227	-30.466	67.156	0.30427	0.046457	5.7399	106.16	25.168
2	11	61.727	-20.96	67.768	0.27537	0.042044	8.1119	105.18	25.17
2	11.5	62.227	-14.24	67.484	0.25434	0.038833	8.8284	104.84	25.168
2	12	62.727	-8.985	66.885	0.23609	0.036047	8.9613	104.72	25.172
2	12.5	63.227	-5.3755	68.341	0.24255	0.037033	8.2913	105.75	25.164
2	13	63.727	-3.0586	69.098	0.24765	0.037812	7.5818	106.46	25.159
2	13.5	64.227	-1.7782	66.938	0.24272	0.037059	6.9001	105.81	25.168
2	14	64.727	-0.75146	66.435	0.25232	0.038524	6.1715	106.79	25.164
2	14.5	65.227	-0.46443	68.513	0.28454	0.043445	5.3697	110.32	25.169
2	15	65.727	-0.24779	69.664	0.29776	0.045462	4.7765	107.15	25.162
2	15.5	66.227	-0.14038	70.332	0.30107	0.045967	4.292	100.5	25.171
2	16	66.727	-0.16404	71.111	0.30337	0.04632	4.1926	99.902	25.172
2	16.5	67.227	-0.045104	75.15	0.319	0.048705	4.1578	100.66	25.168
2	0	67.727	-1.0901	87.652	0.36937	0.056396	4.2403	104.16	25.164
2	0.5	68.227	-15.61	76.374	0.38117	0.058198	4.8124	99.589	25.169
2	1	68.727	-32.926	64.079	0.39428	0.0602	5.4101	94.828	25.165
2	1.5	69.227	-38.972	76.366	0.52369	0.079957	5.6219	102.51	25.164
2	2	69.727	-37.532	75.569	0.54063	0.082544	6.0015	103.83	25.16
2	2.5	70.227	-36.044	64.822	0.47205	0.072074	6.5086	100.33	25.172
2	3	70.727	-34.884	61.76	0.45683	0.06975	7.3116	101.13	25.162
2	3.5	71.227	-34.005	64.322	0.48067	0.07339	8.3311	105.07	25.164
2	4	71.727	-32.761	67.135	0.46328	0.070735	8.8873	105.52	25.168
2	4.5	72.227	-31.908	69.958	0.43109	0.065819	9.2667	104.7	25.164
2	5	72.727	-31.342	67.988	0.41797	0.063816	9.2561	104.78	25.173
2	5.5	73.227	-36.186	66.399	0.41122	0.062786	9.1889	105.08	25.166
2	6	73.727	-38.963	66.232	0.42838	0.065406	8.91	106.23	25.159
2	6.5	74.227	-37.737	66.546	0.43406	0.066273	8.492	106.91	25.167
2	7	74.727	-36.649	67.595	0.42223	0.064466	7.8619	106.86	25.172
2	7.5	75.227	-35.823	67.996	0.40032	0.061121	7.2988	106.51	25.172
2	8	75.727	-34.8	68.017	0.37251	0.056875	6.7749	105.98	25.169
2	8.5	76.227	-34.035	66.808	0.36144	0.055185	6.4005	106.42	25.167
2	9	76.727	-33.261	65.446	0.35353	0.053977	6.0648	107.01	25.159
2	9.5	77.227	-32.265	65.135	0.36234	0.055323	6.1841	107.84	25.162
2	10	77.727	-31.607	64.895	0.36376	0.05554	6.4718	108.48	25.165
2	10.5	78.227	-24.703	64.968	0.3324	0.050752	7.5067	108.3	25.17
2	11	78.727	-16.801	65.672	0.29854	0.045581	8.7034	108.21	25.164
2	11.5	79.227	-11.089	67.608	0.25976	0.03966	10.217	108.27	25.166
2	12	79.727	-7.4885	66.744	0.2689	0.041057	12.86	107.82	25.164
2	12.5	80.227	-5.0387	63.887	0.31216	0.047661	16.306	107.02	25.17
2	13	80.727	-2.9883	63.184	0.32439	0.049528	13.971	107.26	25.172
2	13.5	81.227	-1.6308	63.503	0.32191	0.04915	8.8951	107.99	25.164
2	14	81.727	-0.83338	64.176	0.31864	0.048651	7.1713	107.71	25.163
2	14.5	82.227	-0.37037	64.944	0.31516	0.048119	6.3344	107.15	25.163
2	15	82.727	-0.22594	66.15	0.3075	0.04695	5.7357	106.4	25.156
2	15.5	83.227	-0.15737	66.816	0.30042	0.045868	5.1802	105.74	25.165
2	16	83.727	-0.028112	64.473	0.29772	0.045456	4.7792	105.61	25.172
2	16.5	84.227	-0.065129	62.962	0.30213	0.046129	4.4983	105.64	25.168
2	0	84.727	-0.52996	64.02	0.32853	0.050161	4.5887	106.18	25.16
2	0.5	85.227	-13.21	65.406	0.37206	0.056807	5.0499	106.42	25.158
2	1	85.727	-29.852	67.31	0.44253	0.067566	6.0943	106.2	25.159
2	1.5	86.227	-38.777	67.221	0.48392	0.073885	6.5668	110.32	25.164
2	2	86.727	-37.181	65.934	0.50783	0.077536	6.6958	117.07	25.167
2	2.5	87.227	-35.81	65.382	0.51849	0.079164	7.0556	115.37	25.16
2	3	87.727	-34.448	65.017	0.52579	0.080278	7.4739	111.54	25.168
2	3.5	88.227	-33.379	66.185	0.5193	0.079288	8.1207	105.63	25.154
2	4	88.727	-32.147	67.293	0.50943	0.07778	8.6378	100.92	25.163
2	4.5	89.227	-31.059	67.701	0.4861	0.074218	8.4456	102.77	25.166
2	5	89.727	-35.763	67.391	0.48011	0.073304	8.2094	103.94	25.166
2	5.5	90.227	-38.705	66.002	0.50012	0.076359	7.9074	104.07	25.163
2	6	90.727	-37.28	66.11	0.5016	0.076584	7.5105	104.41	25.159
2	6.5	91.227	-36.361	67.372	0.48881	0.074632	7.0406	104.91	25.168
2	7	91.727	-35.138	68.869	0.47842	0.073045	6.4551	105.01	25.163
2	7.5	92.227	-34.307	70.32	0.46811	0.071471	5.89	104.96	25.166
2	8	92.727	-33.263	70.599	0.4518	0.068982	5.8811	104.5	25.167
2	8.5	93.227	-32.138	70.882	0.43945	0.067096	5.8772	104.17	25.162
2	9	93.727	-31.266	71.173	0.43333	0.066161	5.8814	104.07	25.16
2	9.5	94.227	-32.939	70.751	0.44587	0.068076	5.9266	103.98	25.171
2	10	94.727	-39.267	70.031	0.46624	0.071187	5.989	103.9	25.163
2	10.5	95.227	-30.832	69.739	0.42235	0.064486	6.7685	103.84	25.172
2	11	95.727	-21.533	71.657	0.39334	0.060056	7.5737	104.7	25.17
2	11.5	96.227	-14.484	79.702	0.40738	0.062199	8.4313	108.11	25.161
2	12	96.727	-9.7302	75.098	0.37799	0.057711	8.857	107.23	25.164
2	12.5	97.227	-6.0637	67.187	0.33738	0.051511	9.1626	105.24	25.168
2	13	97.727	-3.5672	73.197	0.38393	0.058618	7.9329	109.27	25.161
2	13.5	98.227	-2.1138	72.728	0.3853	0.058828	7.0633	109.58	25.168
2	14	98.727	-1.2145	63.9	0.32839	0.050139	6.6582	105.09	25.16
2	14.5	99.227	-0.58883	59.089	0.30399	0.046414	6.1123	102.79	25.169
2	15	99.727	-0.26842	60.722	0.33173	0.050648	5.3406	104	25.164
2	15.5	100.227	-0.4177	61.786	0.34636	0.052883	4.91	104.34	25.16
2	16	100.727	-0.093651	62.12	0.34414	0.052544	4.9184	103.55	25.165
2	16.5	101.227	-0.19742	62.216	0.34509	0.052689	4.9178	103.16	25.172
2	0	101.727	-0.83702	62.083	0.34909	0.053299	4.9085	103.15	25.165
2	0.5	102.227	-14.532	62.387	0.39033	0.059595	5.3594	103.26	25.169
2	1	102.727	-31.235	63.013	0.45899	0.070079	6.1491	103.45	25.167
2	1.5	103.227	-39.185	63.032	0.49314	0.075294	6.3293	103.57	25.163
2	2	103.727	-37.621	62.761	0.51089	0.078004	6.2196	103.67	25.168
2	2.5	104.227	-36.124	62.694	0.51631	0.078831	6.4266	104.27	25.162
2	3	104.727	-34.951	62.689	0.51791	0.079076	6.7315	105.04	25.161
2	3.5	105.227	-33.758	63.206	0.50662	0.077352	6.9639	105.35	25.169
2	4	105.727	-32.441	63.815	0.49305	0.07528	7.1835	105.58	25.163
2	4.5	106.227	-31.525	63.967	0.46836	0.07151	6.9891	105.12	25.169
2	5	106.727	-32.785	64.003	0.44802	0.068405	6.7843	104.72	25.168
2	5.5	107.227	-39.099	63.095	0.47132	0.071961	6.6031	105.14	25.165
2	6	107.727	-37.784	62.456	0.48719	0.074385	6.4251	105.54	25.161
2	6.5	108.227	-36.731	63.108	0.46749	0.071376	6.2628	105.88	25.163
2	7	108.727	-35.364	63.631	0.45093	0.068848	6.1108	106.05	25.167
2	7.5	109.227	-34.409	63.828	0.44227	0.067527	5.9849	105.83	25.172
2	8	109.727	-33.535	63.747	0.436	0.066569	5.9283	105.77	25.167
2	8.5	110.227	-32.659	63.261	0.43317	0.066137	5.9722	105.93	25.167
2	9	110.727	-31.945	63.009	0.43244	0.066026	6.0923	106.37	25.166
2	9.5	111.227	-31.045	62.985	0.43378	0.06623	6.2874	107.08	25.168
2	10	111.727	-38.082	63.082	0.43325	0.06615	6.6693	107.38	25.163
2	10.5	112.227	-31.35	63.261	0.43147	0.065878	7.1764	107.4	25.168
2	11	112.727	-21.503	63.69	0.40843	0.06236	8.0762	107.24	25.171
2	11.5	113.227	-14.596	64.223	0.37643	0.057474	9.1416	107.01	25.16
2	12	113.727	-9.7988	63.71	0.35866	0.054761	9.3775	106.71	25.165
2	12.5	114.227	-6.2063	62.994	0.34366	0.052471	9.4523	106.41	25.163
2	13	114.727	-3.6491	62.938	0.36041	0.055028	8.4926	106.73	25.162
2	13.5	115.227	-2.1593	62.929	0.37875	0.057829	7.4632	107.06	25.164
2	14	115.727	-1.0482	62.827	0.36632	0.055931	6.7176	106.14	25.163
2	14.5	116.227	-0.71141	62.789	0.35544	0.054269	5.9671	105.21	25.159
2	15	116.727	-0.41891	63.256	0.35687	0.054487	5.1778	104.21	25.163
2	15.5	117.227	-0.12035	63.556	0.35619	0.054384	4.7058	103.42	25.166
2	16	117.727	-0.10033	63.283	0.34825	0.053171	5.3258	103.34	25.163
2	16.5	118.227	0.00040876	63.149	0.34869	0.053238	5.5943	103.17	25.163
2	0	118.727	-1.1052	63.302	0.36666	0.055981	5.1273	102.82	25.164
2	0.5	119.227	-14.603	63.447	0.39579	0.060429	5.0251	102.3	25.17
2	1	119.727	-31.011	63.582	0.4397	0.067134	5.4058	101.55	25.159
2	1.5	120.227	-39.198	63.757	0.45939	0.07014	5.7095	100.47	25.162
2	2	120.727	-37.415	63.965	0.45883	0.070055	5.949	99.129	25.167
2	2.5	121.227	-36.191	63.555	0.46195	0.070531	6.0877	99.102	25.161
2	3	121.727	-34.757	62.842	0.46687	0.071283	6.1768	99.721	25.167
2	3.5	122.227	-33.717	62.707	0.45766	0.069875	6.2139	99.678	25.164
2	4	122.727	-32.449	62.758	0.44387	0.067771	6.2343	99.423	25.162
2	4.5	123.227	-31.652	62.963	0.42281	0.064555	6.0055	98.686	25.164
2	5	123.727	-32.716	63.196	0.4004	0.061134	5.7305	97.86	25.157
2	5.5	124.227	-39.045	63.721	0.41148	0.062825	5.5853	97.121	25.17
2	6	124.727	-37.569	64.17	0.42149	0.064354	5.4368	96.85	25.167
2	6.5	125.227	-36.396	63.504	0.39562	0.060403	5.1592	102.11	25.164
2	7	125.727	-35.48	63.051	0.37535	0.057309	4.9562	105.96	25.166
2	7.5	126.227	-34.331	63.634	0.38231	0.058372	5.1157	102.94	25.166
2	8	126.727	-33.396	63.981	0.38765	0.059188	5.2325	99.636	25.171
2	8.5	127.227	-32.443	63.772	0.38917	0.05942	5.2486	95.674	25.173
2	9	127.727	-31.278	63.855	0.3934	0.060064	5.3057	94.77	25.158
2	9.5	128.227	-31.443	64.355	0.40148	0.061299	5.4217	98.236	25.17
2	10	128.727	-39.012	64.823	0.402	0.061378	5.827	99.861	25.158
2	10.5	129.227	-30.998	65.263	0.39642	0.060525	6.4659	100	25.17
2	11	129.727	-21.496	65.82	0.40019	0.061102	7.808	101.66	25.162
2	11.5	130.227	-14.514	66.423	0.40765	0.06224	9.4259	103.92	25.153
2	12	130.727	-9.5623	66.849	0.40447	0.061755	9.3767	104.96	25.169
2	12.5	131.227	-6.1847	67.157	0.40086	0.061204	9.1259	105.78	25.159
2	13	131.727	-3.7398	66.775	0.40123	0.06126	8.5809	105.84	25.165
2	13.5	132.227	-2.1208	66.255	0.39966	0.06102	8.0539	105.74	25.168
2	14	132.727	-1.0302	65.446	0.39404	0.060162	7.5647	105.32	25.165
2	14.5	133.227	-0.8753	65.387	0.38489	0.058766	6.9218	105.07	25.166
2	15	133.727	-0.46114	66.145	0.3719	0.056782	6.1111	105	25.16
2	15.5	134.227	-0.056702	66.141	0.35875	0.054774	5.4277	104.7	25.161
2	16	134.727	-0.39374	65.763	0.34552	0.052755	4.8067	104.28	25.154
2	16.5	135.227	0.047141	65.267	0.32978	0.050352	4.4783	103.51	25.162
2	0	135.727	-1.151	64.75	0.31358	0.047878	4.2039	102.67	25.167
2	0.5	136.227	-14.96	65.348	0.37959	0.057957	5.0724	104.57	25.162
2	1	136.727	-31.293	66.186	0.43781	0.066846	5.8065	106.14	25.157
2	1.5	137.227	-38.845	68.159	0.45384	0.069293	5.8253	105.93	25.157
2	2	137.727	-37.344	68.589	0.49844	0.076103	6.0609	109.62	25.168
2	2.5	138.227	-35.706	67.024	0.57997	0.08855	6.5765	118.35	25.173
2	3	138.727	-34.891	66.111	0.73173	0.11172	7.8398	132.98	25.164
2	3.5	139.227	-33.691	65.58	0.92469	0.14118	9.5417	151.09	25.158
2	4	139.727	-32.711	66.551	0.76015	0.11606	9.4536	138.42	25.163
2	4.5	140.227	-31.527	67.837	0.5159	0.078768	8.9057	118.89	25.164
2	5	140.727	-33.015	66.948	0.63971	0.097671	8.1835	131.41	25.163
2	5.5	141.227	-37.777	66.363	0.73171	0.11172	7.8817	141.11	25.16
2	6	141.727	-36.416	66.869	0.70959	0.10834	9.0883	140.7	25.164
2	6.5	142.227	-35.122	68.097	0.58829	0.089822	8.8608	134.29	25.153
2	7	142.727	-34.033	70.276	0.33613	0.05132	6.7409	119.94	25.162
2	7.5	143.227	-33.031	69.638	0.51448	0.078552	6.7117	115.14	25.169
2	8	143.727	-32.481	67.995	0.84619	0.1292	7.4271	113.74	25.159
2	8.5	144.227	-31.564	69.64	0.74213	0.11331	7.4033	132.75	25.171
2	9	144.727	-34.524	71.242	0.61399	0.093746	7.2314	148.89	25.161
2	9.5	145.227	-38.448	72.48	0.45685	0.069752	6.733	156.03	25.159
2	10	145.727	-37.09	73.094	0.31973	0.048817	6.7673	140.26	25.16
2	10.5	146.227	-28.936	73.347	0.19421	0.029652	7.11	111.21	25.163
2	11	146.727	-20.236	74.17	0.19559	0.029863	7.9029	108.21	25.168
2	11.5	147.227	-13.881	75.067	0.19416	0.029644	8.3379	105.54	25.155
2	12	147.727	-9.119	76.076	0.18781	0.028675	8.2121	103.28	25.162
2	12.5	148.227	-5.7268	76.359	0.17427	0.026607	7.9548	104.68	25.158
2	13	148.727	-3.3068	76.829	0.16491	0.025178	7.6313	107.21	25.166
2	13.5	149.227	-1.7364	78.365	0.17321	0.026446	7.1959	110.67	25.16
2	14	149.727	-1.1206	79.361	0.18653	0.02848	6.1144	110.48	25.161
2	14.5	150.227	-0.33848	79.852	0.20487	0.03128	5.1078	107.32	25.164
2	15	150.727	-0.20427	79.302	0.23399	0.035726	5.2163	98.756	25.158
2	15.5	151.227	-0.10346	79.983	0.27117	0.041403	4.798	100.74	25.158
2	16	151.727	-0.21763	80.898	0.31114	0.047505	4.3381	105.96	25.166
2	16.5	152.227	-0.10528	80.861	0.34917	0.053312	4.4889	107.31	25.165
2	0	152.727	-1.3909	81.16	0.37585	0.057385	4.7607	109.12	25.159
2	0.5	153.227	-14.871	81.853	0.41257	0.062992	5.0906	111.36	25.158
2	1	153.727	-31.323	83.306	0.48785	0.074486	5.4634	114.37	25.174
2	1.5	154.227	-39.067	82.667	0.50308	0.07681	6.3642	114.48	25.167
2	2	154.727	-37.367	82.115	0.50347	0.076871	7.0432	114.14	25.161
2	2.5	155.227	-36.055	82.447	0.49941	0.07625	7.1543	114.05	25.166
2	3	155.727	-34.683	81.855	0.47901	0.073137	6.9061	113.04	25.163
2	3.5	156.227	-33.304	81.227	0.45238	0.069069	6.7481	111.57	25.167
2	4	156.727	-32.404	80.664	0.41977	0.064092	6.7494	109.63	25.159
2	4.5	157.227	-31.518	80.596	0.40884	0.062423	6.2214	112.11	25.164
2	5	157.727	-32.422	81.125	0.395	0.060309	5.9722	117.15	25.163
2	5.5	158.227	-33.337	82.358	0.3765	0.057484	6.0773	124.86	25.163
2	6	158.727	-32.273	93.026	0.36543	0.055795	5.6712	119.69	25.159
2	6.5	159.227	-31.233	101.17	0.37816	0.057738	5.2889	115	25.155
2	7	159.727	-33.426	92.222	0.49424	0.075461	5.6503	126.24	25.169
2	7.5	160.227	-39.691	72.324	0.67463	0.103	6.5077	148.09	25.171
2	8	160.727	-38.376	101.62	0.72594	0.11084	6.3495	156.13	25.167
2	8.5	161.227	-37.024	103.18	0.39939	0.060979	6.5917	118.31	25.168
2	9	161.727	-35.788	110.54	0.37289	0.056933	5.9631	112.97	25.163
2	9.5	162.227	-35.129	103.15	0.56669	0.086523	6.0724	141.67	25.169
2	10	162.727	-33.973	76.736	0.71179	0.10868	7.2818	171.95	25.164
2	10.5	163.227	-26.684	95.029	0.63969	0.097668	8.4042	154.65	25.157
2	11	163.727	-18.123	98.501	0.34406	0.052531	9.8824	142.27	25.165
2	11.5	164.227	-12.392	106.08	0.42387	0.064717	8.5986	133.49	25.162
2	12	164.727	-9.0522	100.88	0.62436	0.095328	7.1524	139.59	25.166
2	12.5	165.227	-5.5434	77.332	0.62343	0.095187	7.6446	158.51	25.165
2	13	165.727	-3.6675	83.602	0.65891	0.1006	6.9305	183.31	25.161
2	13.5	166.227	-2.1342	81.937	0.56685	0.086548	6.564	174.88	25.169
2	14	166.727	-0.76478	71.239	0.36529	0.055773	6.585	138.21	25.168
2	14.5	167.227	-0.22309	75.254	0.26418	0.040335	7.6529	120.97	25.156
2	15	167.727	-0.014801	85.364	0.23719	0.036215	7.7004	112.39	25.158
2	15.5	168.227	-0.067026	98.625	0.30354	0.046345	5.3293	112.62	25.163
2	16	168.727	-0.056702	91.091	0.24287	0.037082	5.3651	112.22	25.163
2	16.5	169.227	-0.132	91.159	0.26848	0.040992	4.6481	115.44	25.165
2	0	169.727	-0.90384	92.421	0.29173	0.044541	4.585	120.92	25.166
2	0.5	170.227	-13.903	91.956	0.29864	0.045597	5.3804	127.66	25.167
2	1	170.727	-30.399	89.183	0.38249	0.0584	5.5017	134.25	25.168
2	1.5	171.227	-39.354	216.34	0.39433	0.060207	5.7877	143.11	25.173
2	2	171.727	-37.569	131.92	0.49701	0.075885	5.6428	143	25.17
2	2.5	172.227	-36.104	72.413	0.36963	0.056435	5.5234	138.95	25.163
2	3	172.727	-34.762	65.291	0.36741	0.056097	5.4569	136.6	25.153
2	3.5	173.227	-33.627	59.384	0.3681	0.056202	5.3915	134.29	25.158
2	4	173.727	-32.471	53.476	0.36879	0.056307	5.3261	131.98	25.158
2	4.5	174.227	-31.562	47.569	0.36947	0.056412	5.2608	129.67	25.168
2	5	174.727	-32.697	41.661	0.37016	0.056516	5.1954	127.36	25.158
2	5.5	175.227	-38.666	35.753	0.37085	0.056621	5.1301	125.05	25.151
2	6	175.727	-37.73	29.846	0.37153	0.056726	5.0647	122.74	25.167
2	6.5	176.227	-36.351	23.938	0.37222	0.056831	4.9994	120.43	25.163
2	7	176.727	-35.188	18.031	0.37291	0.056936	4.934	118.12	25.163
2	7.5	177.227	-33.966	12.123	0.37359	0.057041	4.8686	115.81	25.159
2	8	177.727	-33.143	38.507	0.3392	0.05179	4.8127	112.51	25.163
2	8.5	178.227	-32.275	65.434	0.30677	0.046839	4.7216	109.52	25.163
2	9	178.727	-31.685	90.962	0.3038	0.046385	4.2439	110.27	25.157
2	9.5	179.227	-33.449	97.972	0.32772	0.050036	4.5704	115.75	25.16
2	10	179.727	-39.406	97.775	0.31765	0.048499	5.0211	120.18	25.162
2	10.5	180.227	-30.448	92.385	0.27972	0.042709	6.1816	121.62	25.16
2	11	180.727	-21.128	81.671	0.23648	0.036106	8.5959	120.13	25.16
2	11.5	181.227	-14.292	95.321	0.28023	0.042786	7.9531	112.25	25.163
2	12	181.727	-9.5155	93.247	0.24991	0.038157	7.5126	96.861	25.168
2	12.5	182.227	-6.0808	88.753	0.2264	0.034567	7.0958	85.63	25.159
2	13	182.727	-3.7046	99.367	0.30837	0.047082	6.051	91.732	25.159
2	13.5	183.227	-2.0686	95.533	0.22878	0.034931	5.6488	84.483	25.164
2	14	183.727	-1.0921	95.861	0.2621	0.040017	5.3911	68.177	25.158
2	14.5	184.227	-0.47633	96.481	0.28365	0.043308	5.0222	73.65	25.161
2	15	184.727	-0.3992	96.115	0.28905	0.044133	4.5732	90.371	25.165
2	15.5	185.227	-0.20609	94.938	0.31991	0.048844	4.1895	92.117	25.157
2	16	185.727	-0.23099	96.449	0.32293	0.049306	3.8256	89.524	25.156
2	16.5	186.227	0.013741	94.516	0.33215	0.050713	4.2473	90.707	25.162
2	0	186.727	-1.4358	91.711	0.33794	0.051597	4.7739	96.66	25.163
2	0.5	187.227	-15.359	90.433	0.3593	0.054859	5.1349	105.26	25.159
2	1	187.727	-31.54	96.153	0.46633	0.071199	5.049	110.28	25.156
2	1.5	188.227	-39.02	92.791	0.46387	0.070824	5.419	107.14	25.153
2	2	188.727	-37.482	91.379	0.49851	0.076113	5.5294	99	25.157
2	2.5	189.227	-35.903	91.747	0.5333	0.081424	5.5366	94.528	25.164
2	3	189.727	-34.568	92.765	0.51455	0.078563	5.6826	103.64	25.16
2	3.5	190.227	-33.344	92.102	0.53524	0.081721	5.809	114.45	25.163
2	4	190.727	-32.27	92.458	0.51616	0.078808	5.8836	119.6	25.155
2	4.5	191.227	-31.203	92.992	0.50548	0.077178	5.8117	118.93	25.16
2	5	191.727	-34.819	93.581	0.52408	0.080018	5.59	113.65	25.165
2	5.5	192.227	-38.653	96.327	0.52502	0.080161	5.4903	109.89	25.158
2	6	192.727	-37.107	97.096	0.53627	0.081879	5.1906	110.99	25.158
2	6.5	193.227	-36.076	93.048	0.5546	0.084678	5.36	111.75	25.158
2	7	193.727	-34.856	89.078	0.58261	0.088954	5.91	113.55	25.157
2	7.5	194.227	-33.902	90.458	0.62551	0.095503	6.7524	118.7	25.163
2	8	194.727	-32.874	91.549	0.50951	0.077793	6.4715	111.34	25.164
2	8.5	195.227	-31.903	92.847	0.47242	0.07213	6.6089	115.65	25.163
2	9	195.727	-31.082	94.346	0.47232	0.072114	6.481	123.25	25.159
2	9.5	196.227	-36.745	96.8	0.46962	0.071702	5.7192	126.7	25.155
2	10	196.727	-38.247	104.02	0.46707	0.071313	5.458	126.64	25.153
2	10.5	197.227	-29.449	99.793	0.42767	0.065298	7.0565	114.16	25.164
2	11	197.727	-20.712	97.965	0.44616	0.06812	7.8346	118.63	25.158
2	11.5	198.227	-13.984	93.655	0.51106	0.07803	8.4053	131.13	25.16
2	12	198.727	-9.6291	87.836	0.61805	0.094364	8.7724	147.02	25.16
2	12.5	199.227	-6.3711	87.246	0.80351	0.12268	8.0948	166.42	25.159
2	13	199.727	-3.8625	88.889	0.63027	0.096231	8.5286	149.53	25.161
2	13.5	200.227	-2.2902	97.562	0.48672	0.074313	8.8477	137.61	25.166
2	14	200.727	-1.6137	100.21	0.61153	0.09337	8.4612	150.43	25.164
2	14.5	201.227	-2.4578	78.989	0.98166	0.14988	7.586	179.8	25.165
2	15	201.727	-0.98825	83.143	0.82438	0.12587	7.0234	170.93	25.166
2	15.5	202.227	0.017385	89.719	0.54725	0.083555	6.9823	147.92	25.161
2	16	202.727	0.10605	84.624	0.40993	0.062589	7.5242	126.99	25.166
2	16.5	203.227	-0.11379	97.723	0.52804	0.080622	6.1387	136.15	25.164
2	0	203.727	-1.4346	102.88	0.49179	0.075087	5.7193	132.85	25.155
2	0.5	204.227	-15.218	104.11	0.53636	0.081892	6.024	132.67	25.164
2	1	204.727	-30.885	98.482	0.74476	0.11371	6.7669	138.33	25.171
2	1.5	205.227	-39.166	90.225	1.0242	0.15638	7.8191	145.91	25.157
2	2	205.727	-37.629	107.54	1.0972	0.16753	9.744	151.1	25.16
2	2.5	206.227	-36.055	92.982	0.81001	0.12367	10.554	137.16	25.169
2	3	206.727	-34.392	98.694	0.65076	0.099358	9.1374	135.91	25.163
2	3.5	207.227	-32.75	104.18	0.55379	0.084554	8.3258	117.89	25.169
2	4	207.727	-31.696	101.01	0.51303	0.078331	8.8764	91.554	25.163
2	4.5	208.227	-31.723	98.887	0.59456	0.090778	8.666	95.686	25.161
2	5	208.727	-38.985	77.172	0.6004	0.09167	8.4746	108.01	25.162
2	5.5	209.227	-38.277	55.457	0.60624	0.092562	8.2832	120.33	25.155
2	6	209.727	-36.648	87.344	0.62257	0.095055	8.5034	124.69	25.162
2	6.5	210.227	-35.604	104.41	0.61446	0.093816	8.7125	121.58	25.163
2	7	210.727	-34.701	101.42	0.59485	0.090823	8.7608	115.97	25.158
2	7.5	211.227	-33.839	101.86	0.59213	0.090407	8.8064	116.19	25.157
2	8	211.727	-32.574	102.63	0.60852	0.09291	8.9889	131.71	25.156
2	8.5	212.227	-31.743	101.82	0.56181	0.085777	8.2104	133.03	25.162
2	9	212.727	-33.106	102.63	0.55297	0.084428	8.5994	131.68	25.155
2	9.5	213.227	-39.524	102.66	0.50229	0.07669	7.89	132.59	25.158
2	10	213.727	-38.086	102.62	0.48591	0.07419	7.806	134.74	25.155
2	10.5	214.227	-29.376	102.54	0.47059	0.07185	9.4306	140.25	25.16
2	11	214.727	-20.262	102.39	0.40968	0.062551	11.566	150.55	25.159
2	11.5	215.227	-13.848	103.43	0.40145	0.061294	10.736	160.57	25.159
2	12	215.727	-9.3006	102.77	0.35824	0.054697	9.9412	171.74	25.161
2	12.5	216.227	-5.6982	103.41	0.35805	0.054667	8.8531	170.02	25.16
2	13	216.727	-3.4562	102.81	0.3416	0.052156	7.9038	158.65	25.158
2	13.5	217.227	-1.9915	103.11	0.32948	0.050305	7.2579	135.8	25.164
2	14	217.727	-1.097	103.37	0.32136	0.049066	6.7073	106.26	25.164
2	14.5	218.227	-0.466	102.62	0.31328	0.047832	5.9918	85.827	25.153
2	15	218.727	-0.3907	103.9	0.33185	0.050667	5.2375	94.704	25.153
2	15.5	219.227	-0.24435	101.73	0.33001	0.050386	5.0791	93.126	25.163
2	16	219.727	-0.078564	102.74	0.34811	0.05315	4.9697	98.96	25.159
2	16.5	220.227	-0.095568	103.13	0.34679	0.052948	4.7557	99.442	25.156
2	0	220.727	-1.587	103.18	0.35948	0.054885	4.7169	101.2	25.156
2	0.5	221.227	-15.744	102.94	0.39393	0.060146	4.8994	103.86	25.152
2	1	221.727	-31.805	102.52	0.44	0.06718	5.1121	106.09	25.163
2	1.5	222.227	-39.262	102.97	0.49643	0.075795	5.1519	115.29	25.155
2	2	222.727	-37.329	103.05	0.50285	0.076776	5.2315	118.81	25.158
2	2.5	223.227	-36.027	102.49	0.52289	0.079835	5.1592	129.37	25.158
2	3	223.727	-34.782	102.7	0.50367	0.076902	5.0794	140.71	25.155
2	3.5	224.227	-33.602	102.85	0.48957	0.074748	5.1844	143.76	25.159
2	4	224.727	-32.393	103.01	0.4865	0.07428	5.3186	135.61	25.155
2	4.5	225.227	-31.549	103.23	0.48295	0.073738	5.3118	121.95	25.162
2	5	225.727	-33.634	102.25	0.49957	0.076275	5.3908	114.74	25.165
2	5.5	226.227	-39.129	101.15	0.51592	0.078771	5.438	118.98	25.152
2	6	226.727	-37.534	101.54	0.54483	0.083185	6.051	121.57	25.153
2	6.5	227.227	-36.367	102.1	0.5298	0.08089	6.4147	120.25	25.158
2	7	227.727	-35.263	102.3	0.52688	0.080444	6.1947	119.52	25.156
2	7.5	228.227	-34.185	101.73	0.53714	0.082012	5.7266	119.86	25.162
2	8	228.727	-33.132	100.32	0.52503	0.080163	5.6285	119.25	25.159
2	8.5	229.227	-32.357	99.098	0.54953	0.083903	6.0165	122.56	25.154
2	9	229.727	-31.56	99.613	0.54069	0.082553	6.8792	129.37	25.154
2	9.5	230.227	-32.654	100.59	0.5675	0.086647	6.5536	120.68	25.154
2	10	230.727	-39.008	100.49	0.57589	0.087927	6.2723	114.02	25.158
2	10.5	231.227	-29.911	99.963	0.55437	0.084642	7.3847	115.84	25.153
2	11	231.727	-20.848	100.09	0.52674	0.080424	9.9019	121.57	25.16
2	11.5	232.227	-14.113	98.201	0.51285	0.078302	9.9184	123.72	25.153
2	12	232.727	-9.1882	100.71	0.53321	0.081411	9.3234	131.99	25.151
2	12.5	233.227	-5.8185	99.837	0.51133	0.07807	9.0899	140.59	25.164
2	13	233.727	-3.5989	98.919	0.50922	0.077748	8.8741	149.19	25.165
2	13.5	234.227	-1.9915	98.95	0.51262	0.078267	8.3877	154.34	25.159
2	14	234.727	-1.1777	98.854	0.47275	0.072181	7.437	151.16	25.159
2	14.5	235.227	-0.50973	98.863	0.49231	0.075166	5.5947	139.42	25.158
2	15	235.727	-0.41256	97.816	0.44778	0.068367	5.4772	120.55	25.165
2	15.5	236.227	-0.10346	98.586	0.44089	0.067315	5.442	106.61	25.159
2	16	236.727	-0.13383	99.209	0.43325	0.066149	5.1885	100.28	25.158
2	16.5	237.227	-0.19455	98.744	0.4062	0.06202	4.7556	100.32	25.163
2	0	237.727	-1.7109	98.957	0.40509	0.061849	4.3896	102.66	25.158
2	0.5	238.227	-15.947	97.811	0.42521	0.064922	5.3043	96.706	25.161
2	1	238.727	-32.059	98.234	0.49673	0.075841	5.609	100.69	25.156
2	1.5	239.227	-39.212	98.726	0.50719	0.077439	5.412	102.98	25.146
2	2	239.727	-37.55	98.417	0.48347	0.073816	5.0218	103.71	25.158
2	2.5	240.227	-36.129	97.136	0.48703	0.074361	4.7863	106.72	25.164
2	3	240.727	-34.78	95.887	0.46657	0.071237	4.9194	109.29	25.153
2	3.5	241.227	-33.748	96.765	0.46981	0.071732	4.8694	111.99	25.167
2	4	241.727	-32.356	96.894	0.44739	0.068309	4.6884	111.38	25.158
2	4.5	242.227	-31.53	96.961	0.43209	0.065972	4.4972	106.82	25.163
2	5	242.727	-33.787	97.286	0.4483	0.068447	4.4328	101.8	25.153
2	5.5	243.227	-39.349	95.488	0.45789	0.069912	4.6329	109.24	25.153
2	6	243.727	-38.005	95.568	0.47178	0.072033	4.334	111.65	25.165
2	6.5	244.227	-36.805	95.66	0.47147	0.071985	4.3211	110.36	25.156
2	7	244.727	-35.679	95.708	0.47399	0.072369	4.5927	109.08	25.153
2	7.5	245.227	-34.454	95.6	0.48486	0.07403	4.9375	109.72	25.153
2	8	245.727	-33.484	94.389	0.46241	0.070602	4.7658	107.91	25.152
2	8.5	246.227	-32.541	94.169	0.48145	0.073509	5.4109	111.36	25.156
2	9	246.727	-31.572	93.965	0.48172	0.07355	5.4931	117.72	25.156
2	9.5	247.227	-30.726	109.81	0.53964	0.082392	5.2504	124.87	25.154
2	10	247.727	-35.318	132.34	0.5537	0.084539	5.4921	119.49	25.159
2	10.5	248.227	-28.71	122.15	0.4495	0.06863	5.8437	111.09	25.164
2	11	248.727	-19.965	110.98	0.45543	0.069535	5.9821	112.79	25.154
2	11.5	249.227	-13.584	99.809	0.46136	0.070441	6.1204	114.48	25.154
2	12	249.727	-8.9313	88.636	0.46729	0.071346	6.2587	116.17	25.153
2	12.5	250.227	-5.7887	77.463	0.47322	0.072251	6.3971	117.87	25.154
2	13	250.727	-3.5418	66.29	0.47915	0.073157	6.5354	119.56	25.158
2	13.5	251.227	-1.8706	55.117	0.48507	0.074062	6.6737	121.25	25.158
2	14	251.727	-0.92571	43.944	0.491	0.074967	6.812	122.95	25.159
2	14.5	252.227	-0.39252	32.772	0.49693	0.075873	6.9504	124.64	25.156
2	15	252.727	-0.25649	21.599	0.50286	0.076778	7.0887	126.33	25.154
2	15.5	253.227	-0.14901	14.301	0.50283	0.076773	7.0967	127.36	25.155
2	16	253.727	0.00038098	42.601	0.44802	0.068404	5.9073	122.27	25.16
2	16.5	254.227	-0.087066	69.405	0.40936	0.062502	5.0216	118.16	25.154
2	0	254.727	-1.6004	91.274	0.42405	0.064745	5.1385	117.29	25.153
2	0.5	255.227	-16.095	92.736	0.46526	0.071037	5.5452	119.71	25.154
2	1	255.727	-32.248	92.205	0.50577	0.077222	5.6312	117.91	25.162
2	1.5	256.227	-38.802	92.012	0.54225	0.082792	5.6091	115.62	25.155
2	2	256.727	-37.247	93.096	0.56986	0.087007	5.7405	117.02	25.153
2	2.5	257.227	-35.689	92.239	0.52235	0.079753	5.7399	113.72	25.164
2	3	257.727	-34.567	93.731	0.54372	0.083016	5.985	118.99	25.153
2	3.5	258.227	-33.409	93.713	0.54729	0.08356	6.1895	125.08	25.158
2	4	258.727	-32.305	91.897	0.52343	0.079918	6.284	129.67	25.157
2	4.5	259.227	-31.216	93.832	0.5911	0.09025	6.5189	138.55	25.163
2	5	259.727	-32.901	92.525	0.58781	0.089748	6.2991	137.29	25.161
2	5.5	260.227	-33.369	92.955	0.6025	0.09199	6.135	128.27	25.154
2	6	260.727	-32.02	93.924	0.61615	0.094075	6.1122	119.72	25.165
2	6.5	261.227	-31.177	92.758	0.58663	0.089567	6.2277	122.51	25.16
2	7	261.727	-35.991	93.398	0.61663	0.094147	6.4146	128.38	25.165
2	7.5	262.227	-38.713	92.697	0.58585	0.089448	6.1584	130.09	25.164
2	8	262.727	-37.403	92.438	0.57667	0.088046	5.9383	135.06	25.162
2	8.5	263.227	-36.168	93.152	0.60605	0.092533	6.0969	143.04	25.156
2	9	263.727	-35.231	92.394	0.52391	0.079991	6.9702	131.59	25.158
2	9.5	264.227	-33.966	94.376	0.49233	0.07517	7.8819	127.36	25.154
2	10	264.727	-32.56	95.385	0.46305	0.070699	7.5062	125.16	25.153
2	10.5	265.227	-25.023	94.143	0.51845	0.079158	7.2821	132.03	25.154
2	11	265.727	-17.271	90.431	0.75744	0.11565	9.2408	156.49	25.154
2	11.5	266.227	-11.601	91.786	0.63682	0.09723	9.5538	150.94	25.159
2	12	266.727	-7.9294	94.995	0.48073	0.073398	9.5517	138.23	25.156
2	12.5	267.227	-4.9582	96.099	0.44053	0.067261	8.3752	129.9	25.154
2	13	267.727	-3.1845	93.744	0.5589	0.085333	6.4635	129.45	25.159
2	13.5	268.227	-1.9076	90.937	0.70694	0.10794	6.5215	125.86	25.157
2	14	268.727	-1.0699	91.244	0.64374	0.098287	6.7811	139.03	25.155
2	14.5	269.227	-0.70089	94.118	0.52156	0.079632	6.8554	147.93	25.169
2	15	269.727	-0.68256	92.421	0.48655	0.074286	6.7607	156.26	25.155
2	15.5	270.227	-0.4345	77.549	0.67998	0.10382	6.6745	174.96	25.161
2	16	270.727	-0.17056	74.288	0.67816	0.10354	6.5085	167.65	25.156
2	16.5	271.227	0.090944	78.195	0.57332	0.087535	6.5289	147.26	25.158
2	0	271.727	-1.0632	94.828	0.41092	0.06274	8.5627	124.88	25.16
2	0.5	272.227	-14.321	94.179	0.40438	0.061741	7.1249	116.28	25.158
2	1	272.727	-30.342	95.756	0.46494	0.070987	6.0725	117.1	25.157
2	1.5	273.227	-38.787	99.009	0.50662	0.077351	5.8177	121.92	25.162
2	2	273.727	-37.319	98.625	0.4681	0.07147	5.7029	125	25.163
2	2.5	274.227	-35.81	98.016	0.49076	0.07493	5.3724	133.11	25.155
2	3	274.727	-34.298	97.375	0.46225	0.070577	5.1887	141.6	25.159
2	3.5	275.227	-33.09	97.188	0.46911	0.071624	5.3523	149.89	25.154
2	4	275.727	-32.008	96.992	0.47761	0.072922	5.8514	153.61	25.155
2	4.5	276.227	-30.842	96.602	0.4734	0.07228	6.369	149.35	25.158
2	5	276.727	-37.547	96.482	0.49836	0.076091	6.1138	135.54	25.155
2	5.5	277.227	-38.372	97.196	0.46943	0.071674	5.8755	133.98	25.16
2	6	277.727	-37.082	97.291	0.47001	0.071761	6.1619	131.84	25.16
2	6.5	278.227	-35.773	97.232	0.4643	0.07089	6.2824	128.63	25.153
2	7	278.727	-34.929	96.938	0.44594	0.068087	6.2362	125.37	25.154
2	7.5	279.227	-33.596	95.778	0.44232	0.067535	6.7168	123.99	25.153
2	8	279.727	-32.785	96.849	0.44563	0.068039	6.1732	123.48	25.156
2	8.5	280.227	-31.946	95.364	0.41793	0.06381	6.1118	122.39	25.152
2	9	280.727	-30.808	95.207	0.41994	0.064117	6.0988	122.03	25.172
2	9.5	281.227	-37.78	96.089	0.44453	0.067872	5.852	121.95	25.155
2	10	281.727	-38.119	94.085	0.42414	0.064758	5.1974	120.2	25.154
2	10.5	282.227	-28.994	96.647	0.40719	0.062171	7.2694	118.24	25.158
2	11	282.727	-20.189	94.669	0.3884	0.059301	8.4172	122.25	25.153
2	11.5	283.227	-13.739	93.889	0.39622	0.060495	8.8216	126.95	25.156
2	12	283.727	-8.9547	95.428	0.42384	0.064712	8.6218	129.04	25.154
2	12.5	284.227	-5.8912	93.401	0.40287	0.061511	8.0222	126.94	25.154
2	13	284.727	-3.8841	78.927	0.42354	0.064667	6.735	131.38	25.158
2	13.5	285.227	-2.6023	63.8	0.44696	0.068243	5.4457	136.12	25.157
2	14	285.727	-1.4359	58.606	0.44952	0.068634	5.4413	134.81	25.156
2	14.5	286.227	-0.81514	53.411	0.45209	0.069025	5.4369	133.51	25.157
2	15	286.727	-0.38379	48.217	0.45465	0.069417	5.4326	132.2	25.156
2	15.5	287.227	-0.2396	43.022	0.45721	0.069808	5.4282	130.9	25.158
2	16	287.727	-0.0013139	37.828	0.45978	0.070199	5.4239	129.59	25.154
2	16.5	288.227	-0.11068	32.633	0.46234	0.07059	5.4195	128.29	25.158
2	0	288.727	-1.555	27.439	0.4649	0.070982	5.4151	126.98	25.163
2	0.5	289.227	-15.989	22.244	0.46746	0.071373	5.4108	125.68	25.154
2	1	289.727	-32.305	17.05	0.47003	0.071764	5.4064	124.37	25.161
2	1.5	290.227	-39.079	22.428	0.48608	0.074215	5.3983	123.66	25.154
2	2	290.727	-37.455	186.74	0.68386	0.10441	5.2913	130.14	25.154
2	2.5	291.227	-36.008	86.246	0.5245	0.080081	5.2382	119.96	25.158
2	3	291.727	-34.597	84.959	0.51094	0.078012	5.0423	125.56	25.165
2	3.5	292.227	-33.472	92.53	0.51237	0.07823	4.9154	133.9	25.155
2	4	292.727	-32.517	93.454	0.49735	0.075936	4.8718	139.24	25.156
2	4.5	293.227	-31.172	92.217	0.4569	0.069761	4.8498	136.11	25.159
2	5	293.727	-32.829	94.612	0.49457	0.075511	4.9801	125.25	25.153
2	5.5	294.227	-33.137	93.923	0.48489	0.074034	4.9007	117.24	25.164
2	6	294.727	-31.981	93.251	0.48036	0.073343	4.9237	115.15	25.16
2	6.5	295.227	-31.109	94.086	0.50184	0.076622	5.2686	117.96	25.158
2	7	295.727	-35.831	92.921	0.46666	0.07125	5.9509	111.04	25.155
2	7.5	296.227	-38.606	93.141	0.52132	0.079596	5.3755	115.25	25.153
2	8	296.727	-37.506	92.137	0.53263	0.081323	5.1888	117.79	25.158
2	8.5	297.227	-36.361	91.409	0.50589	0.07724	5.52	118.17	25.154
2	9	297.727	-35.116	95.175	0.50342	0.076863	6.0003	120.54	25.161
2	9.5	298.227	-34.001	92.26	0.47516	0.072549	5.7652	114.93	25.159
2	10	298.727	-32.738	92.045	0.48791	0.074495	6.0793	116.64	25.151
2	10.5	299.227	-24.758	92.55	0.49653	0.075811	7.2748	122.1	25.153
2	11	299.727	-17.207	91.854	0.46461	0.070937	9.2877	127.31	25.154
2	11.5	300.227	-11.661	91.53	0.4652	0.071027	8.5026	130.44	25.153
2	12	300.727	-7.3863	92.158	0.45796	0.069923	8.5517	129.28	25.159
2	12.5	301.227	-4.5183	92.219	0.45536	0.069525	7.9981	123.61	25.159
2	13	301.727	-2.8638	91.532	0.46019	0.070262	6.7352	116.59	25.155
2	13.5	302.227	-1.5752	92.608	0.4584	0.069989	7.4382	123.42	25.168
2	14	302.727	-0.82492	93.14	0.45029	0.06875	5.9815	123.63	25.153
2	14.5	303.227	-0.33369	92.186	0.4491	0.068569	5.2992	126.78	25.155
2	15	303.727	-0.27137	91.179	0.45976	0.070197	5.3723	133.88	25.156
2	15.5	304.227	-0.063634	93.368	0.48823	0.074543	5.0261	143.5	25.155
2	16	304.727	-0.19255	91.938	0.45998	0.070231	4.8598	144.29	25.159
2	16.5	305.227	-0.083797	92.082	0.45587	0.069603	4.833	145.83	25.163
2	0	305.727	-1.4982	92.77	0.45986	0.070211	5.1331	145.69	25.159
2	0.5	306.227	-15.259	92.673	0.45981	0.070204	5.8327	141.97	25.154
2	1	306.727	-31.507	92.339	0.59939	0.091515	5.3351	149.83	25.163
2	1.5	307.227	-38.911	91.221	0.602	0.091914	5.8046	149.24	25.157
2	2	307.727	-37.032	91.448	0.5677	0.086677	5.9189	148.53	25.158
2	2.5	308.227	-35.661	93.242	0.54341	0.082969	5.2602	151.42	25.159
2	3	308.727	-34.255	91.693	0.51968	0.079346	5.3021	154.75	25.16
2	3.5	309.227	-33.231	92.205	0.53033	0.080971	5.5405	161.5	25.159
2	4	309.727	-31.944	92.425	0.52712	0.080482	5.6989	163.39	25.16
2	4.5	310.227	-30.993	92.092	0.511	0.07802	5.697	157.9	25.164
2	5	310.727	-37.389	91.943	0.51124	0.078057	5.509	143.88	25.153
2	5.5	311.227	-38.268	94.142	0.53379	0.0815	5.3965	141.28	25.165
2	6	311.727	-37.003	121.46	0.54475	0.083173	5.4811	139.18	25.161
2	6.5	312.227	-35.815	124.4	0.45641	0.069686	5.3807	127.63	25.162
2	7	312.727	-34.914	113.91	0.43135	0.065859	5.4374	123.97	25.161
2	7.5	313.227	-33.79	103.05	0.43432	0.066312	5.5687	123.58	25.155
2	8	313.727	-32.683	92.19	0.43728	0.066764	5.7001	123.19	25.158
2	8.5	314.227	-31.775	81.332	0.44024	0.067217	5.8315	122.81	25.154
2	9	314.727	-30.83	70.474	0.44321	0.06767	5.9629	122.42	25.159
2	9.5	315.227	-37.894	59.616	0.44617	0.068122	6.0943	122.03	25.162
2	10	315.727	-38	48.758	0.44914	0.068575	6.2256	121.64	25.16
2	10.5	316.227	-28.842	37.899	0.4521	0.069027	6.357	121.25	25.154
2	11	316.727	-20.115	27.041	0.45506	0.06948	6.4884	120.86	25.165
2	11.5	317.227	-13.24	16.183	0.45803	0.069932	6.6198	120.47	25.164
2	12	317.727	-8.8343	132.84	0.53442	0.081596	8.2916	131.81	25.159
2	12.5	318.227	-5.4916	116.64	0.43163	0.065902	8.2159	122.16	25.159
2	13	318.727	-3.2181	68.427	0.30186	0.046089	7.6969	108.67	25.152
2	13.5	319.227	-1.8587	85.305	0.32452	0.049548	7.5378	109	25.158
2	14	319.727	-0.96422	86.937	0.33162	0.050633	6.1707	108.25	25.153
2	14.5	320.227	-0.70089	84.968	0.33888	0.05174	5.014	107.63	25.153
2	15	320.727	-0.14734	87.257	0.35897	0.054808	5.2965	108.15	25.153
2	15.5	321.227	-0.23104	86.565	0.33935	0.051812	5.1426	102.7	25.162
2	16	321.727	-0.051414	85.674	0.34052	0.051992	4.5858	103.66	25.153
2	16.5	322.227	-0.051414	85.056	0.36026	0.055006	3.8772	110.09	25.16
2	0	322.727	-1.9027	86.253	0.37291	0.056937	4.236	114.99	25.155
2	0.5	323.227	-16.868	86.989	0.4277	0.065301	4.9935	113.83	25.159
2	1	323.727	-32.795	87.049	0.48646	0.074274	5.6792	107.91	25.153
2	1.5	324.227	-39.089	86.23	0.52748	0.080537	6.0112	97.449	25.164
2	2	324.727	-37.195	84.176	0.5371	0.082004	5.5282	104.41	25.156
2	2.5	325.227	-35.978	83.929	0.54763	0.083613	5.3551	108.59	25.154
2	3	325.727	-34.644	85.139	0.55404	0.084591	5.4693	109.81	25.158
2	3.5	326.227	-33.703	85.5	0.52245	0.079769	5.6175	109.2	25.153
2	4	326.727	-32.283	85.596	0.50299	0.076797	5.6707	109.25	25.16
2	4.5	327.227	-31.275	85.13	0.50012	0.076358	5.6984	109.96	25.161
2	5	327.727	-33.879	83.696	0.52241	0.079762	5.7481	111.51	25.158
2	5.5	328.227	-39.055	84.306	0.52769	0.080569	5.4479	112.54	25.153
2	6	328.727	-37.567	84.181	0.5285	0.080692	5.3242	112.89	25.154
2	6.5	329.227	-36.119	83.044	0.52657	0.080397	5.4547	112.58	25.161
2	7	329.727	-35.143	86.342	0.51818	0.079117	5.7947	113.53	25.16
2	7.5	330.227	-34.243	88.654	0.51167	0.078123	5.7458	113.18	25.156
2	8	330.727	-33.029	89.594	0.5038	0.076921	5.4828	114.23	25.157
2	8.5	331.227	-32.176	88.712	0.49087	0.074947	5.2042	119.8	25.163
2	9	331.727	-31.233	84.603	0.50257	0.076733	5.4415	124.28	25.159
2	9.5	332.227	-33.775	82.691	0.51487	0.078611	5.5952	125.12	25.163
2	10	332.727	-38.767	82.964	0.52333	0.079902	5.733	121.99	25.159
2	10.5	333.227	-29.122	82.673	0.48029	0.073331	7.0774	111.31	25.153
2	11	333.727	-20.367	83.057	0.45829	0.069973	8.4018	109.89	25.156
2	11.5	334.227	-13.653	83.72	0.45	0.068706	9.3348	113.29	25.154
2	12	334.727	-8.9834	83.681	0.44299	0.067636	8.5129	111.71	25.152
2	12.5	335.227	-5.6645	82.218	0.44938	0.068612	8.0219	112.92	25.153
2	13	335.727	-3.4766	80.948	0.45802	0.069931	7.5823	114.43	25.157
2	13.5	336.227	-1.9375	81.651	0.45978	0.0702	6.9616	113.98	25.156
2	14	336.727	-1.0852	83.761	0.46367	0.070794	6.4778	115.21	25.159
2	14.5	337.227	-0.49988	80.17	0.46301	0.070693	5.9459	119.34	25.164
2	15	337.727	-0.23104	66.814	0.45411	0.069334	5.2784	127.39	25.156
2	15.5	338.227	-0.2952	58.272	0.44646	0.068166	4.7768	131.81	25.161
2	16	338.727	0.05062	61.459	0.44185	0.067463	4.6799	127.35	25.156
2	16.5	339.227	-0.30192	63.77	0.43115	0.065828	4.6727	121.76	25.152
3	0	3.95	-0.053066	72.357	0.16816	0.025676	18.367	85.107	31.009
3	0.5	4.45	-1.8354	72.989	0.17383	0.026541	19.173	86.659	31
3	1	4.95	-14.385	73.369	0.18458	0.028182	21.145	87.08	30.992
3	1.5	5.45	-29.624	73.47	0.18803	0.028709	23.784	86.67	31.004
3	2	5.95	-39.342	73.436	0.1898	0.028979	26.521	85.887	31.014
3	2.5	6.45	-38.441	73.185	0.20984	0.032038	26.851	84.78	31.007
3	3	6.95	-37.037	73.635	0.22344	0.034114	26.29	83.65	31.004
3	3.5	7.45	-35.699	75.024	0.2284	0.034872	24.537	82.488	30.99
3	4	7.95	-34.372	75.673	0.21944	0.033505	22.167	83.034	31.011
3	4.5	8.45	-33.441	76.153	0.21014	0.032085	20.121	83.681	31.01
3	5	8.95	-32.458	76.58	0.20801	0.03176	19.385	83.62	31.004
3	5.5	9.45	-31.614	76.244	0.20155	0.030772	18.528	83.125	31.004
3	6	9.95	-31.339	115.02	0.18326	0.027981	17.591	84.66	31.004
3	6.5	10.45	-39.393	170.94	0.18586	0.028378	18.04	83.103	31.009
3	7	10.95	-39.257	97.681	0.20232	0.030891	18.267	77.172	31.005
3	7.5	11.45	-38.094	76.55	0.17639	0.026931	17.472	78.851	30.995
3	8	11.95	-36.985	75.585	0.17833	0.027228	17.541	80.087	31.007
3	8.5	12.45	-36.188	75.973	0.17955	0.027414	17.403	81.054	31.004
3	9	12.95	-35.243	76.19	0.17578	0.026838	16.772	81.583	31.008
3	9.5	13.45	-34.326	76.39	0.18198	0.027786	15.846	81.575	31.007
3	10	13.95	-33.492	76.391	0.1879	0.028688	15.157	81.25	31.007
3	10.5	14.45	-32.33	75.655	0.182	0.027788	15.675	80.313	31.007
3	11	14.95	-24.125	75.691	0.17728	0.027067	16.904	78.956	31.003
3	11.5	15.45	-16.116	76.221	0.17289	0.026397	18.479	77.511	31.006
3	12	15.95	-10.375	77.145	0.15984	0.024404	17.993	79.862	30.997
3	12.5	16.45	-6.3808	77.376	0.15474	0.023626	17.272	82.157	31.014
3	13	16.95	-3.6457	76.904	0.1577	0.024077	16.313	84.396	31.007
3	13.5	17.45	-2.0436	77.552	0.16624	0.025382	16.315	85.713	31
3	14	17.95	-1.0635	77.799	0.17243	0.026327	16.376	86.422	31.011
3	14.5	18.45	-0.47605	77.319	0.17448	0.02664	16.429	86.303	31.007
3	15	18.95	-0.37045	77.428	0.17543	0.026785	16.159	92.573	30.998
3	15.5	19.45	-0.1623	77.519	0.17684	0.027001	16.229	96.444	31.006
3	16	19.95	-0.17444	77.306	0.17984	0.027459	17.241	91.828	31.003
3	16.5	20.45	-0.20599	76.767	0.17698	0.027021	18.629	88.355	31.004
3	0	20.95	-0.14045	76.206	0.17266	0.026361	19.99	86.802	30.995
3	0.5	21.45	-1.9495	76.093	0.17112	0.026127	20.578	92.741	31.007
3	1	21.95	-18.741	72.623	0.17108	0.026121	22.079	93.306	31.009
3	1.5	22.45	-35.622	66.832	0.17208	0.026274	24.21	90.158	31.011
3	2	22.95	-37.782	66.064	0.18628	0.028442	25.004	87.099	31.002
3	2.5	23.45	-36.45	66.907	0.20471	0.031256	25.369	84.07	31.009
3	3	23.95	-35.149	68.352	0.2041	0.031162	24.575	84.601	31.005
3	3.5	24.45	-34.058	69.543	0.20111	0.030706	23.832	85.368	31.014
3	4	24.95	-33.106	69.841	0.19276	0.029431	23.389	86.472	31.01
3	4.5	25.45	-32.218	70.214	0.18713	0.028571	22.516	86.774	31.013
3	5	25.95	-31.288	70.657	0.18398	0.028091	21.25	86.345	31.005
3	5.5	26.45	-33.205	71.006	0.18073	0.027594	19.837	85.318	30.994
3	6	26.95	-39.67	71.281	0.17809	0.027191	18.568	84.145	31.008
3	6.5	27.45	-38.314	71.234	0.17927	0.027371	18.352	82.851	31.008
3	7	27.95	-37.342	71.811	0.18055	0.027567	18.35	82.693	31.006
3	7.5	28.45	-36.32	73.129	0.18197	0.027783	18.602	83.883	30.999
3	8	28.95	-35.495	74.093	0.18728	0.028594	18.423	86.359	31.011
3	8.5	29.45	-34.475	74.37	0.1908	0.029131	18.079	88.752	31.001
3	9	29.95	-33.817	72.445	0.18477	0.028211	17.484	89.836	30.998
3	9.5	30.45	-33.06	71.755	0.18459	0.028184	17.153	90.112	31.015
3	10	30.95	-32.22	72.116	0.18939	0.028916	17.047	89.701	31.013
3	10.5	31.45	-31.058	72.214	0.18036	0.027538	18.281	89.421	31.009
3	11	31.95	-23.003	72.158	0.17073	0.026067	19.476	89.518	31.008
3	11.5	32.45	-15.178	71.681	0.16591	0.025332	19.851	90.907	31.003
3	12	32.95	-9.7386	71.116	0.16247	0.024805	19.965	91.308	31.006
3	12.5	33.45	-5.9141	70.475	0.1602	0.024459	19.854	90.859	30.997
3	13	33.95	-3.466	70.599	0.16543	0.025258	18.744	89.71	31.003
3	13.5	34.45	-1.8991	70.935	0.1708	0.026078	17.499	88.547	31.002
3	14	34.95	-0.84684	71.62	0.16763	0.025593	16.669	88.178	31.001
3	14.5	35.45	-0.59863	72.399	0.16409	0.025054	16.184	88.682	31
3	15	35.95	-0.31705	73.282	0.16016	0.024454	16.086	90.168	31.008
3	15.5	36.45	-0.13074	72.543	0.16521	0.025225	16.71	91.246	31.009
3	16	36.95	-0.13742	71.818	0.17085	0.026086	17.551	92.253	31.009
3	16.5	37.45	-0.071878	72.809	0.17047	0.026028	18.789	93.301	30.999
3	0	37.95	-0.14895	73.72	0.17288	0.026395	20.042	93.572	30.998
3	0.5	38.45	-1.901	74.559	0.1778	0.027147	21.309	93.138	31.009
3	1	38.95	-19.152	74.869	0.17029	0.026	22.761	92.358	31.001
3	1.5	39.45	-36.005	75.276	0.16883	0.025778	24.847	92.135	30.997
3	2	39.95	-37.871	75.995	0.18282	0.027913	28.261	93.179	31.009
3	2.5	40.45	-36.361	75.961	0.19725	0.030117	28.9	94.597	30.997
3	3	40.95	-35.017	82.937	0.21218	0.032396	27.753	91.066	31
3	3.5	41.45	-34.045	116.11	0.21905	0.033444	22.967	66.336	31
3	4	41.95	-33.005	85.914	0.17656	0.026957	21.99	71.436	31.007
3	4.5	42.45	-31.924	55.714	0.13407	0.020469	21.014	76.537	31.002
3	5	42.95	-31.09	66.078	0.1556	0.023757	20.588	79.128	31.009
3	5.5	43.45	-34.03	74.996	0.17039	0.026015	19.956	81.565	31.006
3	6	43.95	-37.611	75.559	0.16305	0.024895	18.838	84.033	31.001
3	6.5	44.45	-36.467	75.75	0.16673	0.025457	19.483	86.464	30.998
3	7	44.95	-35.53	74.893	0.17148	0.026182	20.508	88.532	31.002
3	7.5	45.45	-34.473	69.357	0.16275	0.02485	20.45	88.817	31.013
3	8	45.95	-33.641	66.354	0.161	0.024581	20.178	88.78	30.993
3	8.5	46.45	-32.929	68.308	0.17288	0.026395	19.49	88.112	31.001
3	9	46.95	-32.121	69.564	0.17382	0.026539	18.785	88.086	30.995
3	9.5	47.45	-31.474	70.358	0.1675	0.025574	18.067	88.486	31.007
3	10	47.95	-31.238	70.471	0.1703	0.026002	17.74	88.443	31.002
3	10.5	48.45	-36.879	70.632	0.17383	0.02654	17.821	88.337	31
3	11	48.95	-27.498	71.31	0.17602	0.026876	19.401	88.179	31.002
3	11.5	49.45	-18.86	72.164	0.17201	0.026263	19.994	87.685	31.005
3	12	49.95	-12.108	73.181	0.16227	0.024776	19.675	86.883	30.999
3	12.5	50.45	-7.478	74.603	0.15831	0.024172	18.599	86.62	31.013
3	13	50.95	-4.3205	75.947	0.15953	0.024357	17.465	86.382	31.003
3	13.5	51.45	-2.3792	76.981	0.17119	0.026137	16.426	86.036	30.997
3	14	51.95	-1.3087	77.935	0.16805	0.025658	16.008	86.227	31.001
3	14.5	52.45	-0.649	78.746	0.16238	0.024792	15.77	86.55	31.005
3	15	52.95	-0.26	79.135	0.16595	0.025338	15.406	86.68	31.009
3	15.5	53.45	-0.14227	77.477	0.1664	0.025406	15.594	87.307	31.005
3	16	53.95	-0.28974	75.2	0.16542	0.025256	16.024	88.09	31.013
3	16.5	54.45	-0.1538	74.935	0.16357	0.024974	16.529	88.427	30.997
3	0	54.95	-0.12225	74.478	0.16512	0.025211	17.038	88.252	31.003
3	0.5	55.45	-2.6874	73.833	0.17001	0.025958	17.551	87.575	31.004
3	1	55.95	-20.655	72.924	0.16471	0.025148	19.926	86.158	31.008
3	1.5	56.45	-36.934	72.275	0.1638	0.025009	22.436	84.503	31.008
3	2	56.95	-38.061	72.717	0.18417	0.028119	24.488	82.358	31.007
3	2.5	57.45	-36.602	73.237	0.1926	0.029406	24.84	82.143	31.005
3	3	57.95	-35.287	73.818	0.19196	0.029309	23.902	83.39	31.007
3	3.5	58.45	-34.258	73.303	0.18864	0.028802	21.991	84.502	31.01
3	4	58.95	-33.172	72.835	0.18619	0.028428	20.545	85.183	31.004
3	4.5	59.45	-32.31	72.627	0.18619	0.028427	20.336	84.86	30.998
3	5	59.95	-31.193	72.111	0.18195	0.027781	19.621	84.321	31.009
3	5.5	60.45	-31.986	71.424	0.17538	0.026777	18.624	83.66	31.006
3	6	60.95	-39.56	72.007	0.17543	0.026784	18.29	82.693	31.003
3	6.5	61.45	-38.639	72.437	0.17375	0.026528	17.968	81.745	31.014
3	7	61.95	-37.566	72.412	0.1676	0.025589	17.616	80.868	31.004
3	7.5	62.45	-36.664	71.488	0.16652	0.025425	17.515	81.532	31.01
3	8	62.95	-35.802	70.079	0.16819	0.02568	17.549	83.03	31.002
3	8.5	63.45	-34.852	69.765	0.17264	0.026359	17.446	84.046	31.004
3	9	63.95	-33.966	69.884	0.17811	0.027195	17.083	84.782	31.002
3	9.5	64.45	-33.267	71.343	0.18673	0.028511	15.772	84.593	30.997
3	10	64.95	-32.372	72.299	0.18613	0.028419	15.055	83.32	31.004
3	10.5	65.45	-30.959	72.832	0.17779	0.027145	14.836	81.135	31.004
3	11	65.95	-22.806	73.389	0.17972	0.02744	16.603	82.149	30.997
3	11.5	66.45	-15.152	73.811	0.18096	0.027629	18.052	83.87	31.008
3	12	66.95	-9.6311	73.86	0.17714	0.027046	18.026	86.502	30.998
3	12.5	67.45	-5.8492	73.594	0.1786	0.027269	17.669	88.428	31.005
3	13	67.95	-3.1942	73.166	0.18293	0.02793	17.129	89.959	31.005
3	13.5	68.45	-1.8706	74.279	0.18488	0.028227	16.435	90.205	31.004
3	14	68.95	-0.89053	73.89	0.18765	0.02865	16.051	89.984	30.989
3	14.5	69.45	-0.47119	71.299	0.19164	0.029259	16.122	89.078	30.989
3	15	69.95	-0.21935	99.551	0.21073	0.032174	14.727	71.75	30.998
3	15.5	70.45	-0.017868	96.486	0.19414	0.029642	14.16	66.61	31.008
3	16	70.95	-0.073699	69.638	0.15499	0.023664	14.37	71.725	31.002
3	16.5	71.45	-0.12892	56.495	0.14348	0.021907	15.196	76.759	31.002
3	0	71.95	-0.054886	69.551	0.18479	0.028214	17.202	81.638	31.009
3	0.5	72.45	-2.2262	73.787	0.1885	0.02878	18.482	84.419	31.004
3	1	72.95	-19.489	74.35	0.17881	0.0273	19.769	86.165	31.008
3	1.5	73.45	-36.339	74.603	0.18973	0.028969	24.032	86.262	31.004
3	2	73.95	-37.941	74.758	0.20557	0.031387	27.505	86.74	31.003
3	2.5	74.45	-36.647	74.81	0.22657	0.034593	30.147	87.621	31.007
3	3	74.95	-35.219	64.527	0.21827	0.033326	29.034	83.07	30.992
3	3.5	75.45	-34.273	52.884	0.20611	0.03147	27.426	77.804	31.002
3	4	75.95	-33.223	41.24	0.19396	0.029614	25.818	72.539	31.001
3	4.5	76.45	-32.337	47.804	0.19782	0.030204	24.275	74.037	31.004
3	5	76.95	-31.422	69.566	0.21506	0.032836	22.786	81.181	31.002
3	5.5	77.45	-31.8	72.271	0.20749	0.031679	21.08	83.349	31.009
3	6	77.95	-39.208	72.12	0.19967	0.030486	19.775	84.347	31.009
3	6.5	78.45	-38.495	70.939	0.20257	0.030929	19.969	83.607	31.013
3	7	78.95	-37.505	70.267	0.20102	0.030692	20.075	83.828	31.01
3	7.5	79.45	-36.392	70.069	0.19533	0.029823	20.1	84.94	31.004
3	8	79.95	-35.686	70.166	0.1939	0.029605	20.008	86.098	31.004
3	8.5	80.45	-34.49	70.393	0.19424	0.029657	19.804	87.899	31.008
3	9	80.95	-33.997	71.15	0.20132	0.030737	18.822	95.476	31.003
3	9.5	81.45	-33.297	71.715	0.20608	0.031465	17.873	98.49	31.01
3	10	81.95	-32.343	72.017	0.20768	0.031708	16.967	95.259	31.01
3	10.5	82.45	-31.001	72.043	0.20177	0.030807	17.743	90.683	31.003
3	11	82.95	-22.689	71.97	0.19401	0.029622	18.917	86.301	31.008
3	11.5	83.45	-15.14	71.801	0.19175	0.029276	18.696	88.188	31.003
3	12	83.95	-9.6378	72.148	0.1893	0.028902	18.307	89.496	31.014
3	12.5	84.45	-5.7163	73.217	0.18658	0.028488	17.683	89.995	31.008
3	13	84.95	-3.3671	72.017	0.18414	0.028115	17.153	89.961	31.005
3	13.5	85.45	-1.8451	70.259	0.18185	0.027766	16.612	89.729	31.012
3	14	85.95	-0.89053	69.319	0.18059	0.027572	15.636	88.878	31.004
3	14.5	86.45	-0.46755	69.117	0.1808	0.027604	14.958	88.11	31.014
3	15	86.95	-0.26486	70.414	0.18399	0.028092	14.887	87.507	30.998
3	15.5	87.45	-0.22966	70.231	0.18408	0.028106	15.11	86.585	31.009
3	16	87.95	-0.1089	69.206	0.1824	0.027849	15.5	85.48	31.014
3	16.5	88.45	-0.27457	69.803	0.18972	0.028966	15.858	84.878	31.014
3	0	88.95	-0.11193	70.512	0.19526	0.029812	16.242	84.709	31.005
3	0.5	89.45	-2.3452	70.944	0.18948	0.028931	16.744	86.082	31.002
3	1	89.95	-19.829	71.201	0.18913	0.028877	18.909	86.73	31.009
3	1.5	90.45	-36.453	71.289	0.19398	0.029617	22.67	86.681	31.007
3	2	90.95	-37.827	71.857	0.21759	0.033222	24.452	86.568	31.008
3	2.5	91.45	-36.34	72.522	0.23906	0.0365	25.467	86.17	31.012
3	3	91.95	-35.015	73.18	0.231	0.035269	24.762	84.455	31.008
3	3.5	92.45	-34.02	74.55	0.22512	0.034371	23.625	83.282	31.008
3	4	92.95	-32.956	76.533	0.22111	0.03376	22.115	82.577	31.004
3	4.5	93.45	-32.104	77.209	0.21004	0.032069	21.117	84.731	31
3	5	93.95	-31.281	77.954	0.20481	0.031271	20.088	86.714	31.012
3	5.5	94.45	-33.828	78.847	0.20785	0.031735	18.996	88.347	30.997
3	6	94.95	-39.742	79.377	0.21043	0.032128	18.517	92.409	31.003
3	6.5	95.45	-38.359	79.575	0.21454	0.032757	18.449	96.149	31.008
3	7	95.95	-37.436	79.327	0.22108	0.033754	18.904	99.007	31.008
3	7.5	96.45	-36.326	107.23	0.23894	0.036481	16.49	71.819	31.009
3	8	96.95	-35.48	91.159	0.20217	0.030868	15.991	73.888	31.013
3	8.5	97.45	-34.703	64.686	0.15316	0.023384	15.992	83.205	31
3	9	97.95	-33.78	68.627	0.17184	0.026237	16.437	85.845	31.007
3	9.5	98.45	-33.087	77.084	0.19651	0.030004	16.749	86.523	31.004
3	10	98.95	-32.32	76.772	0.1894	0.028918	16.337	86.194	31.003
3	10.5	99.45	-30.887	71.167	0.179	0.027329	16.723	84.272	31.008
3	11	99.95	-22.623	63.111	0.16707	0.025509	17.478	81.612	31.007
3	11.5	100.45	-14.794	66.467	0.16102	0.024585	18.526	83.199	31
3	12	100.95	-9.44	73.592	0.15769	0.024077	19.502	85.989	31.009
3	12.5	101.45	-5.8425	70.673	0.15768	0.024074	18.39	82.842	31.002
3	13	101.95	-3.2797	68.963	0.15949	0.024351	17.436	80.338	30.997
3	13.5	102.45	-1.7583	69.622	0.16489	0.025175	16.79	79.095	31.004
3	14	102.95	-0.84684	69.815	0.16468	0.025143	16.163	78.907	31.01
3	14.5	103.45	-0.42446	69.725	0.16103	0.024587	15.549	79.365	31.005
3	15	103.95	-0.18597	70.515	0.16489	0.025176	15.857	79.445	31.007
3	15.5	104.45	-0.22784	71.31	0.16838	0.025709	16.405	79.425	31.008
3	16	104.95	-0.093725	71.762	0.16745	0.025566	17.456	79.195	31.011
3	16.5	105.45	-0.14895	71.063	0.168	0.025651	18.486	78.891	31.016
3	0	105.95	-0.061562	69.411	0.16979	0.025924	19.499	78.526	31.013
3	0.5	106.45	-2.5266	68.8	0.16608	0.025358	20.057	78.392	31.012
3	1	106.95	-20.036	68.439	0.16134	0.024634	20.687	78.308	31.007
3	1.5	107.45	-36.976	68.189	0.16093	0.024572	24.276	78.163	31.007
3	2	107.95	-38.487	68.136	0.16403	0.025044	26.854	78.042	31.003
3	2.5	108.45	-36.973	68.558	0.1756	0.02681	26.991	77.977	31.013
3	3	108.95	-35.607	68.867	0.18138	0.027693	26.548	77.97	31.012
3	3.5	109.45	-34.545	69.08	0.18237	0.027844	25.624	78.011	31.009
3	4	109.95	-33.708	69.693	0.17622	0.026906	24.826	79.476	31.006
3	4.5	110.45	-32.649	70.355	0.16972	0.025913	24.014	81.175	31.007
3	5	110.95	-31.99	70.646	0.17438	0.026625	22.841	82.037	31.013
3	5.5	111.45	-31.087	70.736	0.17427	0.026608	21.703	83.087	31.003
3	6	111.95	-36.414	70.538	0.1673	0.025544	20.613	84.41	31.014
3	6.5	112.45	-39.242	70.969	0.16722	0.025532	20.12	85.244	31.013
3	7	112.95	-37.992	71.653	0.17002	0.025958	19.895	85.872	31.011
3	7.5	113.45	-36.973	72.114	0.17352	0.026494	20.304	86.397	31.008
3	8	113.95	-36.096	72.145	0.17355	0.026498	20.22	86.717	31.016
3	8.5	114.45	-35.159	71.462	0.1678	0.025619	19.314	86.697	31.011
3	9	114.95	-34.256	69.822	0.16634	0.025397	18.683	86.341	31.013
3	9.5	115.45	-33.478	67.755	0.16681	0.025469	18.175	85.835	31.009
3	10	115.95	-32.869	67.847	0.17248	0.026334	17.927	85.783	31.009
3	10.5	116.45	-31.137	68.142	0.17768	0.027129	17.907	85.749	31.008
3	11	116.95	-22.944	68.453	0.17768	0.027129	19.026	85.58	31
3	11.5	117.45	-15.222	69.042	0.17398	0.026563	19.541	85.396	30.999
3	12	117.95	-9.5474	70.04	0.16482	0.025164	19.168	85.19	31.013
3	12.5	118.45	-5.8425	70.897	0.16599	0.025343	18.284	84.365	31.013
3	13	118.95	-3.3016	71.694	0.17131	0.026156	17.185	83.309	31
3	13.5	119.45	-1.8251	72.481	0.16437	0.025096	16.306	83.732	31.013
3	14	119.95	-0.90388	72.854	0.16067	0.024532	15.659	83.965	31.01
3	14.5	120.45	-0.33708	72.551	0.16228	0.024778	15.393	83.89	31.013
3	15	120.95	-0.30309	72.899	0.16642	0.02541	15.232	83.58	31.016
3	15.5	121.45	-0.085229	73.515	0.17145	0.026178	15.189	83.194	30.999
3	16	121.95	-0.1708	74.333	0.17571	0.026828	15.945	82.952	31.013
3	16.5	122.45	-0.074913	74.919	0.17981	0.027454	16.324	82.709	31.014
3	0	122.95	-0.090084	75.26	0.18374	0.028054	16.304	82.463	31.015
3	0.5	123.45	-2.5752	75.482	0.17995	0.027475	17.217	81.528	31.01
3	1	123.95	-20.207	75.222	0.17626	0.026912	18.673	80.661	31.014
3	1.5	124.45	-36.683	73.893	0.17498	0.026716	21.111	80.143	31.017
3	2	124.95	-37.713	65.916	0.17596	0.026866	21.687	77.164	31.022
3	2.5	125.45	-36.253	54.676	0.17805	0.027185	21.348	72.976	31.013
3	3	125.95	-35.063	43.435	0.18015	0.027505	21.009	68.787	31.014
3	3.5	126.45	-33.879	45.513	0.18728	0.028595	20.605	68.355	31.014
3	4	126.95	-32.844	68.384	0.20229	0.030887	20.1	73.785	31.014
3	4.5	127.45	-31.983	73.714	0.1953	0.029818	19.351	76.457	31.008
3	5	127.95	-31.11	79.506	0.18492	0.028233	18.14	75.413	31.01
3	5.5	128.45	-34.716	114.62	0.19218	0.029342	14.862	58.892	31.015
3	6	128.95	-37.446	85.68	0.167	0.025498	14.753	64.524	31.014
3	6.5	129.45	-36.398	56.741	0.14182	0.021654	14.645	70.156	31.01
3	7	129.95	-35.585	69.141	0.16664	0.025442	15.746	75.476	31.014
3	7.5	130.45	-34.716	77.87	0.18138	0.027693	16.206	79.94	31.013
3	8	130.95	-33.766	79.645	0.17976	0.027446	15.709	83.208	31.013
3	8.5	131.45	-33.018	82.262	0.18009	0.027497	16.343	83.74	31.022
3	9	131.95	-32.174	83.865	0.17881	0.027301	16.31	85.407	31.01
3	9.5	132.45	-31.632	84.289	0.17615	0.026895	15.507	88.613	31.014
3	10	132.95	-31.161	85.131	0.18457	0.028181	16.194	91.815	31.015
3	10.5	133.45	-36.537	85.444	0.19508	0.029785	17.43	94.994	31.008
3	11	133.95	-27.231	84.705	0.20335	0.031048	18.738	97.217	31.026
3	11.5	134.45	-18.434	81.594	0.20111	0.030706	19.342	96.506	31.014
3	12	134.95	-11.851	79.161	0.19491	0.029759	19.205	95.316	31.013
3	12.5	135.45	-7.497	76.874	0.18776	0.028668	18.61	93.518	31.024
3	13	135.95	-4.2869	74.335	0.1818	0.027757	17.173	89.992	31.017
3	13.5	136.45	-2.4746	73.607	0.17901	0.027331	16.105	88.543	31.023
3	14	136.95	-1.1961	74.24	0.17861	0.02727	15.315	88.656	31.023
3	14.5	137.45	-0.59504	73.282	0.17879	0.027298	15.475	89.311	31.017
3	15	137.95	-0.27512	72.581	0.18002	0.027486	15.539	89.421	31.014
3	15.5	138.45	-0.085471	72.65	0.1836	0.028032	15.277	88.211	31.015
3	16	138.95	-0.1909	74.035	0.18247	0.02786	15.024	86.797	31.023
3	16.5	139.45	-0.096983	75.93	0.17894	0.027321	14.856	85.242	31.014
3	0	139.95	-0.21756	75.218	0.17721	0.027057	15.729	83.297	31.014
3	0.5	140.45	-3.2853	75.222	0.17542	0.026783	16.938	82.4	31.014
3	1	140.95	-21.761	76.041	0.17356	0.0265	18.53	82.699	31.015
3	1.5	141.45	-37.325	76.375	0.17976	0.027446	21.788	84.198	31.015
3	2	141.95	-37.718	76.124	0.1898	0.028978	24.587	88.723	31.024
3	2.5	142.45	-36.28	74.777	0.2058	0.031421	25.997	99.266	31.021
3	3	142.95	-35.188	72.121	0.20621	0.031485	26.158	99.783	31.022
3	3.5	143.45	-34.064	68.931	0.20028	0.030579	25.81	96.213	31.013
3	4	143.95	-33.011	70.407	0.19258	0.029403	24.475	87.587	31.029
3	4.5	144.45	-32.117	71.609	0.18603	0.028404	22.817	81.403	31.019
3	5	144.95	-31.238	71.745	0.18246	0.027859	20.449	81.619	31.014
3	5.5	145.45	-33.5	72.202	0.17871	0.027286	19.445	82.808	31.02
3	6	145.95	-39.468	72.856	0.17485	0.026697	19.281	84.597	31.022
3	6.5	146.45	-38.413	72.845	0.17609	0.026885	19.34	86.381	31.016
3	7	146.95	-37.354	73.355	0.17842	0.027241	19.523	87.822	31.031
3	7.5	147.45	-36.315	74.993	0.18273	0.0279	19.954	88.547	31.032
3	8	147.95	-35.474	76.995	0.18918	0.028884	19.73	89.01	31.023
3	8.5	148.45	-34.693	79.049	0.19224	0.029351	19.233	89.442	31.014
3	9	148.95	-33.829	80.798	0.17949	0.027404	18.601	90.111	31.014
3	9.5	149.45	-32.998	81.461	0.17853	0.027259	18.291	92.118	31.012
3	10	149.95	-32.369	81.848	0.18501	0.028247	18.211	94.542	31.022
3	10.5	150.45	-30.828	82.58	0.20021	0.030569	18.442	96.753	31.013
3	11	150.95	-22.158	82.012	0.19534	0.029824	19.514	97.62	31.027
3	11.5	151.45	-14.655	81.435	0.18873	0.028816	20.427	97.787	31.026
3	12	151.95	-9.4062	81.431	0.18789	0.028687	20.646	97.198	31.014
3	12.5	152.45	-5.5405	80.417	0.18607	0.02841	19.451	96.368	31.014
3	13	152.95	-3.1811	79.567	0.18333	0.027991	18.386	96.068	31.013
3	13.5	153.45	-1.7663	79.298	0.17919	0.027358	17.953	96.787	31.017
3	14	153.95	-0.82347	77.912	0.17534	0.026771	17.666	97.389	31.02
3	14.5	154.45	-0.54172	76.844	0.17623	0.026907	17.481	97.626	31.019
3	15	154.95	-0.24119	77.122	0.18914	0.028879	17.486	96.986	31.024
3	15.5	155.45	-0.28179	75.877	0.18567	0.028348	17.865	96.043	31.013
3	16	155.95	-0.18787	74.236	0.17823	0.027212	18.413	94.895	31.021
3	16.5	156.45	-0.11516	74.026	0.18867	0.028807	19.184	93.018	31.013
3	0	156.95	-0.03821	74.015	0.19326	0.029507	19.686	92.076	31.03
3	0.5	157.45	-2.7145	74.212	0.19167	0.029264	19.904	92.119	31.027
3	1	157.95	-20.771	73.761	0.19054	0.029092	21.906	92.833	31.031
3	1.5	158.45	-37.097	73.422	0.19251	0.029393	24.328	93.408	31.014
3	2	158.95	-38.06	73.761	0.20441	0.031209	27.253	93.204	31.012
3	2.5	159.45	-36.587	102.74	0.2293	0.03501	25.708	75.621	31.023
3	3	159.95	-35.491	102.22	0.21873	0.033395	23.766	68.017	31.012
3	3.5	160.45	-34.274	72.058	0.18101	0.027636	23.348	73.485	31.02
3	4	160.95	-33.317	60.909	0.17142	0.026172	22.963	78.206	31.024
3	4.5	161.45	-32.339	74.959	0.1991	0.030399	22.622	81.938	31.037
3	5	161.95	-31.424	76.998	0.19021	0.029042	21.527	85.179	31.013
3	5.5	162.45	-31.493	77.425	0.18099	0.027634	20.63	87.511	31.015
3	6	162.95	-39.465	78.326	0.1833	0.027986	20.422	88.008	31.023
3	6.5	163.45	-38.834	77.401	0.1838	0.028063	20.363	87.426	31.022
3	7	163.95	-37.723	76.273	0.18484	0.028221	20.315	86.831	31.014
3	7.5	164.45	-36.691	76.271	0.18969	0.028962	20.163	87.296	31.014
3	8	164.95	-35.73	75.512	0.19039	0.029068	20.104	88.725	31.014
3	8.5	165.45	-34.872	74.399	0.1889	0.028841	20.078	90.627	31.014
3	9	165.95	-34.097	76.522	0.19474	0.029733	19.227	89.36	31.038
3	9.5	166.45	-33.367	99.982	0.20312	0.031013	16.827	76.244	31.018
3	10	166.95	-32.673	107.52	0.1935	0.029544	15.094	65.638	31.033
3	10.5	167.45	-30.474	76.396	0.16341	0.024949	15.691	70.272	31.027
3	11	167.95	-21.721	58.046	0.14767	0.022546	16.572	75.189	31.012
3	11.5	168.45	-14.321	73.031	0.1694	0.025864	18.197	80.846	31.022
3	12	168.95	-9.0524	78.43	0.17118	0.026136	18.247	85.116	31.017
3	12.5	169.45	-5.5066	80.012	0.16682	0.02547	17.748	88.061	31.023
3	13	169.95	-3.0266	81.111	0.1679	0.025635	17.445	88.164	31.022
3	13.5	170.45	-1.7045	81.1	0.16944	0.02587	16.611	87.815	31.017
3	14	170.95	-0.79863	80.734	0.1709	0.026093	15.851	87.109	31.035
3	14.5	171.45	-0.45447	80.449	0.17166	0.026209	15.828	85.828	31.029
3	15	171.95	-0.19575	80.568	0.17388	0.026548	16.066	84.313	31.023
3	15.5	172.45	-0.15757	80.655	0.17657	0.026959	16.314	82.856	31.013
3	16	172.95	0.012081	80.342	0.17932	0.027378	16.383	81.733	31.014
3	16.5	173.45	-0.046692	80.879	0.16926	0.025843	17.046	85.299	31.023
3	0	173.95	-0.053357	81.185	0.1643	0.025085	18.08	90.038	31.019
3	0.5	174.45	-3.5604	80.463	0.17838	0.027235	19.576	94.528	31.023
3	1	174.95	-22.118	249.53	0.13765	0.021016	20.35	102.21	31.022
3	1.5	175.45	-37.629	156.5	0.16199	0.024732	23.048	92.562	31.015
3	2	175.95	-37.758	63.479	0.18633	0.028448	25.746	82.913	31.03
3	2.5	176.45	-36.29	65.009	0.19255	0.029398	27.17	83.146	31.013
3	3	176.95	-34.968	80.1	0.19268	0.029418	27.479	85.355	31.023
3	3.5	177.45	-34.015	79.393	0.18854	0.028786	26.051	87.079	31.014
3	4	177.95	-32.953	80.086	0.18882	0.028829	25.392	87.546	31.015
3	4.5	178.45	-32.141	80.543	0.18751	0.028629	24.66	86.845	31.026
3	5	178.95	-31.188	79.823	0.18067	0.027585	23.396	84.322	31.03
3	5.5	179.45	-33.906	80.113	0.17816	0.027202	21.301	82.728	31.031
3	6	179.95	-39.638	80.639	0.17185	0.026238	19.917	81.706	31.014
3	6.5	180.45	-38.431	81.19	0.15574	0.023778	20.376	81.436	31.031
3	7	180.95	-37.225	81.324	0.16328	0.02493	20.523	82.057	31.022
3	7.5	181.45	-36.298	81.243	0.16921	0.025836	20.547	82.459	31.023
3	8	181.95	-35.448	80.929	0.16554	0.025275	20.456	82.237	31.016
3	8.5	182.45	-34.558	81.474	0.16152	0.024661	19.5	81.571	31.033
3	9	182.95	-33.815	81.754	0.15911	0.024293	18.527	81.001	31.016
3	9.5	183.45	-33.114	81.535	0.15894	0.024267	17.672	80.632	31.017
3	10	183.95	-32.248	81.356	0.15901	0.024279	16.656	80.122	31.032
3	10.5	184.45	-30.243	81.316	0.16264	0.024832	17.113	80.647	31.014
3	11	184.95	-21.606	81.421	0.17009	0.02597	19.186	82.317	31.017
3	11.5	185.45	-14.088	79.729	0.16275	0.024849	19.956	85.186	31.026
3	12	185.95	-8.9197	76.137	0.15821	0.024156	19.933	86.227	31.023
3	12.5	186.45	-5.4799	70.499	0.15671	0.023926	19.056	85.3	31.04
3	13	186.95	-3.0248	70.015	0.15131	0.023102	18.067	84.049	31.04
3	13.5	187.45	-1.6627	71.307	0.14524	0.022176	17.045	82.74	31.024
3	14	187.95	-0.84226	72.613	0.14977	0.022867	16.084	82.288	31.028
3	14.5	188.45	-0.44599	73.27	0.15608	0.023831	15.738	82.761	31.026
3	15	188.95	-0.28482	73.041	0.16483	0.025166	16.228	84.495	31.035
3	15.5	189.45	-0.093348	73.795	0.1733	0.02646	16.914	85.864	31.014
3	16	189.95	-0.10547	74.821	0.18035	0.027536	17.646	86.946	31.013
3	16.5	190.45	-0.12364	75.822	0.18086	0.027614	18.327	87.136	31.023
3	0	190.95	-0.19575	74.899	0.18049	0.027558	18.871	86.751	31.029
3	0.5	191.45	-3.6628	72.681	0.17953	0.027411	19.323	85.979	31.031
3	1	191.95	-22.405	72.828	0.17851	0.027255	20.491	84.096	31.03
3	1.5	192.45	-37.651	73.08	0.17891	0.027316	22.409	83.034	31.03
3	2	192.95	-37.799	73.249	0.18264	0.027886	25.972	84.036	31.032
3	2.5	193.45	-36.332	72.306	0.19534	0.029824	27.236	85.587	31.03
3	3	193.95	-35.124	70.799	0.21257	0.032456	27.336	87.416	31.024
3	3.5	194.45	-34.089	71.039	0.21856	0.033369	25.894	87.999	31.027
3	4	194.95	-33.116	71.399	0.22052	0.03367	24.425	88.314	31.035
3	4.5	195.45	-32.139	71.913	0.21329	0.032565	23.017	88.06	31.031
3	5	195.95	-31.308	72.258	0.20267	0.030944	21.344	87.668	31.039
3	5.5	196.45	-33.523	72.499	0.18997	0.029005	19.508	87.191	31.025
3	6	196.95	-39.696	73.357	0.18823	0.02874	19.61	87.306	31.033
3	6.5	197.45	-38.426	73.992	0.18718	0.028579	19.808	87.978	31.028
3	7	197.95	-37.443	74.152	0.18665	0.028499	20.054	89.687	31.022
3	7.5	198.45	-36.448	74.263	0.18853	0.028785	19.947	90.257	31.023
3	8	198.95	-35.5	74.436	0.191	0.029163	19.675	90.332	31.023
3	8.5	199.45	-34.741	75.277	0.19095	0.029155	19.176	89.911	31.023
3	9	199.95	-33.827	75.864	0.18709	0.028565	18.365	95.022	31.029
3	9.5	200.45	-33.111	76.223	0.17975	0.027445	17.271	105.16	31.023
3	10	200.95	-32.508	76.101	0.18311	0.027958	16.805	101.47	31.02
3	10.5	201.45	-30.347	88.978	0.19233	0.029366	16.47	96.885	31.022
3	11	201.95	-21.504	104.85	0.19637	0.029982	16.567	92.44	31.022
3	11.5	202.45	-14.24	78.316	0.1689	0.025789	17.257	88.945	31.029
3	12	202.95	-8.8542	53.492	0.14402	0.02199	17.891	85.46	31.028
3	12.5	203.45	-5.5084	65.015	0.17414	0.026589	17.34	82.176	31.045
3	13	203.95	-3.0399	72.452	0.18553	0.028327	16.684	80.503	31.027
3	13.5	204.45	-1.5536	73.266	0.16655	0.025429	15.859	81.444	31.014
3	14	204.95	-0.82347	74.231	0.16566	0.025293	15.653	83.619	31.023
3	14.5	205.45	-0.31329	75.058	0.17011	0.025972	15.806	86.151	31.04
3	15	205.95	-0.21756	74.82	0.17028	0.025998	16.811	88.357	31.026
3	15.5	206.45	-0.10547	74.917	0.17806	0.027187	17.362	89.524	31.03
3	16	206.95	-0.086683	75.295	0.19223	0.02935	17.531	89.818	31.041
3	16.5	207.45	-0.014579	75.598	0.19333	0.029518	18.289	89.351	31.031
3	0	207.95	-0.068505	75.637	0.19233	0.029366	18.944	88.553	31.049
3	0.5	208.45	-3.8306	75.23	0.1889	0.028841	19.368	87.252	31.05
3	1	208.95	-22.742	74.943	0.18617	0.028425	21.237	87.237	31.038
3	1.5	209.45	-37.845	74.843	0.18819	0.028733	23.493	87.864	31.037
3	2	209.95	-37.847	75.508	0.21324	0.032557	25.529	89.801	31.042
3	2.5	210.45	-36.457	74.929	0.22486	0.034332	26.295	90.461	31.041
3	3	210.95	-35.146	73.455	0.22681	0.03463	26.147	90.201	31.049
3	3.5	211.45	-34.013	72.584	0.22247	0.033967	24.91	88.825	31.023
3	4	211.95	-32.882	71.948	0.21736	0.033186	23.499	87.483	31.032
3	4.5	212.45	-32.213	71.831	0.21119	0.032244	21.796	86.396	31.034
3	5	212.95	-31.371	72.172	0.20337	0.03105	20.499	86.699	31.022
3	5.5	213.45	-32.564	72.809	0.19448	0.029693	19.464	87.902	31.022
3	6	213.95	-37.604	72.699	0.19274	0.029427	19.032	88.888	31.033
3	6.5	214.45	-36.56	72.744	0.19297	0.029463	18.731	89.413	31.029
3	7	214.95	-35.399	73.215	0.197	0.030078	18.67	88.919	31.033
3	7.5	215.45	-34.409	73.205	0.1947	0.029727	18.329	87.737	31.035
3	8	215.95	-33.648	73.002	0.18943	0.028922	17.845	86.201	31.03
3	8.5	216.45	-32.916	74.398	0.1886	0.028796	17.158	84.037	31.021
3	9	216.95	-32.137	75.504	0.18836	0.028759	16.47	83.123	31.023
3	9.5	217.45	-31.5	76.228	0.18889	0.02884	15.778	83.864	31.032
3	10	217.95	-31.8	77.039	0.19261	0.029409	15.395	85.904	31.032
3	10.5	218.45	-36.196	77.625	0.19738	0.030136	15.926	88.159	31.038
3	11	218.95	-25.863	77.684	0.20327	0.031035	18.359	90.416	31.029
3	11.5	219.45	-17.378	77.7	0.20414	0.031168	18.583	91.384	31.04
3	12	219.95	-10.973	77.69	0.20177	0.030806	18.219	91.323	31.041
3	12.5	220.45	-7.0001	77.632	0.19346	0.029537	18.143	89.04	31.046
3	13	220.95	-4.0251	76.823	0.18939	0.028917	17.564	86.884	31.026
3	13.5	221.45	-2.1171	75.844	0.18755	0.028636	16.723	84.963	31.033
3	14	221.95	-1.0822	76.711	0.18761	0.028644	15.667	84.75	31.033
3	14.5	222.45	-0.6726	75.502	0.18291	0.027926	14.909	84.558	31.04
3	15	222.95	-0.42902	72.502	0.17411	0.026583	14.408	84.384	31.024
3	15.5	223.45	-0.05154	69.218	0.17996	0.027477	14.714	83.418	31.038
3	16	223.95	-0.16909	66.187	0.18744	0.028618	15.147	82.378	31.043
3	16.5	224.45	-0.13213	67.987	0.18643	0.028464	15.74	82.007	31.04
3	0	224.95	-0.027909	69.578	0.18697	0.028546	16.47	81.641	31.043
3	0.5	225.45	-4.9546	70.734	0.19074	0.029122	17.488	81.283	31.048
3	1	225.95	-24.158	71.482	0.19074	0.029122	20.164	81.257	31.04
3	1.5	226.45	-38.314	71.998	0.18859	0.028794	23.786	81.419	31.032
3	2	226.95	-37.801	72.866	0.20219	0.030871	25.712	90.197	31.035
3	2.5	227.45	-36.366	73.577	0.2138	0.032643	26.904	95.03	31.03
3	3	227.95	-35.118	73.956	0.22052	0.03367	26.753	91.568	31.032
3	3.5	228.45	-34.045	226.65	0.19318	0.029495	22.65	85.179	31.048
3	4	228.95	-32.951	101.67	0.23112	0.035288	24.662	83.969	31.031
3	4.5	229.45	-32.055	83.793	0.21341	0.032583	22.592	87.388	31.041
3	5	229.95	-31.335	229.02	0.16579	0.025313	20.021	102.21	31.024
3	5.5	230.45	-34.043	122.32	0.21644	0.033047	20.159	84.364	31.034
3	6	230.95	-39.661	91.231	0.20979	0.03203	20.024	87.708	31.035
3	6.5	231.45	-38.502	75.475	0.20302	0.030998	19.811	91.712	31.04
3	7	231.95	-37.381	75.796	0.20734	0.031657	19.498	92.922	31.041
3	7.5	232.45	-36.401	74.654	0.2076	0.031696	19.724	92.663	31.032
3	8	232.95	-35.657	73.106	0.20673	0.031563	19.996	91.834	31.031
3	8.5	233.45	-34.679	72.441	0.20828	0.0318	19.059	90.454	31.039
3	9	233.95	-33.831	72.051	0.20578	0.031419	17.865	89.436	31.039
3	9.5	234.45	-33.282	72.015	0.19811	0.030247	16.344	88.883	31.015
3	10	234.95	-32.186	71.857	0.19225	0.029353	16.316	89.037	31.032
3	10.5	235.45	-30.139	71.703	0.18764	0.028649	16.857	89.311	31.036
3	11	235.95	-21.286	71.919	0.18951	0.028934	18.558	88.751	31.026
3	11.5	236.45	-14.068	72.169	0.18358	0.028029	19.218	88.022	31.034
3	12	236.95	-8.9663	72.464	0.16739	0.025558	18.508	87.07	31.014
3	12.5	237.45	-5.1915	73.162	0.17296	0.026408	17.821	86.352	31.031
3	13	237.95	-2.8939	73.987	0.18188	0.02777	17.156	85.659	31.039
3	13.5	238.45	-1.6209	74.876	0.17481	0.02669	16.579	84.729	31.041
3	14	238.95	-0.72774	75.829	0.17171	0.026217	16.182	84.379	31.041
3	14.5	239.45	-0.45084	76.832	0.17175	0.026223	15.926	84.488	31.05
3	15	239.95	-0.22786	77.108	0.17219	0.026291	16.328	85.796	31.041
3	15.5	240.45	-0.20787	77.459	0.171	0.026108	16.412	86.874	31.05
3	16	240.95	-0.040027	77.905	0.16774	0.025611	16.092	87.659	31.032
3	16.5	241.45	-0.073353	77.836	0.17956	0.027416	17.052	87.602	31.032
3	0	241.95	0.00056884	77.839	0.18713	0.028571	17.951	87.38	31.04
3	0.5	242.45	-4.1475	78.066	0.18431	0.028141	18.5	87.022	31.033
3	1	242.95	-23.135	77.961	0.18412	0.028112	21.1	86.277	31.025
3	1.5	243.45	-37.842	78.082	0.18703	0.028555	23.9	85.786	31.037
3	2	243.95	-37.674	78.959	0.19637	0.029983	26.095	86.146	31.015
3	2.5	244.45	-36.223	79.165	0.20381	0.031118	27.159	87.162	31.04
3	3	244.95	-35.05	79.167	0.20802	0.031761	27.697	88.143	31.035
3	3.5	245.45	-33.866	79.174	0.20435	0.0312	27.69	88.418	31.039
3	4	245.95	-32.867	79.202	0.20367	0.031097	25.79	88.679	31.02
3	4.5	246.45	-32.064	88.456	0.20857	0.031845	22.46	82.927	31.032
3	5	246.95	-31.303	113.9	0.21646	0.033049	17.834	63.485	31.033
3	5.5	247.45	-34.745	83.502	0.18044	0.02755	17.799	69.725	31.05
3	6	247.95	-39.589	62.429	0.15676	0.023934	17.84	75.869	31.037
3	6.5	248.45	-38.255	76.416	0.17951	0.027408	18.166	81.65	31.03
3	7	248.95	-37.322	80.553	0.18653	0.028479	18.797	86.141	31.038
3	7.5	249.45	-36.209	80.854	0.18884	0.028832	19.44	89.249	31.042
3	8	249.95	-35.47	81.327	0.19617	0.029952	19.722	89.442	31.035
3	8.5	250.45	-34.621	81.437	0.19724	0.030115	18.902	89.697	31.036
3	9	250.95	-33.803	81.052	0.19441	0.029682	17.797	89.505	31.044
3	9.5	251.45	-32.909	79.717	0.18677	0.028516	16.867	88.137	31.027
3	10	251.95	-32.178	80.055	0.18614	0.028421	16.677	89.325	31.039
3	10.5	252.45	-29.929	80.483	0.18828	0.028746	17.323	91.282	31.049
3	11	252.95	-21.041	79.899	0.19216	0.029339	19.521	93.279	31.039
3	11.5	253.45	-14.029	80.014	0.18824	0.028741	19.664	93.896	31.046
3	12	253.95	-8.7755	80.047	0.18475	0.028208	19.08	93.649	31.022
3	12.5	254.45	-5.1424	79.382	0.18782	0.028676	18.117	92.209	31.038
3	13	254.95	-2.8539	78.249	0.1836	0.028032	17.108	89.649	31.039
3	13.5	255.45	-1.5451	77.231	0.17888	0.027311	16.174	87.332	31.049
3	14	255.95	-0.6926	77.124	0.18018	0.027511	15.567	87.101	31.05
3	14.5	256.45	-0.43954	77.372	0.18298	0.027938	15.294	87.89	31.05
3	15	256.95	-0.23941	77.627	0.18653	0.02848	15.283	88.973	31.05
3	15.5	257.45	-0.13392	76.561	0.19001	0.029011	15.955	88.322	31.033
3	16	257.95	-0.014572	76.005	0.19505	0.029781	16.518	87.195	31.049
3	16.5	258.45	-0.024819	75.883	0.20143	0.030755	16.988	85.662	31.049
3	0	258.95	-0.18938	71.55	0.1942	0.029651	16.743	82.694	31.05
3	0.5	259.45	-4.3287	68.038	0.18756	0.028636	17.033	80.244	31.033
3	1	259.95	-23.288	68.805	0.18596	0.028393	19.733	80.261	31.05
3	1.5	260.45	-38.004	69.007	0.19104	0.029168	21.906	83.774	31.049
3	2	260.95	-37.695	68.536	0.20406	0.031156	23.453	91.445	31.049
3	2.5	261.45	-36.253	69.044	0.21116	0.03224	23.212	92.172	31.049
3	3	261.95	-34.775	69.967	0.21575	0.032941	22.215	89.956	31.04
3	3.5	262.45	-33.8	70.699	0.21035	0.032117	21.894	84.55	31.048
3	4	262.95	-32.882	71.212	0.2042	0.031178	21.046	81.013	31.051
3	4.5	263.45	-31.848	71.224	0.19661	0.030018	18.96	81.879	31.04
3	5	263.95	-31.144	72.372	0.19098	0.029159	17.5	82.952	31.051
3	5.5	264.45	-35.634	74.221	0.18657	0.028486	16.428	84.155	31.05
3	6	264.95	-38.995	74.598	0.1879	0.02869	16.758	85.728	31.049
3	6.5	265.45	-37.901	74.696	0.19159	0.029252	17.02	86.695	31.05
3	7	265.95	-36.797	74.367	0.19885	0.03036	17.179	86.741	31.048
3	7.5	266.45	-35.792	72.575	0.19781	0.030202	17.167	86.444	31.051
3	8	266.95	-35.015	70.536	0.19473	0.029731	17.02	85.993	31.042
3	8.5	267.45	-34.143	70.323	0.1947	0.029728	15.881	84.883	31.048
3	9	267.95	-33.27	70.542	0.1934	0.029528	15.128	84.604	31.048
3	9.5	268.45	-32.609	71.488	0.18992	0.028997	15.026	85.733	31.043
3	10	268.95	-31.948	71.987	0.19301	0.029469	15.151	87.493	31.044
3	10.5	269.45	-29.555	72.3	0.19858	0.03032	15.415	89.5	31.044
3	11	269.95	-20.682	72.769	0.196	0.029925	16.692	90.931	31.04
3	11.5	270.45	-13.53	73.139	0.19648	0.029999	17.236	91.895	31.05
3	12	270.95	-8.6278	73.358	0.20163	0.030785	16.666	92.146	31.049
3	12.5	271.45	-5.1509	74.094	0.20144	0.030756	16.196	92.157	31.049
3	13	271.95	-2.9447	74.788	0.2	0.030536	15.768	91.933	31.049
3	13.5	272.45	-1.5348	74.394	0.20076	0.030653	15.394	90.858	31.048
3	14	272.95	-0.85064	73.121	0.20182	0.030814	15.129	90.141	31.041
3	14.5	273.45	-0.5167	71.106	0.20311	0.031012	14.954	89.726	31.041
3	15	273.95	-0.25147	72.142	0.20647	0.031523	15.512	90.996	31.051
3	15.5	274.45	-0.16768	73.273	0.2083	0.031804	16.034	92.279	31.052
3	16	274.95	-0.038081	72.709	0.20311	0.031011	15.93	92.473	31.04
3	16.5	275.45	-0.13573	91.555	0.21595	0.032972	15.142	78.379	31.043
3	0	275.95	-0.28643	98.306	0.21516	0.032851	14.804	66.735	31.053
3	0.5	276.45	-4.594	73.217	0.18203	0.027793	15.615	71.088	31.052
3	1	276.95	-23.493	53.269	0.15821	0.024156	16.983	75.463	31.051
3	1.5	277.45	-38.04	66.333	0.19419	0.029649	21.925	79.973	31.049
3	2	277.95	-37.765	73.106	0.22225	0.033933	24.795	83.193	31.053
3	2.5	278.45	-36.099	73.348	0.24209	0.036962	25.512	85.071	31.051
3	3	278.95	-34.653	63.795	0.23038	0.035174	24.352	80.984	31.049
3	3.5	279.45	-33.79	52.585	0.21333	0.032572	22.875	75.887	31.049
3	4	279.95	-32.81	41.376	0.19629	0.02997	21.398	70.791	31.05
3	4.5	280.45	-31.955	54.74	0.2013	0.030735	20.252	73.058	31.05
3	5	280.95	-31.229	76.977	0.21395	0.032666	19.277	78.293	31.053
3	5.5	281.45	-36.052	77.652	0.20482	0.031272	18.408	79.407	31.048
3	6	281.95	-39.079	77.895	0.19821	0.030262	17.445	80.481	31.05
3	6.5	282.45	-37.958	77.828	0.19377	0.029585	16.469	81.521	31.05
3	7	282.95	-37.077	77.984	0.19829	0.030275	17.049	82.425	31.049
3	7.5	283.45	-36.116	78.131	0.19743	0.030144	17.438	82.697	31.05
3	8	283.95	-35.037	78.269	0.19115	0.029185	17.634	82.331	31.049
3	8.5	284.45	-34.344	78.554	0.19738	0.030137	16.543	81.141	31.048
3	9	284.95	-33.53	77.994	0.19971	0.030492	15.59	80.341	31.051
3	9.5	285.45	-32.778	76.351	0.19648	0.029999	14.871	80.078	31.05
3	10	285.95	-32.075	73.292	0.19237	0.029372	14.658	80.231	31.049
3	10.5	286.45	-29.61	70.597	0.18906	0.028865	14.92	80.433	31.054
3	11	286.95	-20.843	70.923	0.19053	0.02909	17.219	80.543	31.055
3	11.5	287.45	-13.589	95.618	0.20122	0.030722	16.959	70.23	31.053
3	12	287.95	-8.5905	106.9	0.19488	0.029754	15.308	61.526	31.049
3	12.5	288.45	-5.0539	76.297	0.16029	0.024473	15.152	66.454	31.052
3	13	288.95	-2.7916	57.197	0.14451	0.022064	15.034	71.706	31.049
3	13.5	289.45	-1.3823	67.147	0.17624	0.026908	15.013	77.779	31.049
3	14	289.95	-0.8199	73.923	0.18682	0.028525	14.855	81.691	31.052
3	14.5	290.45	-0.36057	78.261	0.18364	0.028039	14.655	84.048	31.049
3	15	290.95	-0.14719	78.248	0.18753	0.028632	15.178	84.962	31.053
3	15.5	291.45	-0.17733	78.07	0.19426	0.029659	15.833	85.307	31.055
3	16	291.95	-0.13754	77.746	0.2035	0.031071	16.605	85.148	31.055
3	16.5	292.45	0.013759	108.85	0.19322	0.029501	15.876	63.674	31.047
3	0	292.95	-0.041697	88.226	0.16893	0.025793	16.452	68.703	31.057
3	0.5	293.45	-4.5168	62.553	0.14332	0.021882	17.157	76.327	31.057
3	1	293.95	-23.808	74.983	0.1926	0.029407	21.433	79.551	31.05
3	1.5	294.45	-38.119	81.706	0.2141	0.032689	24.945	82.312	31.057
3	2	294.95	-37.723	81.45	0.20631	0.0315	27.522	84.66	31.05
3	2.5	295.45	-36.203	81.518	0.23295	0.035567	28.278	83.436	31.056
3	3	295.95	-34.891	81.823	0.23794	0.036329	29.252	84.336	31.058
3	3.5	296.45	-33.926	82.211	0.22626	0.034546	30.145	86.872	31.053
3	4	296.95	-32.983	81.627	0.22039	0.033649	28.689	88.832	31.052
3	4.5	297.45	-32.04	81.395	0.21335	0.032574	26.895	90.132	31.052
3	5	297.95	-31.179	81.219	0.20758	0.031694	24.898	90.808	31.055
3	5.5	298.45	-35.837	80.145	0.21319	0.03255	22.906	90.191	31.054
3	6	298.95	-39.49	79.306	0.21376	0.032637	22.056	88.603	31.056
3	6.5	299.45	-38.267	78.731	0.21074	0.032176	21.944	86.786	31.056
3	7	299.95	-37.098	79.164	0.2018	0.030811	22.625	87.252	31.052
3	7.5	300.45	-36.344	78.87	0.19754	0.030161	22.238	88.129	31.058
3	8	300.95	-35.349	78.132	0.19652	0.030006	21.172	89.179	31.049
3	8.5	301.45	-34.577	77.77	0.19807	0.030241	20.321	88.986	31.058
3	9	301.95	-33.805	76.537	0.19582	0.029898	19.531	88.387	31.058
3	9.5	302.45	-32.993	74.515	0.19013	0.029029	18.797	87.42	31.056
3	10	302.95	-32.29	108.61	0.21448	0.032748	14.77	64.664	31.055
3	10.5	303.45	-29.664	90.78	0.18545	0.028315	15.347	65.737	31.051
3	11	303.95	-20.739	63.714	0.14705	0.022452	16.745	71.13	31.058
3	11.5	304.45	-13.504	66.176	0.15624	0.023855	17.951	76.037	31.053
3	12	304.95	-8.4765	77.382	0.17818	0.027205	18.711	80.34	31.052
3	12.5	305.45	-5.0617	78.547	0.17768	0.027128	17.708	82.646	31.055
3	13	305.95	-2.8368	79.135	0.17444	0.026634	16.594	89.95	31.054
3	13.5	306.45	-1.5113	79.374	0.17135	0.026161	15.534	97.622	31.052
3	14	306.95	-0.72466	79.338	0.17762	0.027119	15.132	91.896	31.055
3	14.5	307.45	-0.37022	79.913	0.18122	0.027669	14.855	86.89	31.051
3	15	307.95	-0.26955	80.688	0.18252	0.027868	14.85	83.948	31.055
3	15.5	308.45	-0.16406	80.534	0.17938	0.027388	16.026	90.735	31.059
3	16	308.95	-0.11222	80.429	0.18639	0.028458	17.124	94.107	31.057
3	16.5	309.45	-0.31356	80.233	0.19691	0.030064	18.269	95.504	31.059
4	0	18.517	-0.041613	67.51	0.13508	0.014322	60.256	74.231	32.987
4	0.5	19.017	-1.2528	67.302	0.14245	0.015104	58.622	77.079	32.987
4	1	19.517	-13.378	67.36	0.15325	0.016249	57.766	79.274	32.987
4	1.5	20.017	-28.936	68.088	0.17269	0.01831	58.866	79.824	32.986
4	2	20.517	-38.887	68.054	0.18509	0.019625	61.661	80.096	32.987
4	2.5	21.017	-36.763	67.348	0.19126	0.020279	65.955	80.122	32.974
4	3	21.517	-34.393	66.727	0.19108	0.02026	68.273	80.949	32.981
4	3.5	22.017	-32.283	66.135	0.18872	0.02001	69.911	82.053	32.986
4	4	22.517	-34.354	67.096	0.18937	0.020079	67.378	81.936	32.986
4	4.5	23.017	-38.31	67.798	0.19018	0.020165	65.363	81.61	32.975
4	5	23.517	-36.018	66.56	0.19058	0.020207	67.631	80.694	32.979
4	5.5	24.017	-34.361	65.745	0.19156	0.02031	68.779	80.473	32.969
4	6	24.517	-32.362	65.754	0.19367	0.020535	67.739	81.612	32.988
4	6.5	25.017	-32.777	66.277	0.19894	0.021093	68.455	82.067	32.974
4	7	25.517	-38.354	67.288	0.20717	0.021966	70.837	81.872	32.962
4	7.5	26.017	-36.567	66.801	0.204	0.02163	70.647	80.756	32.979
4	8	26.517	-34.459	65.78	0.19676	0.020862	69.54	79.312	32.969
4	8.5	27.017	-32.595	65.153	0.1988	0.021078	68.962	80.024	32.978
4	9	27.517	-31.699	64.654	0.20192	0.02141	68.418	80.887	32.973
4	9.5	28.017	-38.715	65.766	0.2082	0.022076	67.562	80.646	32.965
4	10	28.517	-37.339	66.378	0.21148	0.022423	67.312	80.049	32.968
4	10.5	29.017	-35.49	65.501	0.20579	0.02182	68.871	78.387	32.961
4	11	29.517	-26.842	64.974	0.19965	0.021169	69.805	77.776	32.966
4	11.5	30.017	-18.15	64.966	0.19286	0.020449	69.816	78.714	32.96
4	12	30.517	-11.968	65.252	0.1846	0.019573	68.808	78.89	32.978
4	12.5	31.017	-7.7738	65.772	0.17517	0.018573	66.987	78.46	32.962
4	13	31.517	-4.9628	65.67	0.16846	0.017861	65.521	77.143	32.959
4	13.5	32.017	-2.9463	65.345	0.16272	0.017254	64.183	75.508	32.966
4	14	32.517	-1.8522	65.595	0.16709	0.017717	65.048	76.359	32.961
4	14.5	33.017	-1.0198	65.952	0.17236	0.018275	66.142	77.4	32.96
4	15	33.517	-0.53824	66.809	0.17488	0.018542	67.013	77.382	32.961
4	15.5	34.017	-0.60189	67.25	0.1755	0.018608	67.843	76.893	32.956
4	16	34.517	-0.20435	66.706	0.17168	0.018202	68.573	75.294	32.959
4	16.5	35.017	-0.17433	66.427	0.17171	0.018206	69.957	75.221	32.967
4	0	35.517	-0.24639	66.423	0.17574	0.018633	72.02	76.729	32.961
4	0.5	36.017	-0.85891	66.605	0.18206	0.019303	71.852	77.289	32.964
4	1	36.517	-12.725	66.873	0.18944	0.020086	70.654	77.412	32.96
4	1.5	37.017	-28.609	66.774	0.20988	0.022253	72.316	76.284	32.961
4	2	37.517	-38.943	66.614	0.23057	0.024447	74.124	75.186	32.953
4	2.5	38.017	-36.854	66.29	0.23758	0.02519	73.857	75.944	32.948
4	3	38.517	-34.451	66.096	0.24226	0.025686	73.463	76.587	32.96
4	3.5	39.017	-32.362	66.25	0.24075	0.025526	72.731	76.923	32.961
4	4	39.517	-34.235	66.553	0.24066	0.025517	71.631	76.809	32.961
4	4.5	40.017	-38.122	67.027	0.2422	0.025681	70.109	76.176	32.953
4	5	40.517	-36.126	66.794	0.23788	0.025223	70.466	75.379	32.96
4	5.5	41.017	-33.919	66.224	0.23078	0.02447	71.716	74.503	32.947
4	6	41.517	-32.158	65.937	0.23329	0.024735	71.822	75.212	32.958
4	6.5	42.017	-32.449	65.718	0.23717	0.025147	71.798	76.132	32.948
4	7	42.517	-39.035	66.117	0.23757	0.025189	73.053	76.077	32.96
4	7.5	43.017	-36.933	66.389	0.23821	0.025257	73.609	75.965	32.954
4	8	43.517	-35.203	66.24	0.23966	0.025411	71.841	75.666	32.947
4	8.5	44.017	-33.52	66.053	0.23818	0.025254	70.919	75.644	32.953
4	9	44.517	-31.768	65.814	0.23257	0.024659	71.181	76.008	32.951
4	9.5	45.017	-34.767	65.954	0.23169	0.024566	70.465	75.883	32.946
4	10	45.517	-38.743	66.358	0.23408	0.024819	69.07	75.417	32.94
4	10.5	46.017	-36.461	66.283	0.2261	0.023973	69.581	75.229	32.945
4	11	46.517	-27.791	66.077	0.21527	0.022825	70.615	75.117	32.941
4	11.5	47.017	-18.873	65.913	0.2127	0.022552	71.348	75.604	32.941
4	12	47.517	-12.549	65.84	0.20951	0.022214	71.724	75.914	32.938
4	12.5	48.017	-8.0602	66.298	0.20103	0.021315	70.031	75.054	32.944
4	13	48.517	-5.1309	66.483	0.19444	0.020617	68.841	74.492	32.941
4	13.5	49.017	-3.27	66.143	0.19148	0.020303	68.619	74.505	32.941
4	14	49.517	-1.8221	65.705	0.19056	0.020205	69.075	74.879	32.94
4	14.5	50.017	-1.1472	65.177	0.19149	0.020303	70.15	75.583	32.953
4	15	50.517	-0.48779	65.543	0.1931	0.020474	71.177	75.553	32.936
4	15.5	51.017	-0.43435	66.332	0.19503	0.020679	72.182	75.174	32.939
4	16	51.517	-0.37069	65.959	0.19493	0.020668	71.999	74.32	32.957
4	16.5	52.017	-0.17913	65.432	0.19483	0.020658	71.71	73.468	32.948
4	0	52.517	-0.15931	65.349	0.20236	0.021456	73.204	74.442	32.946
4	0.5	53.017	-1.2564	65.425	0.2125	0.022531	74.621	75.221	32.935
4	1	53.517	-13.992	66.141	0.23313	0.024718	75.727	75.217	32.946
4	1.5	54.017	-29.724	66.544	0.25495	0.027032	77.715	74.774	32.935
4	2	54.517	-39.284	66.47	0.2786	0.02954	81.046	73.661	32.933
4	2.5	55.017	-36.874	66.2	0.28753	0.030487	83.364	73.912	32.94
4	3	55.517	-34.282	65.794	0.28626	0.030352	84.979	75.108	32.935
4	3.5	56.017	-32.25	66.012	0.28175	0.029873	83.972	79.878	32.941
4	4	56.517	-34.512	66.423	0.27623	0.029288	82.156	85.752	32.934
4	4.5	57.017	-37.998	66.677	0.2681	0.028426	81.469	83.642	32.943
4	5	57.517	-35.767	66.79	0.26082	0.027655	81.052	80.793	32.938
4	5.5	58.017	-33.896	66.214	0.25849	0.027407	81.765	75.967	32.935
4	6	58.517	-32.35	66.011	0.25865	0.027424	81.71	73.605	32.936
4	6.5	59.017	-32.696	66.529	0.26363	0.027953	80.171	76.004	32.94
4	7	59.517	-38.477	66.892	0.25976	0.027542	78.769	76.325	32.934
4	7.5	60.017	-36.743	67.124	0.24845	0.026343	77.482	74.901	32.935
4	8	60.517	-34.711	66.715	0.2461	0.026093	77.265	75.18	32.935
4	8.5	61.017	-33.01	66.099	0.24661	0.026148	77.391	76.006	32.935
4	9	61.517	-31.835	66.521	0.24978	0.026484	76.279	76.332	32.929
4	9.5	62.017	-35.668	67.047	0.25262	0.026785	75.159	76.456	32.934
4	10	62.517	-36.227	67.801	0.25266	0.026789	74.436	75.603	32.935
4	10.5	63.017	-34.109	67.895	0.25025	0.026534	74.883	75.296	32.935
4	11	63.517	-25.769	66.956	0.24402	0.025874	77.161	75.841	32.934
4	11.5	64.017	-17.561	66.885	0.23472	0.024887	76.78	76.472	32.935
4	12	64.517	-11.765	67.425	0.22326	0.023672	74.533	77.163	32.929
4	12.5	65.017	-7.4663	67.557	0.21223	0.022503	71.581	76.711	32.93
4	13	65.517	-4.8103	67.59	0.20153	0.021368	68.513	76.041	32.934
4	13.5	66.017	-2.9529	67.563	0.19694	0.020881	66.797	76.72	32.934
4	14	66.517	-1.8804	67.668	0.19336	0.020502	65.228	77.337	32.936
4	14.5	67.017	-1.1021	68.152	0.1927	0.020432	64.08	77.774	32.936
4	15	67.517	-0.39411	68.173	0.18967	0.020111	62.507	77.273	32.935
4	15.5	68.017	-0.33166	67.739	0.18431	0.019542	60.517	75.846	32.934
4	16	68.517	-0.265	67.456	0.18701	0.019829	60.253	76.218	32.925
4	16.5	69.017	-0.15391	67.23	0.19271	0.020433	60.63	77.257	32.936
4	0	69.517	-0.21456	67.187	0.19145	0.020299	59.129	77.615	32.934
4	0.5	70.017	-0.91896	67.18	0.19144	0.020298	57.323	77.773	32.934
4	1	70.517	-13.437	67.31	0.20031	0.021239	54.477	77.074	32.934
4	1.5	71.017	-29.283	67.24	0.21169	0.022445	54.544	76.423	32.924
4	2	71.517	-39.022	66.84	0.22722	0.024092	59.431	75.851	32.934
4	2.5	72.017	-36.782	66.373	0.22949	0.024332	62.032	75.752	32.934
4	3	72.517	-34.201	65.857	0.22201	0.02354	62.956	76	32.925
4	3.5	73.017	-32.149	66.617	0.21926	0.023247	63.081	75.79	32.934
4	4	73.517	-34.731	67.799	0.21806	0.02312	62.943	75.429	32.925
4	4.5	74.017	-38.332	66.972	0.22461	0.023815	63.077	74.573	32.919
4	5	74.517	-36.062	66.197	0.22983	0.024368	63.223	73.932	32.928
4	5.5	75.017	-34.361	65.858	0.22789	0.024163	63.398	74.376	32.923
4	6	75.517	-32.723	66.038	0.2276	0.024132	63.757	74.62	32.93
4	6.5	76.017	-31.943	67.217	0.23048	0.024438	64.467	74.479	32.923
4	7	76.517	-38.872	67.318	0.23147	0.024543	66.058	74.053	32.928
4	7.5	77.017	-37.429	66.607	0.23104	0.024496	68.311	73.411	32.925
4	8	77.517	-35.356	66.457	0.23622	0.025046	70.373	73.791	32.932
4	8.5	78.017	-33.755	66.48	0.24314	0.02578	72.376	74.488	32.927
4	9	78.517	-32.367	67.506	0.24375	0.025845	72.898	74.437	32.913
4	9.5	79.017	-32.367	68.144	0.24452	0.025926	73.359	74.108	32.918
4	10	79.517	-39.272	67.091	0.2469	0.026179	73.828	72.817	32.919
4	10.5	80.017	-37.282	66.613	0.24647	0.026133	74.376	72.494	32.914
4	11	80.517	-28.306	67.005	0.24178	0.025635	75.043	73.635	32.918
4	11.5	81.017	-19.034	67.345	0.23705	0.025135	74.666	74.365	32.918
4	12	81.517	-12.539	67.651	0.23231	0.024632	73.624	74.832	32.915
4	12.5	82.017	-8.3911	67.853	0.22123	0.023457	70.314	74.026	32.911
4	13	82.517	-5.3237	68.031	0.20919	0.02218	66.647	73.172	32.912
4	13.5	83.017	-3.3624	68.176	0.20034	0.021242	63.961	74.767	32.916
4	14	83.517	-1.9831	68.218	0.19097	0.020248	61.223	76.139	32.913
4	14.5	84.017	-1.2144	68.036	0.18049	0.019137	58.373	77.028	32.913
4	15	84.517	-0.60849	68.505	0.16615	0.017617	55.069	77.628	32.913
4	15.5	85.017	-0.44095	69.504	0.14867	0.015763	51.394	77.991	32.913
4	16	85.517	-0.42054	69.379	0.13649	0.014471	48.888	78.722	32.912
4	16.5	86.017	-0.15391	69.055	0.12583	0.013341	46.611	79.649	32.913
4	0	86.517	-0.26801	69.067	0.11946	0.012666	44.203	81.762	32.912
4	0.5	87.017	-1.379	69.368	0.11946	0.012666	41.473	83.519	32.912
4	1	87.517	-14.59	70.197	0.1311	0.013901	38.157	84.627	32.918
4	1.5	88.017	-30.421	70.244	0.14383	0.01525	39.127	84.706	32.913
4	2	88.517	-39.304	69.871	0.15714	0.016661	42.392	84.234	32.914
4	2.5	89.017	-36.766	69.742	0.15652	0.016596	43.673	85.968	32.912
4	3	89.517	-34.151	69.548	0.15396	0.016324	44.349	87.499	32.906
4	3.5	90.017	-32.307	69.043	0.14781	0.015672	43.287	87.678	32.911
4	4	90.517	-34.711	68.966	0.14523	0.015399	42.121	87.373	32.913
4	4.5	91.017	-38.232	69.38	0.14675	0.015559	40.835	86.512	32.906
4	5	91.517	-36.1	69.355	0.14278	0.015139	40.18	86.799	32.913
4	5.5	92.017	-34.313	69.17	0.13686	0.014512	39.749	87.489	32.909
4	6	92.517	-32.461	68.15	0.13091	0.01388	39.257	87.412	32.902
4	6.5	93.017	-31.885	67.675	0.12627	0.013388	38.243	87.29	32.908
4	7	93.517	-39.396	69.109	0.12623	0.013384	35.397	87.012	32.893
4	7.5	94.017	-37.961	68.973	0.12328	0.013071	34.155	86.336	32.889
4	8	94.517	-36.066	67.289	0.11746	0.012454	34.494	85.268	32.895
4	8.5	95.017	-34.394	66.999	0.11506	0.012199	34.37	85.336	32.889
4	9	95.517	-32.867	67.287	0.11406	0.012094	34.055	85.874	32.888
4	9.5	96.017	-31.364	68.057	0.11769	0.012479	34.157	85.316	32.894
4	10	96.517	-37.733	68.565	0.12106	0.012836	34.508	84.468	32.888
4	10.5	97.017	-37.737	67.679	0.12146	0.012878	35.855	82.698	32.888
4	11	97.517	-28.553	67.085	0.12024	0.012748	37.061	82.001	32.883
4	11.5	98.017	-19.344	66.948	0.11647	0.012349	38.047	82.978	32.883
4	12	98.517	-12.952	67.251	0.11355	0.012039	37.208	83.094	32.889
4	12.5	99.017	-8.4265	67.851	0.11119	0.01179	35.136	82.629	32.884
4	13	99.517	-5.5303	67.963	0.10891	0.011548	33.85	81.256	32.868
[truncated: 7,759 more rows]
