# Supplementary material for: The acute effects of different levels of intermittent negative pressure on peripheral circulation in patients with peripheral artery disease
Source: Physiol Rep. 2019 Oct 20;7(20):e14241. doi: 10.14814/phy2.14241 (PMC6801220; doi:10.14814/phy2.14241)
Supplement: Supplementary file 6 [file PHY2-7-e14241-s006.xlsx]

## Sheet: Ark1
Lopenr	Generated time	Time	Pressure	HR	Velocity	Flow	LDF	MAP	Temp
1	0	14.95	-0.083229	71.795	0.76172	0.049137	56.589	119.85	31.086
1	0.5	15.45	-0.76527	74.757	0.82741	0.053375	57.466	122.87	31.088
1	1	15.95	-7.9966	75.666	0.90777	0.058558	58.552	125.23	31.092
1	1.5	16.45	-19.202	69.74	0.99756	0.064351	59.923	123.19	31.087
1	2	16.95	-30.149	67.629	1.1415	0.073633	62.527	123.09	31.088
1	2.5	17.45	-37.602	70.115	1.3505	0.087118	66.615	125.31	31.087
1	3	17.95	-42.591	70.227	1.464	0.09444	69.658	125.47	31.098
1	3.5	18.45	-46.432	69.593	1.5466	0.099768	72.321	125.05	31.087
1	4	18.95	-49.586	69.478	1.6224	0.10466	73.666	127.48	31.088
1	4.5	19.45	-52.89	69.237	1.6704	0.10775	74.144	128.45	31.087
1	5	19.95	-55.875	68.701	1.6543	0.10672	72.631	126.09	31.087
1	5.5	20.45	-58.713	68.711	1.6424	0.10595	70.612	124.36	31.091
1	6	20.95	-61.476	69.165	1.6339	0.1054	68.181	123.13	31.089
1	6.5	21.45	-60.622	72.036	1.6374	0.10562	66.819	128.79	31.085
1	7	21.95	-58.147	73.693	1.632	0.10527	65.976	135.38	31.086
1	7.5	22.45	-56.145	68.83	1.5839	0.10218	66.177	139.78	31.088
1	8	22.95	-54.211	66.57	1.5648	0.10094	66.292	140.61	31.088
1	8.5	23.45	-52.395	68.385	1.5909	0.10263	66.274	135.87	31.088
1	9	23.95	-59.14	68.619	1.5797	0.1019	65.692	127.95	31.094
1	9.5	24.45	-59.561	68.006	1.5484	0.099882	64.809	118.33	31.087
1	10	24.95	-57.568	68.17	1.5461	0.099734	68.793	120.81	31.086
1	10.5	25.45	-55.234	68.371	1.5292	0.098645	72.826	123.91	31.087
1	11	25.95	-44.469	68.148	1.3899	0.089657	72.959	120.74	31.096
1	11.5	26.45	-32.461	68.699	1.2713	0.082011	72.915	118.11	31.095
1	12	26.95	-23.155	70.594	1.1888	0.076688	72.563	116.43	31.088
1	12.5	27.45	-16.415	74.265	1.1458	0.073912	70.635	117.28	31.094
1	13	27.95	-11.158	77.123	1.1144	0.071887	68.365	119.06	31.1
1	13.5	28.45	-7.3807	70.208	1.0421	0.067224	68.442	119.29	31.095
1	14	28.95	-4.9765	66.324	1.007	0.064962	68.901	120.37	31.108
1	14.5	29.45	-3.1713	69.167	1.0545	0.068026	70.21	123.3	31.095
1	15	29.95	-1.9291	69.819	1.0495	0.067699	71.454	123.51	31.093
1	15.5	30.45	-1.2886	69.033	1.0099	0.065146	72.656	121.92	31.105
1	16	30.95	-0.74637	69.368	1.0592	0.068326	73.76	124.96	31.101
1	16.5	31.45	-0.56878	69.734	1.1098	0.071591	75.096	128.14	31.109
1	0	31.95	-0.292	69.217	1.0837	0.069908	77.91	127.67	31.111
1	0.5	32.45	-1.1242	70.597	1.1119	0.071728	79.717	127.64	31.104
1	1	32.95	-12.99	74.798	1.2209	0.078759	80.027	128.24	31.111
1	1.5	33.45	-27.265	75.571	1.3592	0.087679	83.744	126.4	31.109
1	2	33.95	-39.043	74.398	1.5074	0.097236	89.855	124.66	31.108
1	2.5	34.45	-46.435	69.242	1.6664	0.1075	101.5	125.11	31.118
1	3	34.95	-51.418	67.127	1.8384	0.11859	112.92	127.07	31.12
1	3.5	35.45	-55.127	69.316	2.0286	0.13086	124.03	131.16	31.11
1	4	35.95	-58.525	70	2.0483	0.13213	126.52	131.43	31.117
1	4.5	36.45	-61.694	70.037	1.9947	0.12867	125.31	130.06	31.129
1	5	36.95	-60.512	69.739	1.9408	0.1252	117.9	129.59	31.129
1	5.5	37.45	-58.199	69.914	1.8682	0.12052	110.52	128.93	31.116
1	6	37.95	-56.029	71.454	1.7422	0.11239	103.49	127.71	31.128
1	6.5	38.45	-54.071	73.728	1.6455	0.10615	96.964	126.4	31.13
1	7	38.95	-52.333	76.271	1.5688	0.1012	90.809	124.96	31.118
1	7.5	39.45	-59.386	69.681	1.4924	0.096272	85.44	120.36	31.134
1	8	39.95	-59.572	64.62	1.4347	0.09255	80.792	116.72	31.128
1	8.5	40.45	-57.483	68.055	1.4808	0.095521	80.152	118.36	31.136
1	9	40.95	-55.67	69.672	1.4922	0.09626	79.44	118.9	31.135
1	9.5	41.45	-53.815	68.954	1.4593	0.094135	78.634	118.03	31.129
1	10	41.95	-52.261	69.231	1.4792	0.095417	77.119	119.3	31.146
1	10.5	42.45	-59.362	69.95	1.5225	0.098215	75.288	121.52	31.136
1	11	42.95	-49.001	69.716	1.4293	0.092202	78.243	120.98	31.133
1	11.5	43.45	-36.015	69.692	1.3483	0.086974	80.857	120.57	31.153
1	12	43.95	-26.03	70.363	1.3132	0.084712	82.115	120.77	31.153
1	12.5	44.45	-18.306	73.639	1.2792	0.082521	81.077	124.13	31.157
1	13	44.95	-12.728	78.63	1.2426	0.080158	78.207	129.78	31.154
1	13.5	45.45	-8.347	71.307	1.0951	0.07064	76.12	127.13	31.158
1	14	45.95	-5.4677	65.992	0.98638	0.063629	73.972	125.17	31.173
1	14.5	46.45	-3.4764	68.874	1.0363	0.066849	71.583	126.06	31.174
1	15	46.95	-2.1756	70.477	1.0046	0.064807	68.993	123.08	31.174
1	15.5	47.45	-1.3491	70.752	0.88838	0.057308	66.197	116.1	31.18
1	16	47.95	-0.83706	71.014	0.90608	0.058449	65.836	115.83	31.173
1	16.5	48.45	-0.62546	71.086	0.954	0.061541	66.229	117.37	31.171
1	0	48.95	-0.34206	69.681	0.9695	0.06254	67.656	119.7	31.179
1	0.5	49.45	-1.4917	68.914	1.0099	0.065146	69.16	121.41	31.185
1	1	49.95	-14.511	69.249	1.0932	0.070517	70.796	122.04	31.195
1	1.5	50.45	-28.921	71.82	1.2615	0.081376	74.303	121.51	31.185
1	2	50.95	-39.908	75.561	1.4687	0.094745	78.833	120.21	31.184
1	2.5	51.45	-46.762	77.283	1.4868	0.095909	82.562	116.77	31.187
1	3	51.95	-51.58	74.179	1.4984	0.096658	85.177	113.89	31.197
1	3.5	52.45	-55.467	66.468	1.5039	0.097013	86.729	111.54	31.202
1	4	52.95	-58.765	65.599	1.5965	0.10299	88.196	112.67	31.187
1	4.5	53.45	-61.562	68.857	1.7416	0.11235	89.612	115.88	31.199
1	5	53.95	-60.16	68.584	1.6679	0.10759	89.616	114.36	31.206
1	5.5	54.45	-57.918	68.015	1.5779	0.10179	89.179	112.61	31.205
1	6	54.95	-55.94	68.428	1.5636	0.10087	86.876	113.41	31.205
1	6.5	55.45	-53.999	70.01	1.5514	0.10008	84.005	113.98	31.206
1	7	55.95	-52.382	73.521	1.5426	0.099513	80.198	114.18	31.208
1	7.5	56.45	-59.729	74.19	1.4994	0.096725	75.047	112.61	31.216
1	8	56.95	-59.615	73.243	1.4461	0.093283	69.767	110.7	31.206
1	8.5	57.45	-57.453	67.849	1.396	0.090051	66.23	110.07	31.218
1	9	57.95	-55.699	64.616	1.3702	0.088391	62.956	110.39	31.214
1	9.5	58.45	-53.841	67.427	1.4127	0.091128	60.42	113.39	31.216
1	10	58.95	-52.341	68.675	1.4194	0.091561	58.48	114.43	31.219
1	10.5	59.45	-58.431	68.47	1.3929	0.089855	57.095	113.66	31.223
1	11	59.95	-48.868	68.199	1.3597	0.087714	58.251	115.12	31.219
1	11.5	60.45	-35.658	67.907	1.3245	0.085438	60.189	117.27	31.225
1	12	60.95	-25.475	68.569	1.2075	0.077891	59.158	115.06	31.222
1	12.5	61.45	-17.841	69.841	1.115	0.071929	57.366	113.56	31.224
1	13	61.95	-12.341	72.844	1.093	0.070509	53.425	114.13	31.231
1	13.5	62.45	-8.3291	74.646	1.0775	0.069508	50.679	116.64	31.226
1	14	62.95	-5.3978	75.389	1.0627	0.068556	48.703	120.03	31.23
1	14.5	63.45	-3.2147	69.293	0.9939	0.064114	48.396	119.37	31.224
1	15	63.95	-1.9196	64.862	0.9495	0.061251	48.413	119.43	31.23
1	15.5	64.45	-1.1488	67.684	1.0116	0.065258	49.845	122.55	31.23
1	16	64.95	-0.7766	69.111	1.0098	0.065142	51.605	122.69	31.229
1	16.5	65.45	-0.74637	68.857	0.93091	0.060051	53.76	119.24	31.236
1	0	65.95	-0.48754	69.223	0.93075	0.060041	53.894	117.28	31.237
1	0.5	66.45	-1.589	69.843	0.96296	0.062119	53.196	115.92	31.232
1	1	66.95	-14.74	70.149	1.0801	0.069674	49.437	121.95	31.25
1	1.5	67.45	-29.134	70.468	1.2214	0.078792	49.206	127.7	31.243
1	2	67.95	-39.979	70.829	1.4214	0.091694	57.887	132.57	31.252
1	2.5	68.45	-46.95	73.442	1.661	0.10714	67.26	132.22	31.252
1	3	68.95	-51.777	77.136	1.9102	0.12322	76.608	128.15	31.245
1	3.5	69.45	-55.573	71.025	1.7874	0.1153	75.254	120.75	31.25
1	4	69.95	-59.003	66.87	1.7256	0.11132	73.809	117.52	31.25
1	4.5	70.45	-61.654	69.055	1.8612	0.12006	72.064	127.76	31.251
1	5	70.95	-60.018	69.594	1.8537	0.11958	69.881	131.08	31.26
1	5.5	71.45	-57.825	68.639	1.7163	0.11071	67.299	128.09	31.25
1	6	71.95	-55.945	68.232	1.629	0.10508	63.609	125.96	31.257
1	6.5	72.45	-53.88	67.998	1.5568	0.10043	59.599	124.08	31.266
1	7	72.95	-52.308	69.718	1.5231	0.098252	57.61	122.7	31.254
1	7.5	73.45	-59.448	72.019	1.5076	0.097253	55.639	121.25	31.268
1	8	73.95	-59.265	75.599	1.5322	0.098842	53.71	119.62	31.257
1	8.5	74.45	-57.263	77.434	1.5373	0.099169	53.201	120.26	31.261
1	9	74.95	-55.253	76.779	1.5273	0.098521	53.312	121.45	31.25
1	9.5	75.45	-53.666	69.17	1.4863	0.095879	53.908	121.77	31.259
1	10	75.95	-52.338	65.037	1.5018	0.096876	55.286	124.05	31.259
1	10.5	76.45	-59.263	67.539	1.6249	0.10482	58.154	130.05	31.257
1	11	76.95	-48.167	68.831	1.6008	0.10327	60.555	130.61	31.262
1	11.5	77.45	-35.247	69.294	1.4761	0.095219	62.635	127.43	31.262
1	12	77.95	-25.251	69.253	1.3482	0.086971	61.054	126.53	31.263
1	12.5	78.45	-17.736	69.092	1.2203	0.078716	58.142	125.71	31.274
1	13	78.95	-12.403	68.655	1.0949	0.070629	50.111	122.99	31.268
1	13.5	79.45	-8.0873	69.755	0.97907	0.063158	41.827	121.07	31.268
1	14	79.95	-5.3308	73.44	0.87931	0.056722	33.119	120.5	31.275
1	14.5	80.45	-3.2318	70.678	0.74868	0.048296	28.121	114.34	31.271
1	15	80.95	-2.1671	65.864	0.60823	0.039235	24.304	106.39	31.263
1	15.5	81.45	-1.3368	68.055	0.60373	0.038946	22.88	104.87	31.281
1	16	81.95	-0.93247	70.063	0.59887	0.038632	21.736	103.19	31.273
1	16.5	82.45	-0.48093	69.427	0.55407	0.035742	20.922	99.117	31.286
1	0	82.95	-0.32695	69.477	0.55259	0.035646	21.106	97.947	31.292
1	0.5	83.45	-1.624	70.268	0.59789	0.038569	22.367	99.908	31.272
1	1	83.95	-14.857	71.866	0.76772	0.049524	25.643	100.97	31.293
1	1.5	84.45	-29.422	73.108	0.97856	0.063125	30.752	101.89	31.283
1	2	84.95	-40.407	70.837	1.2213	0.078783	43.383	103.48	31.279
1	2.5	85.45	-47.286	69.438	1.4573	0.094006	56.051	105.84	31.284
1	3	85.95	-52.263	69.259	1.6838	0.10862	68.771	109.26	31.282
1	3.5	86.45	-56.122	68.947	1.8242	0.11767	79.685	110.7	31.297
1	4	86.95	-59.57	68.575	1.9245	0.12415	89.76	111.22	31.287
1	4.5	87.45	-61.666	59.423	1.9137	0.12345	91.972	111.57	31.293
1	5	87.95	-59.795	49.634	1.8948	0.12223	93.613	111.9	31.293
1	5.5	88.45	-57.546	39.844	1.8759	0.12101	95.255	112.24	31.292
1	6	88.95	-55.513	44.779	1.8241	0.11767	95.04	112.49	31.292
1	6.5	89.45	-53.66	69.624	1.7279	0.11146	92.318	112.62	31.293
1	7	89.95	-52.759	69.05	1.6326	0.10532	89.513	109.99	31.288
1	7.5	90.45	-60.325	62.538	1.5376	0.099189	86.69	106.71	31.299
1	8	90.95	-58.975	63.861	1.5674	0.10111	86.77	107.39	31.299
1	8.5	91.45	-56.959	66.277	1.611	0.10392	87.134	108.58	31.299
1	9	91.95	-55.039	66.297	1.5508	0.10004	84.442	107.64	31.299
1	9.5	92.45	-53.327	66.244	1.5129	0.097597	82.223	107.19	31.298
1	10	92.95	-53.001	65.961	1.544	0.099601	81.465	108.24	31.296
1	10.5	93.45	-59.815	66.027	1.547	0.099793	81.037	109.28	31.304
1	11	93.95	-47.932	66.572	1.5112	0.097486	81.063	110.31	31.3
1	11.5	94.45	-35.302	66.667	1.4315	0.092344	81.51	110.51	31.311
1	12	94.95	-25.58	66.492	1.3253	0.085489	82.211	110.21	31.305
1	12.5	95.45	-17.946	67.135	1.2415	0.080084	81.224	111.89	31.3
1	13	95.95	-12.371	67.981	1.167	0.075279	79.842	113.99	31.317
1	13.5	96.45	-8.3593	69.207	1.1727	0.07565	78.101	115.6	31.317
1	14	96.95	-5.3959	71.059	1.1919	0.076887	76.486	118.66	31.324
1	14.5	97.45	-3.3744	74.139	1.2375	0.079826	75.12	124.57	31.324
1	15	97.95	-2.0783	70.392	1.1664	0.075243	76.286	123.95	31.324
1	15.5	98.45	-1.231	64.196	1.0536	0.067964	78.359	121	31.324
1	16	98.95	-0.75015	65.838	1.1494	0.074143	81.958	124.18	31.323
1	16.5	99.45	-0.4866	68.623	1.268	0.081796	85.585	128.2	31.323
1	0	99.95	-0.30144	67.559	1.2084	0.077949	86.516	128.52	31.324
1	0.5	100.45	-1.6863	67.012	1.1954	0.077113	87.574	129.05	31.328
1	1	100.95	-15.237	67.701	1.2942	0.083486	88.941	130.07	31.331
1	1.5	101.45	-29.669	68.1	1.4412	0.09297	93.039	130.54	31.343
1	2	101.95	-40.489	68.241	1.6309	0.10521	99.556	130.53	31.336
1	2.5	102.45	-47.43	69.271	1.7026	0.10983	103.85	128.48	31.349
1	3	102.95	-52.352	70.7	1.7459	0.11263	107.16	126.15	31.343
1	3.5	103.45	-56.096	73.978	1.8721	0.12077	106.07	128.09	31.343
1	4	103.95	-59.568	72.809	1.9484	0.12569	106.33	130.43	31.343
1	4.5	104.45	-61.634	66.902	1.9716	0.12718	108.02	133.2	31.343
1	5	104.95	-59.567	66.47	1.9748	0.12739	108.36	135.25	31.349
1	5.5	105.45	-57.356	69.256	1.9662	0.12684	107.89	136.89	31.348
1	6	105.95	-55.511	69.111	1.8461	0.11909	104.18	134.5	31.352
1	6.5	106.45	-53.484	68.772	1.7306	0.11164	100.06	132.09	31.349
1	7	106.95	-52.972	69.067	1.7035	0.10989	95.633	131.84	31.354
1	7.5	107.45	-60.468	69.927	1.6685	0.10763	91.934	129.94	31.35
1	8	107.95	-58.998	71.553	1.6227	0.10468	89.229	125.83	31.358
1	8.5	108.45	-56.867	70.303	1.6085	0.10376	87.781	124.35	31.35
1	9	108.95	-55.199	68.127	1.6044	0.1035	86.737	123.73	31.36
1	9.5	109.45	-53.403	69.159	1.6658	0.10746	87.074	127.56	31.351
1	10	109.95	-52.784	69.928	1.7133	0.11052	86.473	130.16	31.361
1	10.5	110.45	-60.011	69.976	1.724	0.11121	83.425	129.53	31.356
1	11	110.95	-48.963	70.1	1.6524	0.10659	81.754	129.17	31.367
1	11.5	111.45	-36.04	70.283	1.5173	0.097877	81.147	129.03	31.368
1	12	111.95	-25.952	70.805	1.4399	0.092885	78.733	130.81	31.36
1	12.5	112.45	-18.323	72.056	1.3602	0.087741	76.079	132.04	31.371
1	13	112.95	-12.51	76.506	1.2238	0.078942	73.709	129.16	31.371
1	13.5	113.45	-8.5993	74.345	1.0896	0.070288	71.32	124.86	31.368
1	14	113.95	-5.7417	68.432	0.95673	0.061717	68.921	119.77	31.373
1	14.5	114.45	-3.4292	69.901	1.0694	0.068984	66.77	125.12	31.365
1	15	114.95	-2.1076	72.121	1.1798	0.076107	65.31	130.09	31.369
1	15.5	115.45	-1.265	72.639	1.123	0.072443	66.499	126.79	31.378
1	16	115.95	-0.80494	74.82	1.133	0.073085	68.879	128.13	31.377
1	16.5	116.45	-0.51966	78.206	1.195	0.077086	72.193	133.18	31.379
1	0	116.95	-0.34206	73.138	1.1228	0.07243	73.295	132.86	31.38
1	0.5	117.45	-1.8072	70.238	1.1176	0.072096	74.557	133.83	31.39
1	1	117.95	-15.395	72.584	1.2746	0.08222	76.208	137.92	31.386
1	1.5	118.45	-29.991	72.579	1.3923	0.089812	76.418	137.21	31.377
1	2	118.95	-40.814	71.349	1.4895	0.096084	75.875	133.99	31.384
1	2.5	119.45	-47.603	71.452	1.5576	0.10047	78.747	132.76	31.399
1	3	119.95	-52.491	71.562	1.6029	0.1034	80.167	131.14	31.403
1	3.5	120.45	-56.228	71.607	1.5963	0.10298	77.954	128.48	31.4
1	4	120.95	-59.881	74.512	1.6399	0.10579	77.223	133.41	31.414
1	4.5	121.45	-61.889	78.11	1.6923	0.10917	76.942	142.36	31.414
1	5	121.95	-59.367	72.008	1.5444	0.099625	72.48	145.95	31.407
1	5.5	122.45	-57.402	68.674	1.4637	0.09442	68.929	146.92	31.42
1	6	122.95	-55.38	70.942	1.5191	0.097996	67.222	142.57	31.417
1	6.5	123.45	-53.554	71.324	1.4919	0.09624	66.059	134.96	31.418
1	7	123.95	-52.925	70.723	1.4216	0.091706	65.177	125.64	31.418
1	7.5	124.45	-60.491	71.041	1.4738	0.095069	65.039	131.26	31.424
1	8	124.95	-58.96	71.285	1.5141	0.097674	64.665	135.51	31.438
1	8.5	125.45	-57.048	71.236	1.5107	0.097449	63.594	134.61	31.431
1	9	125.95	-55.194	73.496	1.5354	0.099044	63.066	135.7	31.439
1	9.5	126.45	-53.301	76.955	1.5742	0.10155	62.889	137.91	31.44
1	10	126.95	-52.853	70.464	1.4778	0.095328	62.144	133.52	31.44
1	10.5	127.45	-59.641	66.1	1.4011	0.09038	62.024	130.32	31.439
1	11	127.95	-47.853	70.296	1.4039	0.09056	64.419	131.93	31.444
1	11.5	128.45	-35.166	73.054	1.3524	0.087242	65.247	131.45	31.441
1	12	128.95	-25.353	74.577	1.2544	0.080918	64.728	129.16	31.457
1	12.5	129.45	-17.72	71.364	1.222	0.078832	66.116	131.64	31.455
1	13	129.95	-12.198	68.719	1.1917	0.076872	67.641	134.21	31.453
1	13.5	130.45	-8.247	70.327	1.1479	0.074047	69.144	135.54	31.45
1	14	130.95	-5.4276	70.909	1.1118	0.071718	69.395	135.5	31.458
1	14.5	131.45	-3.3492	70.425	1.0837	0.069905	68.347	134.02	31.456
1	15	131.95	-2.0485	70.201	1.0674	0.068855	65.446	134.91	31.464
1	15.5	132.45	-1.2849	70.073	1.0545	0.068021	62.233	136.33	31.462
1	16	132.95	-0.76273	70.249	1.0426	0.067257	61.579	136.32	31.456
1	16.5	133.45	-0.53357	72.491	1.0819	0.069789	61.175	138.52	31.463
1	0	133.95	-0.3401	78.311	1.2097	0.078034	61.202	144.55	31.469
1	0.5	134.45	-1.9818	73.787	1.1858	0.076493	61.062	143.24	31.462
1	1	134.95	-15.538	68.322	1.1598	0.074817	60.892	141.1	31.463
1	1.5	135.45	-30.142	72.249	1.3969	0.090114	60.71	144.01	31.471
1	2	135.95	-40.79	87.456	1.7165	0.11073	60.734	151.07	31.48
1	2.5	136.45	-47.804	174.45	1.4297	0.092225	63.677	133.6	31.473
1	3	136.95	-52.625	147.86	1.5268	0.098492	64.919	135.2	31.473
1	3.5	137.45	-56.319	74.423	1.9942	0.12864	64.257	153.49	31.473
1	4	137.95	-59.842	75.374	1.9512	0.12587	63.521	152.4	31.483
1	4.5	138.45	-61.752	77.504	1.8867	0.12171	62.044	151.4	31.474
1	5	138.95	-59.719	79.699	1.7987	0.11603	59.878	150.1	31.474
1	5.5	139.45	-57.488	74.215	1.6273	0.10497	56.021	145.22	31.478
1	6	139.95	-55.494	71.851	1.5668	0.10107	53.674	143.81	31.478
1	6.5	140.45	-53.476	74.199	1.6737	0.10797	53.606	147.65	31.474
1	7	140.95	-53.172	74.971	1.622	0.10463	51.177	147.07	31.479
1	7.5	141.45	-60.58	75.08	1.5587	0.10055	48.631	145.6	31.484
1	8	141.95	-59.194	74.171	1.6179	0.10436	48.134	145.23	31.494
1	8.5	142.45	-57.048	73.668	1.5788	0.10184	46.515	143.66	31.49
1	9	142.95	-55.278	73.469	1.4659	0.094561	44.053	141.17	31.49
1	9.5	143.45	-53.504	72.686	1.4571	0.093997	44.269	139.59	31.49
1	10	143.95	-52.972	72.973	1.4618	0.094299	45.026	138.15	31.489
1	10.5	144.45	-59.34	76.224	1.4837	0.095709	46.747	136.9	31.494
1	11	144.95	-47.818	72.896	1.3604	0.087757	48.546	133.61	31.496
1	11.5	145.45	-35.158	66.973	1.1799	0.076112	50.376	129.51	31.496
1	12	145.95	-25.293	68.788	1.1718	0.075592	49.572	131.44	31.494
1	12.5	146.45	-17.874	70.75	1.1471	0.073997	48.235	132.69	31.505
1	13	146.95	-12.338	70.51	1.001	0.06457	45.903	129.36	31.508
1	13.5	147.45	-8.1071	70.791	0.90254	0.058221	44.728	126.14	31.502
1	14	147.95	-5.3393	71.57	0.84968	0.054811	44.657	123	31.511
1	14.5	148.45	-3.4863	71.84	0.87572	0.056491	43.538	122.84	31.511
1	15	148.95	-2.2335	72.358	0.928	0.059863	42.98	124.03	31.508
1	15.5	149.45	-1.1844	74.561	1.0335	0.066669	46.129	129.06	31.511
1	16	149.95	-0.83223	75.586	1.0899	0.070305	49.26	131.42	31.513
1	16.5	150.45	-0.54015	75.763	1.1108	0.071655	52.377	131.86	31.515
1	0	150.95	-0.3617	71.478	1.1029	0.071145	54.731	131.45	31.52
1	0.5	151.45	-1.9207	69.035	1.1247	0.072551	56.094	130.95	31.509
1	1	151.95	-15.726	72.539	1.242	0.080118	54.286	130.14	31.527
1	1.5	152.45	-29.993	73.456	1.3513	0.08717	57.398	130.1	31.525
1	2	152.95	-40.858	72.744	1.4556	0.093897	63.607	130.53	31.522
1	2.5	153.45	-47.669	73.168	1.704	0.10992	72.598	134.38	31.536
1	3	153.95	-52.351	73.554	1.9032	0.12277	81.075	137.52	31.53
1	3.5	154.45	-56.318	73.775	1.9917	0.12848	88.295	138.96	31.53
1	4	154.95	-59.668	75.925	2.0781	0.13405	95.275	141.28	31.536
1	4.5	155.45	-61.769	77.514	2.1224	0.13691	100.98	142.75	31.536
1	5	155.95	-59.659	72.616	1.9709	0.12714	101.13	138.49	31.533
1	5.5	156.45	-57.543	70.75	1.9582	0.12632	102.23	138.45	31.535
1	6	156.95	-55.509	72.462	2.1093	0.13606	104.48	143.38	31.528
1	6.5	157.45	-53.412	73.13	2.0702	0.13354	104	143.99	31.535
1	7	157.95	-52.684	73.414	2.0129	0.12985	102.85	144.1	31.534
1	7.5	158.45	-60.208	73.052	2.0782	0.13406	101.55	146.64	31.547
1	8	158.95	-58.998	74.764	2.0976	0.13531	101.81	147.97	31.536
1	8.5	159.45	-56.878	78.313	2.0766	0.13395	103.45	148.24	31.538
1	9	159.95	-55.246	74.14	1.9704	0.12711	101.39	144.57	31.539
1	9.5	160.45	-53.474	71.665	1.953	0.12599	100.39	144.04	31.556
1	10	160.95	-53.088	72.915	2.1293	0.13736	101.7	150.4	31.551
1	10.5	161.45	-59.248	73.156	2.1	0.13547	101.19	151.29	31.544
1	11	161.95	-47.053	72.923	1.9758	0.12745	99.92	149.71	31.538
1	11.5	162.45	-34.458	72.914	1.9314	0.12459	102.12	151.97	31.553
1	12	162.95	-24.794	74.08	1.8611	0.12006	101.89	152.34	31.556
1	12.5	163.45	-17.467	77.11	1.7498	0.11287	97.834	149.72	31.558
1	13	163.95	-12.007	74.862	1.5912	0.10264	94.21	144.46	31.566
1	13.5	164.45	-8.1728	72.361	1.4637	0.094419	91.132	139.96	31.558
1	14	164.95	-5.1797	73.342	1.5217	0.098164	90.197	141.3	31.565
1	14.5	165.45	-3.4262	73.189	1.525	0.098372	90.219	141.91	31.558
1	15	165.95	-2.0888	72.112	1.4836	0.095701	91.02	141.95	31.566
1	15.5	166.45	-1.176	72.586	1.5267	0.098483	93.431	144.12	31.571
1	16	166.95	-0.74958	73.815	1.5788	0.10185	96.078	146.5	31.573
1	16.5	167.45	-0.44811	76.765	1.6244	0.10479	98.804	148.67	31.573
1	0	167.95	-0.35043	77.506	1.6357	0.10551	104.75	149.75	31.57
1	0.5	168.45	-2.0485	76.658	1.6455	0.10615	110.82	150.1	31.589
1	1	168.95	-15.93	72.106	1.7351	0.11193	109.37	148.92	31.589
1	1.5	169.45	-30.372	70.235	1.8834	0.12149	110.69	149.75	31.582
1	2	169.95	-41.121	72.103	2.1135	0.13634	115.89	153.41	31.597
1	2.5	170.45	-47.851	72.72	2.136	0.13779	119.24	151	31.595
1	3	170.95	-52.699	72.986	2.1045	0.13576	120.92	147.26	31.586
1	3.5	171.45	-56.543	73.525	2.1501	0.1387	114.48	147.53	31.596
1	4	171.95	-59.919	73.683	2.2006	0.14196	111.17	148.91	31.587
1	4.5	172.45	-61.729	73.445	2.2562	0.14554	111.1	151.43	31.61
1	5	172.95	-59.427	76.113	2.2932	0.14793	109.57	152.94	31.605
1	5.5	173.45	-57.256	78.554	2.2807	0.14712	107.71	153.43	31.615
1	6	173.95	-55.167	79.509	2.1711	0.14005	105.68	152.15	31.606
1	6.5	174.45	-53.446	74.53	2.1142	0.13638	103.55	151.74	31.611
1	7	174.95	-53.38	68.875	2.0821	0.13431	101.25	151.85	31.625
1	7.5	175.45	-60.566	71.83	2.2221	0.14334	97.022	156.29	31.62
1	8	175.95	-58.616	73.255	2.2516	0.14524	93.273	157.56	31.619
1	8.5	176.45	-56.75	72.714	2.1389	0.13797	90.133	154.75	31.625
1	9	176.95	-54.843	73.224	2.0868	0.13462	88.549	153.96	31.625
1	9.5	177.45	-53.182	74.024	2.0616	0.13299	87.366	154	31.631
1	10	177.95	-53.503	74.819	2.0895	0.13479	86.046	155.39	31.633
1	10.5	178.45	-59.629	76.485	2.1235	0.13699	86.575	156.76	31.632
1	11	178.95	-47.17	78.545	2.1506	0.13873	88.365	157.88	31.628
1	11.5	179.45	-34.495	73.855	1.8957	0.12229	86.108	153.26	31.639
1	12	179.95	-24.867	71.622	1.7441	0.11251	82.914	151.43	31.647
1	12.5	180.45	-17.364	74.062	1.7894	0.11543	77.937	154.9	31.654
1	13	180.95	-11.946	74.27	1.7274	0.11143	72.711	159.83	31.654
1	13.5	181.45	-8.0169	73.804	1.6342	0.10542	67.712	163.48	31.656
1	14	181.95	-5.3074	74.299	1.5955	0.10292	65.251	152.78	31.659
1	14.5	182.45	-3.2412	74.739	1.5636	0.10086	62.917	145.11	31.665
1	15	182.95	-2.0766	75.126	1.5384	0.099242	60.712	140.46	31.66
1	15.5	183.45	-1.2013	75.187	1.5631	0.10083	60.072	146.49	31.665
1	16	183.95	-0.8219	75.929	1.6085	0.10376	60.733	151.99	31.664
1	16.5	184.45	-0.51479	78.275	1.6888	0.10894	63.939	153.8	31.67
1	0	184.95	-0.3138	74.744	1.637	0.1056	67.911	151.04	31.67
1	0.5	185.45	-2.2832	70.136	1.5745	0.10157	72.102	147.93	31.675
1	1	185.95	-16.106	72.469	1.8464	0.11911	76.418	156.67	31.684
1	1.5	186.45	-30.649	73.214	2.068	0.1334	85.564	156.25	31.672
1	2	186.95	-41.245	71.969	2.2266	0.14363	100.76	144.34	31.683
1	2.5	187.45	-47.93	72.699	2.3814	0.15362	113.96	139.24	31.69
1	3	187.95	-52.659	73.715	2.5141	0.16218	125.47	137.89	31.689
1	3.5	188.45	-56.523	72.937	2.5222	0.1627	130.41	146.74	31.696
1	4	188.95	-60.011	73.501	2.5494	0.16446	136.51	150.65	31.71
1	4.5	189.45	-61.645	75.462	2.5964	0.16749	143.79	149.41	31.698
1	5	189.95	-59.489	76.345	2.4796	0.15996	138.05	143.38	31.701
1	5.5	190.45	-57.217	76.771	2.4128	0.15565	134.06	139.99	31.702
1	6	190.95	-55.14	76.537	2.4754	0.15968	136.1	142.66	31.714
1	6.5	191.45	-53.429	72.284	2.377	0.15333	134.47	141.51	31.709
1	7	191.95	-53.691	66.855	2.2315	0.14395	131.77	139.23	31.714
1	7.5	192.45	-60.363	68.671	2.307	0.14882	129.15	142.66	31.726
1	8	192.95	-58.513	70.168	2.3533	0.1518	127.1	144.91	31.721
1	8.5	193.45	-56.473	70.256	2.3024	0.14852	126.65	143.47	31.721
1	9	193.95	-54.625	70.5	2.2876	0.14757	126.01	143.92	31.729
1	9.5	194.45	-52.947	70.868	2.3013	0.14845	125.22	145.88	31.727
1	10	194.95	-55.058	70.62	2.3119	0.14914	125.12	145.97	31.736
1	10.5	195.45	-59.425	70.391	2.312	0.14914	125.18	145.98	31.739
1	11	195.95	-46.702	70.772	2.259	0.14572	125.5	147.1	31.74
1	11.5	196.45	-34.176	71.725	2.2035	0.14214	125.12	147.28	31.74
1	12	196.95	-24.608	73.33	2.1451	0.13838	123.97	146.38	31.749
1	12.5	197.45	-17.249	75.571	2.124	0.13702	121.36	147.82	31.75
1	13	197.95	-11.765	75.585	2.088	0.1347	119.35	148.46	31.752
1	13.5	198.45	-8.0131	69.68	1.9962	0.12877	119.58	145.98	31.76
1	14	198.95	-5.082	68.02	2.0002	0.12903	119.55	147.37	31.759
1	14.5	199.45	-3.3135	70.9	2.1064	0.13588	119.24	152.9	31.766
1	15	199.95	-1.9912	71.722	1.9815	0.12782	118.92	149.24	31.771
1	15.5	200.45	-1.221	71.841	1.8425	0.11886	118.89	144.48	31.769
1	16	200.95	-0.67914	70.69	1.9686	0.12699	120.72	146.88	31.786
1	16.5	201.45	-0.55517	70.317	2.0441	0.13186	124.21	149.32	31.786
1	0	201.95	-0.23961	71	2.0507	0.13229	129.95	151.79	31.798
1	0.5	202.45	-2.2917	74.066	2.1257	0.13712	134.27	153.13	31.795
1	1	202.95	-16.223	76.218	2.202	0.14205	137.68	152.62	31.795
1	1.5	203.45	-30.73	70.593	2.1768	0.14042	139.37	145.65	31.801
1	2	203.95	-41.294	68.769	2.2789	0.14701	144.61	143.37	31.812
1	2.5	204.45	-48.202	72.664	2.5727	0.16596	155.2	148.15	31.811
1	3	204.95	-52.675	72.04	2.6122	0.16851	166.3	147.42	31.819
1	3.5	205.45	-56.506	70.19	2.5869	0.16687	177.01	145.3	31.825
1	4	205.95	-59.905	70.593	2.7547	0.1777	178.82	147.9	31.826
1	4.5	206.45	-61.788	71.949	2.8529	0.18404	179.99	149.64	31.838
1	5	206.95	-59.617	74.969	2.8295	0.18252	180.04	149.85	31.833
1	5.5	207.45	-57.394	76.442	2.7676	0.17853	181.29	149.66	31.842
1	6	207.95	-55.438	75.758	2.6759	0.17262	181.03	148.28	31.837
1	6.5	208.45	-53.512	69.133	2.5191	0.1625	174.41	143.2	31.842
1	7	208.95	-52.944	66.107	2.4628	0.15887	169.44	141.62	31.85
1	7.5	209.45	-60.553	68.991	2.5714	0.16588	167.17	145.82	31.855
1	8	209.95	-59.011	69.5	2.4839	0.16023	162.35	143.26	31.861
1	8.5	210.45	-57.106	68.802	2.2967	0.14816	156.24	137.27	31.868
1	9	210.95	-55.455	71.478	2.3202	0.14967	153.53	135.28	31.873
1	9.5	211.45	-53.52	72.897	2.3423	0.1511	152.01	134.86	31.883
1	10	211.95	-52.769	70.445	2.3139	0.14927	152.68	137.45	31.881
1	10.5	212.45	-59.231	72.624	2.4	0.15482	153.84	143.96	31.884
1	11	212.95	-47.205	78.198	2.5642	0.16541	155.23	153.16	31.891
1	11.5	213.45	-34.532	72.65	2.229	0.14379	149.88	145.13	31.896
1	12	213.95	-25.028	69.065	2.013	0.12986	144.84	140.72	31.902
1	12.5	214.45	-17.541	70.598	2.1081	0.13599	140.61	145.73	31.904
1	13	214.95	-11.952	71.417	2.0697	0.13351	135.9	146.98	31.909
1	13.5	215.45	-8.1625	71.742	1.9394	0.12511	130.85	145.62	31.921
1	14	215.95	-5.3158	71.845	1.9081	0.12309	125.67	147.07	31.921
1	14.5	216.45	-3.3389	72.005	1.8778	0.12113	120.69	148.58	31.932
1	15	216.95	-2.0485	72.395	1.825	0.11773	116.4	149.53	31.929
1	15.5	217.45	-1.3215	74.44	1.8387	0.11861	113.52	151.28	31.938
1	16	217.95	-0.78621	77.226	1.8873	0.12174	111.75	153.25	31.941
1	16.5	218.45	-0.4575	72.552	1.7369	0.11204	113.05	148.72	31.95
1	0	218.95	-0.37579	70.103	1.6533	0.10665	112.64	145.94	31.947
1	0.5	219.45	-2.4429	72.43	1.713	0.1105	108.59	146.91	31.955
1	1	219.95	-16.308	73.171	1.7836	0.11506	105.77	145.28	31.96
1	1.5	220.45	-30.675	77.606	1.9041	0.12283	103.33	143.94	31.962
1	2	220.95	-41.291	149.56	2.7588	0.17797	100.94	168.35	31.973
1	2.5	221.45	-47.915	111.1	2.6335	0.16988	111.3	162.26	31.97
1	3	221.95	-52.598	72.636	2.5083	0.1618	121.65	156.16	31.982
1	3.5	222.45	-56.466	37.951	2.3833	0.15374	131.34	150.06	31.983
1	4	222.95	-59.826	44.287	2.2624	0.14595	133.8	143.93	31.983
1	4.5	223.45	-61.735	50.623	2.1415	0.13815	136.26	137.79	31.984
1	5	223.95	-59.61	64.652	2.1587	0.13925	130.57	139.71	31.982
1	5.5	224.45	-57.443	76.246	2.1812	0.1407	123.52	142.62	31.987
1	6	224.95	-55.442	71.823	2.0863	0.13458	119.86	141.01	31.988
1	6.5	225.45	-53.59	66.764	2.0386	0.13151	117.83	140.28	31.996
1	7	225.95	-53.063	61.071	2.0381	0.13147	117.41	140.43	31.988
1	7.5	226.45	-60.342	55.378	2.0376	0.13144	117	140.57	31.998
1	8	226.95	-59.1	49.685	2.0371	0.13141	116.59	140.71	32.006
1	8.5	227.45	-57.119	43.993	2.0366	0.13137	116.18	140.86	32.005
1	9	227.95	-55.286	38.3	2.036	0.13134	115.77	141	32.015
1	9.5	228.45	-53.432	32.607	2.0355	0.13131	115.36	141.15	32.013
1	10	228.95	-52.716	26.914	2.035	0.13127	114.95	141.29	32.023
1	10.5	229.45	-59.318	21.221	2.0345	0.13124	114.54	141.43	32.027
1	11	229.95	-46.933	15.528	2.034	0.13121	114.13	141.58	32.03
1	11.5	230.45	-34.538	87.921	2.3323	0.15045	115.63	143.63	32.038
1	12	230.95	-24.832	136.07	2.3159	0.14939	112.56	140.03	32.037
1	12.5	231.45	-17.398	85.949	1.7951	0.1158	104.79	131.11	32.046
1	13	231.95	-12.087	55.121	1.4536	0.093771	98.433	125.91	32.047
1	13.5	232.45	-7.8488	65.308	1.4935	0.096342	95.097	128.61	32.051
1	14	232.95	-5.2229	69.099	1.5121	0.097541	93.82	129.85	32.053
1	14.5	233.45	-3.3877	68.488	1.516	0.097795	93.961	130.08	32.056
1	15	233.95	-2.0381	67.871	1.5036	0.096992	97.847	129.16	32.062
1	15.5	234.45	-1.2098	67.485	1.4934	0.096336	102.42	128.15	32.057
1	16	234.95	-0.74301	71.167	1.5783	0.10182	106.34	129.47	32.062
1	16.5	235.45	-0.40866	73.7	1.6247	0.1048	111.4	129.9	32.068
1	0	235.95	-0.31474	74.627	1.617	0.10431	118.05	129.12	32.064
1	0.5	236.45	-2.5565	75.51	1.6995	0.10963	117.75	130.18	32.08
1	1	236.95	-16.663	75.636	1.8186	0.11731	117.65	131.48	32.075
1	1.5	237.45	-30.995	73.37	1.9887	0.12828	123.33	132.16	32.074
1	2	237.95	-41.515	69.926	2.1352	0.13774	129.79	132.43	32.089
1	2.5	238.45	-48.064	65.632	2.2647	0.14609	136.81	132.39	32.096
1	3	238.95	-52.686	73.497	2.6018	0.16784	140.95	138.3	32.093
1	3.5	239.45	-56.639	79.68	2.8429	0.18339	143.31	142.34	32.104
1	4	239.95	-59.857	68.221	2.5987	0.16764	143.88	134.92	32.1
1	4.5	240.45	-61.525	60.799	2.4191	0.15605	143.05	129.68	32.101
1	5	240.95	-59.365	64.938	2.4246	0.15641	138.21	130.66	32.109
1	5.5	241.45	-57.125	67.352	2.3869	0.15397	133.14	130.58	32.113
1	6	241.95	-54.99	67.831	2.3006	0.1484	127.8	129.3	32.108
1	6.5	242.45	-53.373	67.844	2.2204	0.14324	126.22	128.21	32.114
1	7	242.95	-53.682	67.662	2.1429	0.13823	126.22	127.2	32.119
1	7.5	243.45	-60.532	67.565	2.1101	0.13612	123.39	126.65	32.12
1	8	243.95	-58.665	67.543	2.0825	0.13434	120.67	126.17	32.121
1	8.5	244.45	-56.682	67.894	2.0654	0.13324	119.7	125.9	32.125
1	9	244.95	-54.821	99.088	2.2907	0.14777	112.37	131.46	32.126
1	9.5	245.45	-53.108	116.95	2.4027	0.15499	108.72	133.63	32.132
1	10	245.95	-54.397	77.731	2.0585	0.13279	117.71	124.2	32.142
1	10.5	246.45	-59.465	65.566	1.9882	0.12825	118.69	123.85	32.145
1	11	246.95	-46.686	59.737	1.982	0.12786	117.78	125.62	32.148
1	11.5	247.45	-33.973	53.908	1.9758	0.12746	116.88	127.39	32.149
1	12	247.95	-24.51	48.079	1.9697	0.12706	115.97	129.16	32.144
1	12.5	248.45	-17.133	42.249	1.9635	0.12666	115.07	130.93	32.154
1	13	248.95	-11.654	36.42	1.9573	0.12626	114.17	132.7	32.157
1	13.5	249.45	-7.9042	30.591	1.9512	0.12587	113.26	134.47	32.161
1	14	249.95	-5.0707	24.762	1.945	0.12547	112.36	136.24	32.175
1	14.5	250.45	-3.2562	18.933	1.9388	0.12507	111.45	138.01	32.17
1	15	250.95	-2.0269	13.104	1.9327	0.12467	110.55	139.78	32.173
1	15.5	251.45	-1.0586	161.86	1.083	0.06986	110.5	124.7	32.17
1	16	251.95	-0.78996	126.26	1.9847	0.12803	89.264	150.98	32.177
1	16.5	252.45	-0.54672	124.63	0.93773	0.060491	99.791	121.4	32.183
1	0	252.95	-0.28845	87.913	1.4669	0.094625	94.045	136.15	32.193
1	0.5	253.45	-2.6091	68.751	1.7373	0.11207	90.137	142.2	32.189
1	1	253.95	-16.895	68.757	1.7252	0.11129	88.238	138.76	32.205
1	1.5	254.45	-31.211	69.268	1.8706	0.12067	92.908	138.73	32.189
1	2	254.95	-41.628	69.938	2.071	0.1336	99.995	139.88	32.206
1	2.5	255.45	-48.211	69.157	2.1274	0.13724	108.39	137.39	32.198
1	3	255.95	-52.987	69.74	2.1834	0.14085	115.09	135.97	32.185
1	3.5	256.45	-56.675	74.051	2.2381	0.14437	117.16	137.48	32.215
1	4	256.95	-60.268	72.063	2.1727	0.14016	119.4	136.22	32.216
1	4.5	257.45	-61.691	67.071	2.0501	0.13225	121.72	133.64	32.214
1	5	257.95	-59.416	68.255	2.076	0.13392	119.25	135.2	32.219
1	5.5	258.45	-57.179	70.13	2.098	0.13534	116.41	136.69	32.214
1	6	258.95	-55.242	70.792	1.9808	0.12778	115.42	134.42	32.231
1	6.5	259.45	-53.316	72.377	1.9853	0.12807	116.58	135.9	32.227
1	7	259.95	-53.558	75.001	2.1269	0.1372	120.17	141.58	32.226
1	7.5	260.45	-60.454	71.647	2.0897	0.1348	118.82	141.14	32.239
1	8	260.95	-58.704	68.116	2.0404	0.13162	117.12	140.31	32.237
1	8.5	261.45	-56.719	69.925	2.0956	0.13518	118.1	143.21	32.246
1	9	261.95	-54.863	70.994	2.0717	0.13364	117.33	143.42	32.249
1	9.5	262.45	-53.135	71.039	1.9381	0.12502	114.14	139.93	32.251
1	10	262.95	-53.89	71.123	1.9667	0.12687	110.32	140.66	32.252
1	10.5	263.45	-59.199	71.279	2.0494	0.1322	106.62	142.92	32.251
1	11	263.95	-46.19	72.624	2.0083	0.12955	110.49	144.59	32.255
1	11.5	264.45	-33.918	74.848	1.9108	0.12326	111.46	145.25	32.258
1	12	264.95	-24.418	78.33	1.7324	0.11176	108.29	144.47	32.257
1	12.5	265.45	-17.051	74.315	1.6141	0.10412	104.01	139.42	32.272
1	13	265.95	-11.809	70.35	1.5387	0.099259	100.07	135.96	32.262
1	13.5	266.45	-7.9245	71.035	1.6264	0.10491	98.331	142.42	32.274
1	14	266.95	-5.1194	78.916	1.7466	0.11267	97.433	147.9	32.279
1	14.5	267.45	-3.4885	88.408	1.8356	0.11841	97.736	150.6	32.281
1	15	267.95	-2.1577	72.504	1.6381	0.10567	99.614	145.37	32.287
1	15.5	268.45	-1.2377	61.767	1.4935	0.096344	101.1	141.46	32.284
1	16	268.95	-0.6722	81.204	1.6586	0.10699	100.33	145.25	32.279
1	16.5	269.45	-0.47995	156.44	0.94504	0.060962	82.194	129.8	32.292
1	0	269.95	-0.31864	113.36	1.5985	0.10312	96.104	131.94	32.291
1	0.5	270.45	-2.6679	88.794	1.6105	0.10389	91.788	134.37	32.288
1	1	270.95	-16.887	71.253	1.5844	0.1022	85.804	136.64	32.289
1	1.5	271.45	-31.417	71.553	1.7883	0.11536	83.825	138.3	32.291
1	2	271.95	-41.807	71.267	1.8977	0.12242	84.063	137.95	32.294
1	2.5	272.45	-48.479	70.436	1.9192	0.1238	86.367	135.76	32.305
1	3	272.95	-53.018	132.69	2.6218	0.16913	77.047	152.1	32.304
1	3.5	273.45	-56.803	143.73	1.332	0.085928	98.964	114.54	32.309
1	4	273.95	-60.26	108.79	1.5508	0.10004	94.779	120.35	32.305
1	4.5	274.45	-61.448	73.839	1.7696	0.11415	90.594	126.16	32.31
1	5	274.95	-59.218	38.891	1.9884	0.12827	86.408	131.98	32.322
1	5.5	275.45	-57.011	35.145	1.976	0.12747	86.021	132.07	32.311
1	6	275.95	-55.043	32.137	1.9581	0.12632	85.724	132.03	32.315
1	6.5	276.45	-53.167	29.129	1.9403	0.12516	85.427	131.98	32.315
1	7	276.95	-54.023	26.12	1.9224	0.12401	85.129	131.94	32.328
1	7.5	277.45	-60.823	23.112	1.9045	0.12286	84.832	131.9	32.326
1	8	277.95	-58.695	20.104	1.8867	0.1217	84.534	131.86	32.321
1	8.5	278.45	-56.736	25.071	1.8818	0.12139	84.183	132.43	32.327
1	9	278.95	-54.925	57.262	1.9213	0.12394	83.646	135.14	32.333
1	9.5	279.45	-53.283	73.6	1.9672	0.1269	82.673	137.62	32.333
1	10	279.95	-53.375	77.089	2.0182	0.13019	81.346	139.92	32.334
1	10.5	280.45	-59.387	72.35	1.9295	0.12447	80.545	137.14	32.339
1	11	280.95	-46.533	69.312	1.8466	0.11912	80.426	136.04	32.335
1	11.5	281.45	-34.007	71.444	1.7827	0.115	82.335	140.06	32.341
1	12	281.95	-24.524	72.283	1.668	0.1076	80.145	136.38	32.338
1	12.5	282.45	-17.163	72.23	1.5181	0.097931	75.125	127.39	32.34
1	13	282.95	-11.635	71.898	1.5313	0.098782	72.766	127.15	32.342
1	13.5	283.45	-7.7735	161.36	1.3679	0.088241	62.494	133.7	32.338
1	14	283.95	-4.9525	181.45	1.3618	0.087849	60.627	138.17	32.342
1	14.5	284.45	-3.0402	99.124	1.5746	0.10158	68.672	136.47	32.345
1	15	284.95	-1.8726	52.676	1.665	0.10741	73.652	135.58	32.35
1	15.5	285.45	-1.203	56.387	1.5844	0.1022	74.345	135.83	32.35
1	16	285.95	-0.61687	62.085	1.5623	0.10078	75.055	137.27	32.35
1	16.5	286.45	-0.53528	71.12	1.6386	0.1057	75.794	140.72	32.354
1	0	286.95	-0.32895	74.021	1.6653	0.10742	75.155	142.45	32.36
1	0.5	287.45	-2.7833	74.714	1.6893	0.10898	74.419	143.25	32.356
1	1	287.95	-17.541	75.065	1.8105	0.11679	76.213	141.93	32.357
1	1.5	288.45	-31.659	75.881	1.9283	0.12439	77.331	141.03	32.351
1	2	288.95	-42.054	77.097	2.0433	0.13181	77.869	140.5	32.364
1	2.5	289.45	-48.834	78.397	2.0331	0.13115	80.865	137.31	32.36
1	3	289.95	-53.352	79.141	2.0135	0.12989	81.901	133.57	32.358
1	3.5	290.45	-57.073	79.24	1.9857	0.12809	80.623	129.25	32.361
1	4	290.95	-60.488	78.055	2.0648	0.13319	83.512	131.64	32.363
1	4.5	291.45	-61.335	76.805	2.1165	0.13653	86.556	133.88	32.37
1	5	291.95	-59.041	75.557	2.1181	0.13663	89.505	135.35	32.375
1	5.5	292.45	-56.754	71.65	2.0246	0.13061	90.722	133.01	32.376
1	6	292.95	-54.832	67.229	1.9111	0.12328	91.506	129.8	32.375
1	6.5	293.45	-53.1	70.112	1.9581	0.12631	91.616	130.55	32.381
1	7	293.95	-54.86	71.579	1.984	0.12798	91.614	130.31	32.37
1	7.5	294.45	-60.328	70.431	1.9706	0.12712	91.406	128.23	32.376
1	8	294.95	-58.382	70.282	1.9817	0.12784	92.965	128.74	32.376
1	8.5	295.45	-56.254	70.704	2.0069	0.12946	95.532	130.73	32.384
1	9	295.95	-54.553	71.057	2.0251	0.13063	98.018	130.69	32.387
1	9.5	296.45	-52.837	71.441	2.0527	0.13242	100.34	131	32.395
1	10	296.95	-54.983	71.927	2.1092	0.13606	102.19	132.69	32.396
1	10.5	297.45	-58.907	73.257	2.1674	0.13982	104.41	136.59	32.396
1	11	297.95	-45.727	75.163	2.2269	0.14365	106.88	142.01	32.388
1	11.5	298.45	-33.516	75.574	2.1524	0.13885	109.89	144.06	32.389
1	12	298.95	-24.095	75.638	2.0677	0.13338	111.27	145.56	32.394
1	12.5	299.45	-16.846	75.221	1.9691	0.12702	110.37	146.29	32.396
1	13	299.95	-11.231	127.12	2.5197	0.16254	102.89	165.18	32.407
1	13.5	300.45	-7.5953	117.03	2.473	0.15953	103.72	164.02	32.401
1	14	300.95	-4.7499	99.922	2.3557	0.15196	105.47	160.56	32.411
1	14.5	301.45	-3.1875	82.817	2.2383	0.14439	107.23	157.1	32.403
1	15	301.95	-1.8689	65.711	2.1209	0.13682	108.98	153.64	32.415
1	15.5	302.45	-0.94136	48.606	2.0036	0.12925	110.73	150.17	32.405
1	16	302.95	-0.72285	31.5	1.8862	0.12168	112.49	146.71	32.42
1	16.5	303.45	-0.45931	22.772	1.7763	0.11459	112.38	143.66	32.421
1	0	303.95	-0.26518	46.702	1.6956	0.10938	105.03	142.18	32.423
1	0.5	304.45	-2.924	64.566	1.6901	0.10902	99.077	142.02	32.425
1	1	304.95	-17.407	68.771	1.8536	0.11957	96.288	144.79	32.424
1	1.5	305.45	-31.708	71.467	2.0205	0.13034	95.823	146.09	32.426
1	2	305.95	-42.183	73.174	2.1895	0.14124	96.88	146.43	32.42
1	2.5	306.45	-48.704	74.262	2.0917	0.13493	96.791	149.8	32.43
1	3	306.95	-53.417	74.617	2.0835	0.1344	97.487	149.2	32.426
1	3.5	307.45	-57.215	73.729	2.2485	0.14504	99.623	141.52	32.439
1	4	307.95	-60.677	75.413	2.3433	0.15116	100.96	138.07	32.434
1	4.5	308.45	-61.429	77.562	2.3848	0.15384	101.76	138.48	32.435
1	5	308.95	-59.132	77.577	2.304	0.14862	101.54	149.02	32.442
1	5.5	309.45	-56.944	74.785	2.2365	0.14427	100.54	150.26	32.443
1	6	309.95	-55.063	70.393	2.1768	0.14042	99.098	146.21	32.442
1	6.5	310.45	-53.108	71.352	2.1685	0.13989	97.241	147.47	32.451
1	7	310.95	-54.266	72.793	2.1477	0.13854	94.84	147.26	32.451
1	7.5	311.45	-60.583	74.355	2.0807	0.13422	91.033	141.81	32.454
1	8	311.95	-58.57	70.022	2.0527	0.13242	89.721	139.72	32.456
1	8.5	312.45	-56.575	62.704	2.0445	0.13189	89.673	139.34	32.455
1	9	312.95	-54.843	55.386	2.0363	0.13136	89.625	138.96	32.454
1	9.5	313.45	-52.996	48.068	2.0281	0.13083	89.576	138.58	32.446
1	10	313.95	-53.968	40.75	2.0199	0.1303	89.528	138.19	32.458
1	10.5	314.45	-59.269	33.431	2.0117	0.12977	89.479	137.81	32.47
1	11	314.95	-45.763	26.113	2.0035	0.12924	89.431	137.43	32.467
1	11.5	315.45	-33.476	18.795	1.9953	0.12871	89.383	137.05	32.469
1	12	315.95	-24.048	27.77	1.8842	0.12155	85.917	134.47	32.476
1	12.5	316.45	-16.829	59.153	1.6316	0.10525	77.75	128.86	32.472
1	13	316.95	-11.51	70.52	1.6507	0.10648	74.117	131.91	32.475
1	13.5	317.45	-7.631	72.242	1.7893	0.11542	72.605	138.77	32.478
1	14	317.95	-4.9684	61.446	1.7308	0.11165	71.864	139.51	32.485
1	14.5	318.45	-3.2166	50.65	1.6723	0.10788	71.123	140.24	32.474
1	15	318.95	-1.9796	39.855	1.6138	0.1041	70.382	140.98	32.486
1	15.5	319.45	-1.2902	91.035	1.9317	0.12461	70.864	145.65	32.492
1	16	319.95	-0.83726	176.47	2.4873	0.16045	73.008	151.93	32.479
1	16.5	320.45	-0.71065	158.62	2.4351	0.15708	73.761	151.27	32.473
2	0	19.813	-0.17722	64.351	0.22812	0.034829	4.4055	86.701	25.402
2	0.5	20.313	-5.9059	64.487	0.23853	0.036419	4.6565	89.791	25.391
2	1	20.813	-22.824	64.587	0.26961	0.041165	4.7634	92.289	25.404
2	1.5	21.313	-37.651	64.607	0.3458	0.052797	4.5562	93.496	25.391
2	2	21.813	-49.052	64.83	0.3998	0.061042	4.6006	94.345	25.387
2	2.5	22.313	-55.71	65.294	0.42745	0.065264	4.9439	94.77	25.391
2	3	22.813	-60.694	65.308	0.44883	0.068528	5.3251	95.867	25.38
2	3.5	23.313	-60.79	65.051	0.46642	0.071213	5.7291	97.367	25.389
2	4	23.813	-58.852	64.897	0.45015	0.068729	5.5015	97.528	25.393
2	4.5	24.313	-56.829	64.773	0.42421	0.064769	5.0934	97.305	25.404
2	5	24.813	-55.162	64.857	0.4038	0.061653	4.9202	95.897	25.396
2	5.5	25.313	-53.632	64.952	0.38412	0.058649	4.7656	94.445	25.38
2	6	25.813	-52.175	64.984	0.3679	0.056171	4.6061	93.623	25.385
2	6.5	26.313	-59.118	64.873	0.35571	0.054311	4.4886	94.03	25.385
2	7	26.813	-59.38	64.283	0.35695	0.0545	4.5109	98.509	25.378
2	7.5	27.313	-57.662	63.636	0.35871	0.054768	4.4709	102.51	25.379
2	8	27.813	-56.138	62.882	0.3614	0.05518	4.3173	105.62	25.38
2	8.5	28.313	-54.825	62.419	0.36146	0.055188	4.1904	106.47	25.381
2	9	28.813	-53.246	62.338	0.35805	0.054668	4.0986	104.35	25.379
2	9.5	29.313	-52.229	62.445	0.35641	0.054417	4.0342	100.33	25.372
2	10	29.813	-58.227	62.738	0.35649	0.054429	3.9966	94.456	25.372
2	10.5	30.313	-54.627	62.341	0.33225	0.050728	4.6293	93.916	25.366
2	11	30.813	-40.985	61.48	0.29159	0.04452	5.7148	96.979	25.368
2	11.5	31.313	-29.773	61.204	0.2624	0.040063	6.9435	98.178	25.369
2	12	31.813	-21.392	61.264	0.2398	0.036612	8.2546	98.305	25.359
2	12.5	32.313	-14.873	60.985	0.2207	0.033696	8.2716	97.819	25.365
2	13	32.813	-10.373	60.546	0.20327	0.031035	7.6708	97.042	25.371
2	13.5	33.313	-6.6507	60.204	0.19212	0.029333	7.1253	96.496	25.376
2	14	33.813	-4.3787	59.907	0.18378	0.02806	6.6046	96.054	25.371
2	14.5	34.313	-2.6743	59.809	0.18427	0.028135	6.0217	95.613	25.37
2	15	34.813	-1.3939	59.803	0.18884	0.028832	5.4102	95.172	25.364
2	15.5	35.313	-0.84042	60.005	0.19944	0.030451	4.969	95.086	25.372
2	16	35.813	-0.44269	60.306	0.21292	0.032509	4.6091	95.17	25.369
2	16.5	36.313	-0.30198	60.247	0.22145	0.033812	4.3468	95.761	25.365
2	0	36.813	-0.24476	60.027	0.22777	0.034776	4.1283	96.579	25.364
2	0.5	37.313	-7.0906	60.04	0.27293	0.041671	4.3056	96.989	25.367
2	1	37.813	-24.006	60.159	0.3356	0.05124	4.6612	97.216	25.362
2	1.5	38.313	-38.585	60.429	0.41225	0.062943	4.8885	97.701	25.361
2	2	38.813	-49.143	60.766	0.49501	0.075579	5.0598	98.297	25.361
2	2.5	39.313	-55.432	60.543	0.55923	0.085384	6.1028	98.702	25.361
2	3	39.813	-60.181	60.107	0.61638	0.09411	7.478	99.034	25.352
2	3.5	40.313	-61.369	59.86	0.63078	0.096308	8.1547	99.833	25.356
2	4	40.813	-59.235	59.684	0.62884	0.096012	8.5648	100.81	25.358
2	4.5	41.313	-57.473	59.517	0.61634	0.094104	8.4203	101.42	25.363
2	5	41.813	-55.455	59.354	0.59956	0.091541	8.0508	101.88	25.356
2	5.5	42.313	-53.978	59.639	0.574	0.08764	7.6257	102.08	25.356
2	6	42.813	-52.604	60.126	0.54447	0.08313	7.1755	102.18	25.351
2	6.5	43.313	-56.162	60.252	0.53837	0.0822	6.8256	102.15	25.351
2	7	43.813	-60.095	60.221	0.54248	0.082826	6.5192	102.06	25.349
2	7.5	44.313	-58.429	59.879	0.53969	0.082401	6.356	102.96	25.351
2	8	44.813	-56.823	59.405	0.53401	0.081534	6.253	104.27	25.351
2	8.5	45.313	-55.321	59.441	0.52668	0.080414	6.191	105.1	25.349
2	9	45.813	-54.023	59.718	0.51857	0.079176	6.1483	105.71	25.352
2	9.5	46.313	-52.585	59.907	0.52485	0.080135	5.9664	105.48	25.336
2	10	46.813	-54.917	60.053	0.53814	0.082164	5.7166	104.85	25.34
2	10.5	47.313	-56.11	60.286	0.51757	0.079024	6.4575	104.79	25.349
2	11	47.813	-41.791	60.559	0.48076	0.073402	7.6739	104.99	25.347
2	11.5	48.313	-30.593	60.509	0.45021	0.068738	8.8593	105.76	25.336
2	12	48.813	-21.929	60.319	0.42239	0.064491	10.031	106.77	25.348
2	12.5	49.313	-15.613	60.727	0.41605	0.063523	9.7901	107.22	25.324
2	13	49.813	-10.509	61.383	0.41867	0.063923	8.9594	107.44	25.331
2	13.5	50.313	-6.8589	62.112	0.41227	0.062946	8.0596	107.79	25.347
2	14	50.813	-4.3956	62.864	0.40296	0.061524	7.1376	108.18	25.33
2	14.5	51.313	-2.6574	62.127	0.40643	0.062054	6.8362	109.36	25.335
2	15	51.813	-1.5214	61.127	0.41215	0.062928	6.644	110.67	25.329
2	15.5	52.313	-1.074	61.516	0.41627	0.063556	6.2076	112.31	25.343
2	16	52.813	-0.40423	62.088	0.42017	0.064152	5.7389	114	25.336
2	16.5	53.313	-0.42205	62.851	0.42807	0.065358	5.4662	114.04	25.332
2	0	53.813	-0.15752	63.575	0.43722	0.066756	5.2034	113.97	25.342
2	0.5	54.313	-7.2857	63.589	0.46175	0.070501	4.9419	113.54	25.333
2	1	54.813	-24.247	63.479	0.49834	0.076087	4.7899	113.4	25.33
2	1.5	55.313	-39.096	62.795	0.59085	0.090211	5.1467	114.6	25.345
2	2	55.813	-48.93	62.339	0.67062	0.10239	5.532	115.47	25.335
2	2.5	56.313	-55.421	62.56	0.71228	0.10875	6.0025	115.35	25.332
2	3	56.813	-59.886	62.874	0.74421	0.11363	6.3636	115.07	25.328
2	3.5	57.313	-61.498	63.369	0.75699	0.11558	6.5093	114.47	25.325
2	4	57.813	-59.387	63.367	0.74175	0.11325	6.584	114.33	25.335
2	4.5	58.313	-57.401	62.759	0.69248	0.10573	6.5726	114.74	25.338
2	5	58.813	-55.925	62.475	0.65608	0.10017	6.3449	115.23	25.326
2	5.5	59.313	-54.21	62.478	0.6311	0.096357	5.9257	115.78	25.329
2	6	59.813	-52.762	62.853	0.61785	0.094333	5.6847	115.64	25.332
2	6.5	60.313	-55.013	63.465	0.61209	0.093455	5.5577	115.05	25.342
2	7	60.813	-60.46	63.621	0.60425	0.092257	5.4588	113.86	25.323
2	7.5	61.313	-58.565	63.603	0.5956	0.090937	5.3708	112.44	25.321
2	8	61.813	-57.152	62.769	0.58244	0.088928	5.2778	114.64	25.324
2	8.5	62.313	-55.595	61.777	0.56841	0.086786	5.1839	117.54	25.32
2	9	62.813	-54.331	62.895	0.5472	0.083547	5.1593	114.18	25.318
2	9.5	63.313	-52.887	64.245	0.52565	0.080256	5.1431	110.04	25.321
2	10	63.813	-52.874	64.54	0.52656	0.080396	5.1251	105.76	25.323
2	10.5	64.313	-53.219	64.808	0.51649	0.078859	5.438	101.64	25.324
2	11	64.813	-39.457	64.945	0.45324	0.069202	7.3535	98.332	25.322
2	11.5	65.313	-28.797	64.991	0.40508	0.061848	8.7304	98.565	25.316
2	12	65.813	-20.811	64.846	0.3881	0.059255	8.9938	106.11	25.321
2	12.5	66.313	-14.634	64.475	0.36881	0.05631	9.0236	108.61	25.314
2	13	66.813	-9.5642	63.852	0.34696	0.052974	8.7936	105.5	25.311
2	13.5	67.313	-6.2548	63.574	0.32759	0.050017	8.1669	102.6	25.315
2	14	67.813	-4.1104	63.538	0.30998	0.047328	7.2604	99.865	25.322
2	14.5	68.313	-2.4464	63.323	0.29568	0.045145	6.4282	97.735	25.318
2	15	68.813	-1.4764	63.029	0.28282	0.043181	5.6283	95.869	25.316
2	15.5	69.313	-0.88357	62.425	0.28472	0.043472	5.0954	95.579	25.319
2	16	69.813	-0.46426	61.74	0.29051	0.044356	4.6328	95.703	25.316
2	16.5	70.313	-0.32168	61.533	0.29536	0.045096	4.4659	94.57	25.309
2	0	70.813	-0.16409	61.415	0.30003	0.04581	4.3535	93.206	25.314
2	0.5	71.313	-7.6122	61.511	0.3456	0.052766	4.556	93.063	25.325
2	1	71.813	-24.719	61.634	0.3962	0.060492	4.7973	93.071	25.31
2	1.5	72.313	-39.342	60.913	0.47761	0.072923	4.7699	92.454	25.323
2	2	72.813	-49.375	60.141	0.56087	0.085635	4.7264	91.8	25.319
2	2.5	73.313	-55.84	60.105	0.5897	0.090036	5.2885	91.221	25.311
2	3	73.813	-60.582	60.111	0.61547	0.093971	5.8846	90.645	25.319
2	3.5	74.313	-61.097	59.929	0.61277	0.093558	6.0507	88.809	25.308
2	4	74.813	-59.205	59.738	0.60858	0.092919	6.1945	86.906	25.32
2	4.5	75.313	-57.297	60.899	0.59653	0.091079	6.0701	86.325	25.32
2	5	75.813	-55.603	62.123	0.58409	0.089179	5.9276	85.884	25.316
2	5.5	76.313	-53.993	61.263	0.58049	0.08863	5.6563	91.105	25.319
2	6	76.813	-52.628	60.424	0.57661	0.088038	5.3884	96.133	25.306
2	6.5	77.313	-56.738	60.425	0.56146	0.085724	5.256	93.268	25.319
2	7	77.813	-60.295	60.497	0.54632	0.083413	5.1226	90.385	25.309
2	7.5	78.313	-58.501	62.363	0.53161	0.081167	4.9644	87.035	25.316
2	8	78.813	-56.991	63.797	0.51563	0.078727	4.8158	83.781	25.312
2	8.5	79.313	-55.459	62.984	0.49304	0.075278	4.7173	81.022	25.315
2	9	79.813	-54.091	62.206	0.47421	0.072404	4.6423	78.67	25.313
2	9.5	80.313	-52.694	61.544	0.46749	0.071377	4.6431	77.633	25.316
2	10	80.813	-53.487	61.323	0.46024	0.07027	4.8504	76.9	25.315
2	10.5	81.313	-56.11	62.287	0.45159	0.06895	5.6115	76.986	25.307
2	11	81.813	-42.098	63.061	0.42568	0.064994	6.5055	76.365	25.31
2	11.5	82.313	-30.733	63.502	0.36958	0.056428	7.6317	74.508	25.309
2	12	82.813	-21.992	63.446	0.3303	0.050431	8.2761	74.18	25.308
2	12.5	83.313	-15.574	62.855	0.30919	0.047207	8.4005	75.503	25.312
2	13	83.813	-10.677	62.325	0.29581	0.045165	8.2306	76.726	25.315
2	13.5	84.313	-7.1413	61.844	0.28843	0.044038	7.8332	77.871	25.309
2	14	84.813	-4.4106	61.66	0.27833	0.042496	7.2755	79.474	25.305
2	14.5	85.313	-2.8216	61.66	0.26656	0.040698	6.6186	81.362	25.306
2	15	85.813	-1.528	61.717	0.25356	0.038714	6.0294	80.303	25.308
2	15.5	86.313	-0.87231	61.803	0.23996	0.036638	5.4732	77.804	25.306
2	16	86.813	-0.47927	61.698	0.23287	0.035555	5.0723	75.567	25.307
2	16.5	87.313	-0.16596	61.523	0.22817	0.034837	4.7288	73.428	25.306
2	0	87.813	-0.25977	61.457	0.2382	0.036369	4.4064	70.878	25.307
2	0.5	88.313	-7.5821	61.422	0.25242	0.03854	4.09	68.212	25.307
2	1	88.813	-24.671	61.255	0.33436	0.051051	4.2082	63.204	25.305
2	1.5	89.313	-39.327	61.06	0.43067	0.065755	4.4186	57.7	25.305
2	2	89.813	-49.177	61.565	0.49871	0.076144	4.8909	57.212	25.307
2	2.5	90.313	-55.209	62.185	0.56211	0.085824	5.4062	57.549	25.305
2	3	90.813	-59.854	61.857	0.59098	0.090232	6.2154	57.893	25.303
2	3.5	91.313	-61.552	61.457	0.61727	0.094246	7.0464	58.238	25.304
2	4	91.813	-59.401	61.243	0.59935	0.091509	7.0528	59.978	25.302
2	4.5	92.313	-57.546	61.039	0.5804	0.088616	7.0376	61.73	25.295
2	5	92.813	-55.961	61.343	0.56009	0.085516	6.8017	61.744	25.307
2	5.5	93.313	-54.289	61.649	0.53947	0.082367	6.5587	61.791	25.307
2	6	93.813	-52.738	61.989	0.51424	0.078515	6.2127	62.317	25.31
2	6.5	94.313	-54.241	62.219	0.49383	0.075399	5.9208	62.777	25.304
2	7	94.813	-60.594	61.758	0.50367	0.076901	5.9688	62.824	25.303
2	7.5	95.313	-58.754	61.527	0.50857	0.077649	5.9412	62.923	25.301
2	8	95.813	-57.212	62.323	0.49138	0.075025	5.5751	63.252	25.299
2	8.5	96.313	-55.595	62.607	0.47961	0.073227	5.2871	64.035	25.301
2	9	96.813	-54.491	61.537	0.48213	0.073612	5.205	66.014	25.297
2	9.5	97.313	-53.053	60.816	0.47972	0.073244	5.18	66.757	25.295
2	10	97.813	-52.325	60.904	0.46585	0.071127	5.2877	64.626	25.307
2	10.5	98.313	-49.895	61.063	0.43784	0.066851	5.9938	63.229	25.296
2	11	98.813	-37.419	61.361	0.38143	0.058238	7.9019	63.303	25.304
2	11.5	99.313	-26.87	61.794	0.33016	0.05041	9.017	64.835	25.298
2	12	99.813	-19.187	62.444	0.28719	0.043849	8.8528	68.718	25.304
2	12.5	100.313	-13.418	62.309	0.25372	0.038739	8.494	70.3	25.304
2	13	100.813	-9.1684	61.294	0.23091	0.035256	7.917	69.301	25.301
2	13.5	101.313	-5.8674	60.843	0.22136	0.033797	7.3521	68.174	25.304
2	14	101.813	-3.466	60.961	0.22521	0.034386	6.7992	66.917	25.299
2	14.5	102.313	-2.1302	61.017	0.22174	0.033855	6.3555	64.919	25.299
2	15	102.813	-1.2832	61.019	0.21178	0.032335	6.0083	62.265	25.3
2	15.5	103.313	-0.72316	60.921	0.20501	0.031301	5.746	59.846	25.296
2	16	103.813	-0.44081	60.748	0.2007	0.030643	5.5494	57.608	25.301
2	16.5	104.313	-0.30198	61.013	0.19588	0.029907	5.1283	55.405	25.304
2	0	104.813	-0.07685	61.586	0.19071	0.029117	4.5488	53.224	25.296
2	0.5	105.313	-8.1562	62.429	0.23616	0.036057	4.5508	51.147	25.299
2	1	105.813	-25.202	63.419	0.30957	0.047266	4.874	49.127	25.301
2	1.5	106.313	-40.04	63.7	0.39014	0.059568	4.8479	47.389	25.299
2	2	106.813	-50.439	63.756	0.47299	0.072217	4.7109	45.741	25.3
2	2.5	107.313	-56.904	63.298	0.52529	0.080202	5.209	44.755	25.297
2	3	107.813	-61.024	62.768	0.57331	0.087533	5.7961	43.862	25.298
2	3.5	108.313	-60.548	62.721	0.56653	0.086498	6.4235	43.453	25.303
2	4	108.813	-58.624	62.682	0.55739	0.085103	7.041	43.081	25.298
2	4.5	109.313	-56.568	62.477	0.54157	0.082687	7.4451	43.085	25.301
2	5	109.813	-54.746	62.215	0.52463	0.080102	7.6966	43.109	25.301
2	5.5	110.313	-53.179	61.565	0.4999	0.076325	6.8736	43.268	25.298
2	6	110.813	-52.912	61.016	0.4816	0.073531	6.1411	43.47	25.294
2	6.5	111.313	-60.236	61.014	0.49768	0.075986	5.8916	43.902	25.301
2	7	111.813	-59.078	60.939	0.50555	0.077189	5.6653	44.24	25.299
2	7.5	112.313	-57.563	60.553	0.47868	0.073085	5.5378	44.177	25.3
2	8	112.813	-56.038	60.316	0.4539	0.069302	5.3694	44.114	25.294
2	8.5	113.313	-54.529	60.68	0.43758	0.06681	5.0364	44.053	25.297
2	9	113.813	-53.451	60.894	0.42557	0.064976	4.77	44.567	25.295
2	9.5	114.313	-51.932	60.61	0.42797	0.065343	4.726	47.003	25.293
2	10	114.813	-59.312	60.324	0.4269	0.06518	4.7643	48.67	25.295
2	10.5	115.313	-55.043	60.032	0.41506	0.063372	5.0579	47.945	25.294
2	11	115.813	-41.017	59.858	0.39453	0.060238	5.7039	47.08	25.295
2	11.5	116.313	-29.995	60.066	0.34604	0.052834	7.4833	45.76	25.295
2	12	116.813	-21.363	60.321	0.30653	0.046801	8.7275	44.691	25.295
2	12.5	117.313	-15.177	60.721	0.29471	0.044997	8.3188	44.391	25.295
2	13	117.813	-10.135	61.006	0.28494	0.043505	7.8931	43.852	25.295
2	13.5	118.313	-6.5737	60.996	0.28047	0.042822	7.4233	42.689	25.297
2	14	118.813	-4.1996	60.835	0.28107	0.042914	6.9321	41.827	25.295
2	14.5	119.313	-2.5298	60.34	0.29296	0.04473	6.3937	41.632	25.296
2	15	119.813	-1.3911	60.132	0.30444	0.046483	5.8436	41.297	25.295
2	15.5	120.313	-0.98769	60.565	0.315	0.048095	5.2675	40.649	25.295
2	16	120.813	-0.41548	60.971	0.32346	0.049387	4.8163	39.955	25.298
2	16.5	121.313	-0.34888	61.324	0.32781	0.050051	4.61	39.168	25.295
2	0	121.813	-0.24007	61.455	0.34209	0.05223	4.4768	38.757	25.296
2	0.5	122.313	-7.933	61.236	0.37201	0.056799	4.4589	38.941	25.298
2	1	122.813	-25.468	61.174	0.43951	0.067106	4.5773	39.355	25.296
2	1.5	123.313	-39.802	61.326	0.558	0.085196	4.8805	40.082	25.294
2	2	123.813	-49.615	61.315	0.64717	0.09881	5.524	40.811	25.294
2	2.5	124.313	-55.749	61.123	0.7033	0.10738	6.5508	41.543	25.297
2	3	124.813	-60.335	61.248	0.74542	0.11381	7.4693	41.297	25.295
2	3.5	125.313	-61.26	61.686	0.77372	0.11813	8.2811	40.087	25.297
2	4	125.813	-59.418	61.765	0.78338	0.11961	8.6695	39.269	25.295
2	4.5	126.313	-57.544	61.566	0.77864	0.11888	8.7311	38.753	25.3
2	5	126.813	-55.83	61.266	0.75864	0.11583	8.6201	38.174	25.295
2	5.5	127.313	-54.214	60.901	0.729	0.11131	8.4001	37.556	25.303
2	6	127.813	-52.739	61.046	0.70329	0.10738	8.176	37.396	25.299
2	6.5	128.313	-54.704	61.48	0.67981	0.10379	7.9495	37.496	25.295
2	7	128.813	-60.528	61.862	0.66624	0.10172	7.5255	36.237	25.294
2	7.5	129.313	-58.704	62.22	0.6571	0.10033	7.0132	34.37	25.295
2	8	129.813	-57.335	61.795	0.64005	0.097723	6.8304	33.371	25.289
2	8.5	130.313	-55.6	61.127	0.62055	0.094747	6.749	32.639	25.296
2	9	130.813	-54.402	61.029	0.59919	0.091486	6.8312	31.902	25.292
2	9.5	131.313	-53.153	61.076	0.57736	0.088153	6.955	31.164	25.281
2	10	131.813	-52.397	61.769	0.56824	0.086759	6.8776	31.01	25.295
2	10.5	132.313	-49.878	62.593	0.56166	0.085756	6.7597	30.974	25.285
2	11	132.813	-36.807	61.615	0.49546	0.075648	8.6217	31.022	25.294
2	11.5	133.313	-26.721	60.475	0.42391	0.064723	10.662	31.077	25.288
2	12	133.813	-18.848	60.398	0.40709	0.062155	10.454	30.962	25.291
2	12.5	134.313	-13.122	60.401	0.39434	0.060209	10.08	30.835	25.297
2	13	134.813	-8.7885	60.422	0.37703	0.057565	9.3484	29.177	25.289
2	13.5	135.313	-5.6171	60.445	0.35945	0.054881	8.5956	27.427	25.29
2	14	135.813	-3.6524	61.552	0.35991	0.054951	7.316	29.371	25.296
2	14.5	136.313	-2.1056	62.611	0.36107	0.055129	6.0643	33.725	25.282
2	15	136.813	-1.1762	61.574	0.36061	0.055059	5.9258	87.565	25.291
2	15.5	137.313	-0.66279	60.591	0.36029	0.055009	5.774	136.38	25.293
2	16	137.813	-0.49978	60.406	0.36205	0.055279	5.4254	110.96	25.289
2	16.5	138.313	-0.25337	60.265	0.36383	0.05555	5.0891	85.793	25.283
2	0	138.813	-0.2618	60.698	0.36578	0.055848	4.9137	63.918	25.29
2	0.5	139.313	-8.2816	61.054	0.37594	0.057399	4.7608	45.115	25.288
2	1	139.813	-25.506	60.76	0.45472	0.069427	4.7965	52.026	25.29
2	1.5	140.313	-40.462	60.511	0.53274	0.08134	4.8933	58.805	25.281
2	2	140.813	-50.776	60.575	0.60536	0.092427	5.4245	64.652	25.288
2	2.5	141.313	-57.068	60.66	0.67167	0.10255	5.9253	70.052	25.285
2	3	141.813	-61.377	60.86	0.70055	0.10696	6.2461	72.795	25.284
2	3.5	142.313	-60.652	60.916	0.71856	0.10971	6.5026	75.883	25.293
2	4	142.813	-58.613	60.305	0.68634	0.10479	6.4618	80.566	25.279
2	4.5	143.313	-56.831	59.914	0.6557	0.10011	6.3882	85.248	25.294
2	5	143.813	-55.211	60.589	0.63274	0.096608	6.1559	89.926	25.29
2	5.5	144.313	-53.571	61.107	0.61191	0.093427	5.914	94.61	25.282
2	6	144.813	-52.31	61.025	0.59919	0.091485	5.6353	99.317	25.288
2	6.5	145.313	-58.893	60.867	0.59181	0.090359	5.4556	102.46	25.278
2	7	145.813	-59.816	60.463	0.6014	0.091823	5.5907	100.61	25.289
2	7.5	146.313	-58	60.187	0.60165	0.09186	5.6285	97.387	25.285
2	8	146.813	-56.634	60.306	0.57303	0.087491	5.3655	89.915	25.282
2	8.5	147.313	-55.115	60.401	0.54838	0.083727	5.1513	84.768	25.277
2	9	147.813	-53.585	60.425	0.53516	0.081709	5.0775	86.314	25.289
2	9.5	148.313	-52.336	60.433	0.52586	0.080289	5.0346	87.471	25.295
2	10	148.813	-55.959	60.397	0.52701	0.080464	5.0746	87.586	25.293
2	10.5	149.313	-54.62	60.292	0.51378	0.078445	5.6221	87.885	25.281
2	11	149.813	-40.5	60.012	0.46442	0.070908	7.445	88.647	25.278
2	11.5	150.313	-29.382	59.764	0.42286	0.064563	8.8738	89.196	25.283
2	12	150.813	-21.15	59.602	0.40155	0.061309	9.2805	89.19	25.279
2	12.5	151.313	-14.639	59.619	0.38453	0.05871	9.364	89.115	25.289
2	13	151.813	-9.775	60.142	0.37967	0.057969	8.5317	88.846	25.275
2	13.5	152.313	-6.3291	60.587	0.37378	0.05707	7.7182	88.709	25.286
2	14	152.813	-4.1696	60.831	0.36519	0.055758	6.9534	88.912	25.285
2	14.5	153.313	-2.5385	60.939	0.3639	0.055561	6.3413	89.157	25.28
2	15	153.813	-1.4011	60.746	0.3788	0.057835	6.0678	89.496	25.278
2	15.5	154.313	-0.71432	60.703	0.38979	0.059513	5.7936	89.551	25.276
2	16	154.813	-0.39859	60.959	0.3929	0.059989	5.518	89.036	25.276
2	16.5	155.313	-0.19435	61.362	0.39452	0.060236	5.1459	88.705	25.282
2	0	155.813	-0.19435	62.016	0.39357	0.06009	4.6079	88.693	25.271
2	0.5	156.313	-8.498	61.94	0.42716	0.065219	4.3936	88.898	25.277
2	1	156.813	-25.7	60.949	0.50398	0.076949	4.5844	89.377	25.279
2	1.5	157.313	-40.416	70.556	0.6419	0.098007	4.8675	92.649	25.283
2	2	157.813	-50.006	87.929	0.81588	0.12457	5.2735	97.57	25.27
2	2.5	158.313	-56.281	71.468	0.73335	0.11197	5.7764	90.753	25.282
2	3	158.813	-60.866	55.007	0.65082	0.099368	6.2792	83.937	25.283
2	3.5	159.313	-61.078	55.005	0.69182	0.10563	6.893	86.827	25.272
2	4	159.813	-58.668	58.776	0.76115	0.11621	7.5322	91.942	25.283
2	4.5	160.313	-56.694	59.786	0.74317	0.11347	7.5991	92.049	25.285
2	5	160.813	-55.026	60.098	0.70307	0.10735	7.5211	90.888	25.289
2	5.5	161.313	-53.62	60.781	0.68667	0.10484	6.9453	91.599	25.273
2	6	161.813	-51.973	61.555	0.67607	0.10322	6.2475	92.77	25.277
2	6.5	162.313	-59.357	61.824	0.70068	0.10698	6.2792	93.36	25.284
2	7	162.813	-59.684	62.008	0.73115	0.11163	6.4322	93.854	25.277
2	7.5	163.313	-58.153	61.559	0.71262	0.1088	6.1705	94.717	25.27
2	8	163.813	-56.534	61.056	0.68996	0.10534	5.874	95.611	25.278
2	8.5	164.313	-55.283	61.348	0.67863	0.10361	5.76	96.098	25.271
2	9	164.813	-53.789	61.68	0.66778	0.10196	5.657	96.563	25.277
2	9.5	165.313	-52.61	62.352	0.6546	0.099946	5.8011	96.725	25.284
2	10	165.813	-54.846	62.888	0.64021	0.097749	6.0073	97.35	25.283
2	10.5	166.313	-55.204	62.263	0.61548	0.093972	6.7456	101.94	25.275
2	11	166.813	-40.847	61.726	0.58795	0.08977	7.6604	105.27	25.273
2	11.5	167.313	-30.034	61.645	0.54587	0.083344	9.4964	101.98	25.271
2	12	167.813	-21.273	61.652	0.50707	0.07742	10.778	98.528	25.276
2	12.5	168.313	-15.086	61.989	0.48049	0.073361	9.9989	94.453	25.273
2	13	168.813	-10.282	62.304	0.45732	0.069824	9.266	92.509	25.282
2	13.5	169.313	-6.6542	62.568	0.44278	0.067604	8.6484	95.937	25.275
2	14	169.813	-4.0422	62.412	0.43496	0.06641	8.1404	97.928	25.271
2	14.5	170.313	-2.5047	61.541	0.43853	0.066956	7.8182	97.481	25.275
2	15	170.813	-1.4104	61.122	0.43752	0.066801	7.3553	97.229	25.272
2	15.5	171.313	-0.72744	61.369	0.42976	0.065616	6.6854	97.266	25.277
2	16	171.813	-0.4979	61.666	0.42528	0.064932	6.0536	97.012	25.271
2	16.5	172.313	-0.22152	62.024	0.42476	0.064853	5.4676	96.408	25.282
2	0	172.813	-0.3049	62.045	0.43276	0.066074	4.9688	95.839	25.272
2	0.5	173.313	-8.676	61.76	0.44849	0.068476	4.5493	95.303	25.278
2	1	173.813	-26.052	61.286	0.50465	0.077051	4.7081	96.282	25.277
2	1.5	174.313	-40.502	60.672	0.59043	0.090148	5.2904	98.372	25.283
2	2	174.813	-50.234	60.467	0.65652	0.10024	5.8914	99.463	25.272
2	2.5	175.313	-56.46	60.543	0.70898	0.10825	6.5053	99.861	25.288
2	3	175.813	-60.912	61.058	0.72792	0.11114	6.7895	98.57	25.278
2	3.5	176.313	-60.898	61.853	0.72542	0.11076	6.8628	96.197	25.283
2	4	176.813	-59.248	61.869	0.70559	0.10773	6.8345	94.762	25.277
2	4.5	177.313	-57.054	61.515	0.67752	0.10345	6.7579	93.771	25.283
2	5	177.813	-55.471	61.5	0.65294	0.099692	6.6216	94.273	25.279
2	5.5	178.313	-53.914	61.613	0.62968	0.096141	6.4625	95.344	25.28
2	6	178.813	-52.571	61.66	0.62462	0.095368	6.239	96.082	25.275
2	6.5	179.313	-56.387	61.688	0.62477	0.095391	5.9969	96.725	25.278
2	7	179.813	-60.208	61.966	0.61743	0.094269	5.9995	96.088	25.271
2	7.5	180.313	-58.624	62.294	0.60857	0.092917	6.0513	95.193	25.271
2	8	180.813	-56.952	63.813	0.57847	0.088322	5.5943	93.864	25.274
2	8.5	181.313	-55.439	65.229	0.54568	0.083315	5.1272	92.519	25.278
2	9	181.813	-53.978	63.666	0.50611	0.077273	5.2186	91.554	25.274
2	9.5	182.313	-52.944	62.48	0.47687	0.07281	5.2876	90.976	25.271
2	10	182.813	-52.796	63.517	0.50862	0.077657	5.2247	92.682	25.278
2	10.5	183.313	-53.64	64.444	0.51388	0.078461	5.8166	94.016	25.278
2	11	183.813	-39.519	65.082	0.45028	0.068749	8.1113	94.383	25.281
2	11.5	184.313	-28.948	65.344	0.40465	0.061783	9.5669	94.775	25.274
2	12	184.813	-20.516	65.136	0.38156	0.058257	9.9712	95.196	25.274
2	12.5	185.313	-14.415	64.611	0.36211	0.055287	9.7893	95.262	25.271
2	13	185.813	-9.6513	63.875	0.3451	0.05269	9.2153	95.091	25.275
2	13.5	186.313	-6.4968	63.776	0.33576	0.051264	8.5247	94.887	25.273
2	14	186.813	-3.9878	63.931	0.32949	0.050307	7.7876	94.67	25.271
2	14.5	187.313	-2.3839	63.802	0.32079	0.048978	7.0528	94.048	25.272
2	15	187.813	-1.3139	63.619	0.31161	0.047577	6.3185	93.349	25.271
2	15.5	188.313	-0.72276	62.932	0.314	0.047942	6.1656	93.542	25.271
2	16	188.813	-0.39391	62.23	0.31725	0.048437	6.0313	93.773	25.271
2	16.5	189.313	-0.31802	61.936	0.33181	0.050661	5.4352	93.668	25.27
2	0	189.813	-0.2618	61.667	0.34901	0.053287	4.8917	93.604	25.277
2	0.5	190.313	-8.9431	61.679	0.39757	0.060702	4.9738	94.03	25.271
2	1	190.813	-26.325	61.71	0.45417	0.069344	5.0845	94.435	25.276
2	1.5	191.313	-40.952	61.87	0.5635	0.086037	5.383	94.707	25.27
2	2	191.813	-50.494	61.922	0.66826	0.10203	5.7144	95.619	25.283
2	2.5	192.313	-56.748	61.527	0.75433	0.11517	6.18	99.146	25.277
2	3	192.813	-61.386	61.254	0.81164	0.12392	6.6001	101.01	25.277
2	3.5	193.313	-60.673	61.376	0.7762	0.11851	6.8735	97.528	25.273
2	4	193.813	-58.773	61.589	0.73926	0.11287	7.0061	94.776	25.276
2	4.5	194.313	-57.183	62.027	0.69854	0.10665	6.7841	93.873	25.27
2	5	194.813	-55.512	62.139	0.65848	0.10054	6.5487	92.943	25.27
2	5.5	195.313	-53.816	61.665	0.61961	0.094602	6.2891	91.966	25.277
2	6	195.813	-52.415	61.309	0.59774	0.091263	6.0149	91.284	25.271
2	6.5	196.313	-56.763	61.13	0.60101	0.091763	5.7189	91.036	25.278
2	7	196.813	-60.159	60.896	0.5949	0.09083	5.5148	92.737	25.265
2	7.5	197.313	-58.365	60.593	0.57671	0.088053	5.4289	96.945	25.276
2	8	197.813	-56.961	60.705	0.56108	0.085667	5.3444	97.879	25.265
2	8.5	198.313	-55.601	61.323	0.54857	0.083756	5.2616	94.833	25.27
2	9	198.813	-54.249	61.278	0.52828	0.080659	5.1622	91.194	25.27
2	9.5	199.313	-53.093	60.581	0.50035	0.076394	5.0463	86.971	25.277
2	10	199.813	-52.58	60.428	0.48859	0.074599	5.4576	86.718	25.265
2	10.5	200.313	-50.951	60.793	0.49225	0.075157	6.3711	90.245	25.269
2	11	200.813	-37.52	60.813	0.4718	0.072036	7.8802	91.577	25.265
2	11.5	201.313	-27.361	60.543	0.43113	0.065826	9.8894	91.067	25.265
2	12	201.813	-19.405	60.636	0.40617	0.062015	10.384	90.659	25.265
2	12.5	202.313	-13.45	61.018	0.39367	0.060106	9.6785	90.332	25.266
2	13	202.813	-9.0677	60.912	0.38425	0.058669	9.3502	90.534	25.271
2	13.5	203.313	-5.797	60.474	0.37693	0.05755	9.278	91.095	25.27
2	14	203.813	-3.584	60.323	0.37473	0.057214	8.7842	91.468	25.271
2	14.5	204.313	-2.0522	60.358	0.37585	0.057385	8.0163	91.72	25.271
2	15	204.813	-1.1828	60.906	0.37797	0.05771	6.9901	91.995	25.264
2	15.5	205.313	-0.59534	61.77	0.38072	0.058128	5.8045	92.285	25.268
2	16	205.813	-0.41264	61.686	0.37771	0.05767	5.1484	92.181	25.264
2	16.5	206.313	-0.24775	61.164	0.37206	0.056807	4.7367	91.896	25.268
2	0	206.813	-0.21309	60.792	0.39269	0.059957	4.6208	92.453	25.272
2	0.5	207.313	-9.2316	60.478	0.42368	0.064688	4.6213	93.342	25.271
2	1	207.813	-26.72	60.62	0.5012	0.076524	4.8826	94.012	25.271
2	1.5	208.313	-41.106	60.931	0.59588	0.09098	5.2401	94.6	25.27
2	2	208.813	-51.326	61.371	0.66556	0.10162	5.8216	95.092	25.272
2	2.5	209.313	-57.424	61.85	0.7275	0.11108	6.4726	95.552	25.27
2	3	209.813	-61.577	61.352	0.74787	0.11419	6.7332	96.015	25.27
2	3.5	210.313	-60.225	60.648	0.75948	0.11596	6.9116	96.477	25.264
2	4	210.813	-58.32	60.496	0.73658	0.11246	6.7246	97.107	25.27
2	4.5	211.313	-56.613	60.446	0.70728	0.10799	6.4698	97.769	25.265
2	5	211.813	-54.937	61.3	0.67603	0.10322	6.1692	98.128	25.27
2	5.5	212.313	-53.536	62.304	0.64445	0.098396	5.861	98.437	25.254
2	6	212.813	-52.088	61.879	0.63742	0.097322	5.5058	98.548	25.271
2	6.5	213.313	-59.487	61.353	0.63212	0.096513	5.1474	98.646	25.266
2	7	213.813	-59.663	61.166	0.63591	0.097092	5.1472	99.542	25.264
2	7.5	214.313	-58.184	60.991	0.63968	0.097667	5.1526	100.45	25.27
2	8	214.813	-56.749	61.339	0.6207	0.094769	4.9113	100.75	25.264
2	8.5	215.313	-55.454	61.664	0.60078	0.091729	4.6867	100.99	25.264
2	9	215.813	-53.842	61.68	0.56725	0.086608	4.7052	100.36	25.264
2	9.5	216.313	-52.595	61.661	0.5395	0.082372	4.734	99.806	25.265
2	10	216.813	-53.437	61.385	0.55455	0.08467	4.839	99.846	25.271
2	10.5	217.313	-54.39	61.196	0.55835	0.08525	5.3164	99.907	25.271
2	11	217.813	-40.276	61.474	0.50165	0.076593	7.7951	100.08	25.267
2	11.5	218.313	-29.291	61.741	0.45181	0.068983	9.7166	100.19	25.257
2	12	218.813	-20.838	61.963	0.4275	0.065271	9.564	100.06	25.271
2	12.5	219.313	-14.45	61.931	0.40391	0.061669	9.4419	99.851	25.264
2	13	219.813	-10.08	61.245	0.38218	0.058352	9.3983	99.414	25.263
2	13.5	220.313	-6.6289	60.899	0.36863	0.056283	9.1849	99.246	25.267
2	14	220.813	-3.9944	61.321	0.37369	0.057055	8.5851	99.691	25.264
2	14.5	221.313	-2.4242	61.681	0.3763	0.057454	7.7794	99.812	25.26
2	15	221.813	-1.2633	61.928	0.37451	0.057181	6.6029	99.352	25.263
2	15.5	222.313	-0.7949	61.978	0.36972	0.05645	5.6397	98.681	25.266
2	16	222.813	-0.34894	61.763	0.36086	0.055096	4.9664	97.723	25.265
2	16.5	223.313	-0.38079	61.517	0.35988	0.054946	4.6497	97.342	25.271
2	0	223.813	-0.20746	61.237	0.36753	0.056116	4.7235	97.591	25.271
2	0.5	224.313	-9.3946	61.136	0.41121	0.062784	4.8851	97.625	25.272
2	1	224.813	-26.637	61.207	0.48902	0.074664	5.1299	97.454	25.27
2	1.5	225.313	-40.959	61.611	0.56782	0.086695	5.5028	97.216	25.271
2	2	225.813	-50.927	62.283	0.6474	0.098847	5.9788	96.923	25.264
2	2.5	226.313	-56.944	61.999	0.69522	0.10615	6.1798	96.353	25.264
2	3	226.813	-61.401	61.166	0.72475	0.11066	6.2224	95.624	25.271
2	3.5	227.313	-60.825	60.93	0.72196	0.11023	6.2348	95.46	25.271
2	4	227.813	-58.908	60.996	0.70279	0.1073	6.2319	95.582	25.271
2	4.5	228.313	-57.113	61.481	0.67325	0.10279	6.0962	95.464	25.26
2	5	228.813	-55.325	62.148	0.63921	0.097595	5.9028	95.241	25.272
2	5.5	229.313	-53.779	61.931	0.61217	0.093466	5.538	94.614	25.274
2	6	229.813	-52.449	61.452	0.5872	0.089655	5.1223	93.866	25.262
2	6.5	230.313	-56.273	61.594	0.597	0.09115	5.0376	94.174	25.267
2	7	230.813	-60.289	61.876	0.61466	0.093847	5.0279	94.72	25.263
2	7.5	231.313	-58.775	61.738	0.59908	0.091469	4.8425	94.54	25.259
2	8	231.813	-57.231	61.541	0.57885	0.08838	4.6324	94.259	25.265
2	8.5	232.313	-55.875	62.166	0.56336	0.086015	4.5356	94.334	25.265
2	9	232.813	-54.276	62.829	0.54817	0.083695	4.4488	94.421	25.259
2	9.5	233.313	-53.236	61.947	0.52878	0.080735	4.4248	93.58	25.271
2	10	233.813	-51.84	61.118	0.50945	0.077783	4.4873	92.822	25.253
2	10.5	234.313	-48.465	61.226	0.49121	0.074998	6.0756	93.518	25.259
2	11	234.813	-35.52	61.372	0.47182	0.072038	7.6133	94.146	25.266
2	11.5	235.313	-25.835	61.868	0.44176	0.067448	8.6791	94.134	25.265
2	12	235.813	-18.462	62.228	0.4136	0.063149	9.4624	94.087	25.267
2	12.5	236.313	-12.514	61.926	0.39476	0.060273	8.8664	93.872	25.258
2	13	236.813	-8.3238	61.612	0.3811	0.058188	8.34	93.847	25.265
2	13.5	237.313	-5.4072	61.261	0.38532	0.058831	8.0534	94.482	25.264
2	14	237.813	-3.1812	61.045	0.38883	0.059367	7.6679	96.228	25.263
2	14.5	238.313	-1.9192	61.221	0.39031	0.059593	6.9977	101.18	25.268
2	15	238.813	-1.0113	61.608	0.39271	0.059959	6.2988	103.54	25.27
2	15.5	239.313	-0.63937	62.486	0.39725	0.060653	5.5335	99.889	25.27
2	16	239.813	-0.18592	62.865	0.40188	0.06136	5.0275	96.405	25.271
2	16.5	240.313	-0.29178	62.487	0.40663	0.062085	4.9152	93.169	25.259
2	0	240.813	-0.19435	62.283	0.42313	0.064605	4.7504	93.503	25.271
2	0.5	241.313	-9.5333	62.276	0.45285	0.069142	4.5264	97.854	25.255
2	1	241.813	-27.009	62.565	0.52385	0.079983	4.6428	99.589	25.262
2	1.5	242.313	-41.782	63.102	0.62951	0.096115	5.0451	99.129	25.271
2	2	242.813	-51.714	62.988	0.70168	0.10713	5.6465	99.063	25.271
2	2.5	243.313	-58.28	62.521	0.75562	0.11537	6.3562	99.213	25.27
2	3	243.813	-61.585	62.002	0.76726	0.11715	6.9482	99.429	25.267
2	3.5	244.313	-59.899	61.463	0.76279	0.11646	7.4953	99.672	25.267
2	4	244.813	-58.055	61.844	0.74521	0.11378	7.6075	99.621	25.271
2	4.5	245.313	-56.355	62.504	0.72368	0.11049	7.5883	99.481	25.27
2	5	245.813	-54.647	62.763	0.67876	0.10363	7.1459	98.818	25.266
2	5.5	246.313	-53.048	62.951	0.62974	0.09615	6.6296	98.063	25.264
2	6	246.813	-52.527	62.253	0.62292	0.095109	6.0914	97.726	25.267
2	6.5	247.313	-60.009	61.502	0.61856	0.094442	5.552	97.414	25.272
2	7	247.813	-59.301	61.869	0.61011	0.093152	5.4606	97.549	25.271
2	7.5	248.313	-57.648	62.242	0.60047	0.09168	5.3727	97.643	25.272
2	8	248.813	-56.25	62.612	0.57411	0.087657	5.2944	97.112	25.272
2	8.5	249.313	-55.055	62.785	0.54957	0.083909	5.1943	96.611	25.258
2	9	249.813	-53.617	61.907	0.53466	0.081632	4.9773	96.263	25.27
2	9.5	250.313	-52.421	61.241	0.52601	0.080311	4.8604	96.11	25.264
2	10	250.813	-55.548	61.433	0.54282	0.082879	5.151	96.749	25.264
2	10.5	251.313	-53.838	61.636	0.54217	0.082779	5.9153	97.181	25.265
2	11	251.813	-39.576	61.871	0.48872	0.074618	8.1113	96.987	25.258
2	11.5	252.313	-28.782	62.058	0.44315	0.067661	9.6012	96.66	25.265
2	12	252.813	-20.861	62.139	0.41482	0.063335	9.5493	96.045	25.257
2	12.5	253.313	-14.534	61.957	0.3962	0.060492	9.4709	95.636	25.267
2	13	253.813	-9.6513	61.352	0.39314	0.060024	9.3501	95.558	25.271
2	13.5	254.313	-6.1127	61.022	0.38876	0.059356	8.926	95.394	25.265
2	14	254.813	-3.985	61.078	0.38254	0.058407	8.078	95.108	25.263
2	14.5	255.313	-2.2143	61.469	0.3797	0.057973	7.0876	95.046	25.264
2	15	255.813	-1.3036	62.263	0.38092	0.058159	5.9256	95.255	25.248
2	15.5	256.313	-0.78986	62.356	0.38069	0.058125	5.3253	95.19	25.268
2	16	256.813	-0.33322	61.848	0.37923	0.057902	5.2083	94.888	25.262
2	16.5	257.313	-0.37363	61.467	0.39027	0.059587	5.0866	95.01	25.266
2	0	257.813	-0.18101	61.175	0.40997	0.062594	4.9618	95.425	25.271
2	0.5	258.313	-9.9855	61.437	0.46075	0.070347	5.0073	95.714	25.253
2	1	258.813	-27.078	62.032	0.53013	0.08094	5.1548	95.926	25.258
2	1.5	259.313	-41.284	62.417	0.62074	0.094776	5.446	97.202	25.268
2	2	259.813	-50.897	62.712	0.7206	0.11002	5.7996	98.941	25.26
2	2.5	260.313	-57.004	62.561	0.79295	0.12107	6.2309	100.59	25.263
2	3	260.813	-61.473	62.288	0.85776	0.13096	6.6836	102.21	25.264
2	3.5	261.313	-60.666	63.033	0.80703	0.12322	6.6414	100.28	25.264
2	4	261.813	-58.774	63.946	0.73709	0.11254	6.5171	97.772	25.271
2	4.5	262.313	-57.008	64.351	0.70184	0.10716	6.3278	96.764	25.265
2	5	262.813	-55.209	64.602	0.66674	0.1018	6.1098	95.76	25.271
2	5.5	263.313	-53.814	63.863	0.62822	0.095918	5.7011	94.59	25.265
2	6	263.813	-52.227	63.333	0.60008	0.091621	5.3324	93.557	25.271
2	6.5	264.313	-56.545	63.501	0.60655	0.09261	5.0974	92.982	25.261
2	7	264.813	-60.074	63.609	0.59823	0.091338	4.8861	92.396	25.271
2	7.5	265.313	-58.605	63.602	0.56169	0.08576	4.7201	91.791	25.251
2	8	265.813	-57.018	63.121	0.53812	0.082161	4.5855	91.486	25.259
2	8.5	266.313	-55.563	62.079	0.52993	0.080911	4.4882	91.537	25.266
2	9	266.813	-54.269	61.546	0.52212	0.079719	4.395	91.777	25.259
2	9.5	267.313	-52.953	61.506	0.51468	0.078583	4.3058	92.201	25.271
2	10	267.813	-52.106	61.724	0.50565	0.077203	4.7188	92.469	25.262
2	10.5	268.313	-49.575	62.146	0.49533	0.075628	5.5318	92.613	25.261
2	11	268.813	-36.562	62.085	0.45952	0.07016	6.9433	92.493	25.27
2	11.5	269.313	-26.335	61.742	0.40876	0.062411	8.7054	92.22	25.252
2	12	269.813	-18.792	61.263	0.38807	0.059251	9.3607	92.341	25.258
2	12.5	270.313	-12.86	60.722	0.38129	0.058216	9.5035	92.644	25.263
2	13	270.813	-8.5489	60.608	0.37744	0.057627	9.0614	92.927	25.265
2	13.5	271.313	-5.6052	60.675	0.37482	0.057228	8.3711	93.2	25.257
2	14	271.813	-3.3173	61.035	0.37049	0.056567	7.5977	93.398	25.257
2	14.5	272.313	-1.9578	61.507	0.36551	0.055807	6.7928	93.567	25.253
2	15	272.813	-1.1488	61.619	0.3659	0.055867	6.0839	93.814	25.259
2	15.5	273.313	-0.55684	61.628	0.36784	0.056162	5.4024	94.083	25.249
2	16	273.813	-0.36235	61.137	0.37873	0.057825	5.2274	94.631	25.262
2	16.5	274.313	-0.14907	60.544	0.39146	0.059768	5.156	95.237	25.259
2	0	274.813	-0.21108	60.463	0.41132	0.0628	4.9506	95.912	25.26
2	0.5	275.313	-9.9902	60.477	0.43248	0.066032	4.7206	96.601	25.27
2	1	275.813	-27.465	60.676	0.51145	0.078089	5.0839	97.066	25.256
2	1.5	276.313	-41.897	60.905	0.59975	0.091571	5.543	97.494	25.263
2	2	276.813	-51.683	60.87	0.66966	0.10224	5.9561	97.415	25.251
2	2.5	277.313	-58.024	60.804	0.73732	0.11258	6.3636	97.275	25.269
2	3	277.813	-61.538	60.338	0.75894	0.11588	6.7057	97.373	25.26
2	3.5	278.313	-60.14	59.836	0.77642	0.11855	7.0419	97.492	25.263
2	4	278.813	-57.977	59.649	0.74401	0.1136	6.861	97.325	25.271
2	4.5	279.313	-56.329	59.492	0.7067	0.1079	6.6294	97.129	25.267
2	5	279.813	-54.721	60.073	0.67693	0.10336	6.2496	97.122	25.256
2	5.5	280.313	-53.395	60.741	0.64807	0.098948	5.852	97.136	25.272
2	6	280.813	-52.024	60.493	0.63576	0.097069	5.5574	96.415	25.266
2	6.5	281.313	-59.677	60.164	0.6249	0.095411	5.272	95.63	25.251
2	7	281.813	-59.553	60.267	0.62588	0.09556	5.1472	96.463	25.263
2	7.5	282.313	-58.075	60.406	0.62783	0.095858	5.0356	97.43	25.265
2	8	282.813	-56.395	60.702	0.60875	0.092945	4.8771	97.391	25.272
2	8.5	283.313	-55.086	61.008	0.58827	0.089818	4.7154	97.285	25.264
2	9	283.813	-53.87	61.328	0.57564	0.08789	4.671	97.257	25.264
2	9.5	284.313	-52.409	61.638	0.56359	0.08605	4.6358	97.252	25.264
2	10	284.813	-54.023	61.519	0.56526	0.086305	4.8257	98.069	25.261
2	10.5	285.313	-54.096	61.407	0.56306	0.085969	5.1613	98.818	25.261
2	11	285.813	-39.695	61.391	0.50933	0.077766	7.4322	98.682	25.265
2	11.5	286.313	-29.103	61.448	0.45816	0.069953	9.4606	98.518	25.265
2	12	286.813	-20.684	62.076	0.42672	0.065152	9.6199	98.134	25.259
2	12.5	287.313	-14.532	62.433	0.40148	0.061298	9.6697	97.75	25.257
2	13	287.813	-9.7403	61.694	0.40146	0.061296	9.2736	97.362	25.254
2	13.5	288.313	-6.2432	61.109	0.4019	0.061362	8.7648	98.447	25.265
2	14	288.813	-3.9328	61.029	0.40382	0.061655	7.8873	104.35	25.265
2	14.5	289.313	-2.3336	61.114	0.40527	0.061877	7.091	107.6	25.264
2	15	289.813	-1.3668	61.652	0.40545	0.061904	6.5191	103.55	25.257
2	15.5	290.313	-0.71657	61.95	0.40338	0.061588	5.9169	99.376	25.27
2	16	290.813	-0.55309	61.763	0.39677	0.060579	5.2536	94.977	25.264
2	16.5	291.313	-0.11712	61.522	0.39551	0.060387	4.8213	93.722	25.258
2	0	291.813	-0.23457	61.193	0.40281	0.061502	4.7593	97.506	25.264
2	0.5	292.313	-10.3	61.005	0.44317	0.067664	4.8186	99.54	25.271
2	1	292.813	-27.52	61.014	0.52972	0.080879	5.0475	99.133	25.259
2	1.5	293.313	-41.633	60.95	0.6067	0.092631	5.2947	98.594	25.265
2	2	293.813	-50.959	60.798	0.67199	0.1026	5.5641	97.897	25.265
2	2.5	294.313	-57.138	60.716	0.71689	0.10946	6.0006	97.204	25.256
2	3	294.813	-61.327	60.709	0.73918	0.11286	6.6224	96.516	25.26
2	3.5	295.313	-60.565	60.734	0.73651	0.11245	7.0836	96.264	25.271
2	4	295.813	-58.599	60.79	0.70864	0.1082	7.3825	96.45	25.271
2	4.5	296.313	-56.801	60.7	0.67927	0.10371	7.4653	96.201	25.264
2	5	296.813	-55.044	60.476	0.64854	0.09902	7.3521	95.557	25.258
2	5.5	297.313	-53.72	60.399	0.61949	0.094585	7.0438	94.912	25.271
2	6	297.813	-52.033	60.448	0.5919	0.090373	6.5669	94.264	25.27
2	6.5	298.313	-57.377	60.441	0.59021	0.090114	6.3429	93.78	25.266
2	7	298.813	-59.761	60.389	0.6095	0.09306	6.324	93.429	25.264
2	7.5	299.313	-58.03	60.486	0.60941	0.093046	6.1355	93.562	25.252
2	8	299.813	-56.602	60.698	0.59436	0.090748	5.8162	94.07	25.265
2	8.5	300.313	-55.441	60.517	0.57511	0.087809	5.6879	94.136	25.267
2	9	300.813	-53.88	60.065	0.55295	0.084425	5.6921	93.896	25.265
2	9.5	301.313	-52.776	60.202	0.53978	0.082414	5.6254	93.783	25.264
2	10	301.813	-53.399	60.756	0.53295	0.081372	5.5085	93.761	25.253
2	10.5	302.313	-51.025	60.787	0.50317	0.076825	6.8243	93.959	25.259
2	11	302.813	-37.485	60.496	0.45919	0.07011	9.0262	94.293	25.263
2	11.5	303.313	-27.322	60.29	0.43625	0.066607	10.078	94.837	25.26
2	12	303.813	-19.301	60.133	0.42562	0.064985	10.457	95.505	25.258
2	12.5	304.313	-13.45	60.421	0.4136	0.063149	10.191	96.015	25.271
2	13	304.813	-8.8421	60.965	0.40077	0.06119	9.551	96.435	25.253
2	13.5	305.313	-5.827	61.352	0.38932	0.059443	8.6466	96.467	25.272
2	14	305.813	-3.6556	61.662	0.37856	0.057799	7.6122	96.309	25.267
2	14.5	306.313	-2.0329	61.456	0.38323	0.058512	7.2316	97.035	25.255
2	15	306.813	-1.255	61.057	0.39369	0.060108	7.0962	98.093	25.265
2	15.5	307.313	-0.63859	61	0.40445	0.061752	6.4168	98.781	25.264
2	16	307.813	-0.35202	61.05	0.41531	0.06341	5.5644	99.352	25.271
2	16.5	308.313	-0.13591	61.55	0.41279	0.063025	5.0499	99.741	25.271
2	0	308.813	-0.2092	62.167	0.40678	0.062108	4.6233	100.08	25.262
2	0.5	309.313	-10.5	61.857	0.46521	0.071028	4.9335	100.36	25.262
2	1	309.813	-27.937	61.404	0.53361	0.081473	5.358	100.62	25.267
2	1.5	310.313	-42.044	61.215	0.62033	0.094712	5.5995	101.45	25.266
2	2	310.813	-51.585	61.053	0.70884	0.10823	5.823	102.34	25.27
2	2.5	311.313	-57.776	61.981	0.76276	0.11646	6.1488	102.62	25.259
2	3	311.813	-61.59	62.904	0.81134	0.12388	6.4704	102.85	25.27
2	3.5	312.313	-60.372	62.071	0.77571	0.11844	6.5328	102.38	25.265
2	4	312.813	-58.469	61.324	0.74154	0.11322	6.5793	101.98	25.265
2	4.5	313.313	-56.615	61.564	0.72406	0.11055	6.4441	102.43	25.259
2	5	313.813	-55.125	61.854	0.70548	0.10771	6.2931	102.81	25.252
2	5.5	314.313	-53.546	62.451	0.68001	0.10382	6.0437	102.7	25.264
2	6	314.813	-52.187	62.916	0.65989	0.10075	5.7911	102.49	25.265
2	6.5	315.313	-58.088	62.937	0.65764	0.10041	5.5283	101.91	25.261
2	7	315.813	-59.865	62.732	0.65175	0.09951	5.3439	101.73	25.257
2	7.5	316.313	-58.353	62.057	0.63825	0.097449	5.323	102.35	25.264
2	8	316.813	-57.031	61.723	0.62587	0.095558	5.2827	102.73	25.26
2	8.5	317.313	-55.516	61.953	0.61531	0.093947	5.2102	102.69	25.271
2	9	317.813	-54.209	62.281	0.59985	0.091586	5.1457	102.54	25.267
2	9.5	318.313	-52.848	62.731	0.57823	0.088285	5.0914	102.23	25.268
2	10	318.813	-52.96	62.498	0.55933	0.085399	5.5721	101.63	25.263
2	10.5	319.313	-50.984	61.678	0.54276	0.082869	6.5131	100.77	25.264
2	11	319.813	-37.359	61.372	0.51212	0.078192	8.1051	100.72	25.265
2	11.5	320.313	-27.08	61.437	0.47135	0.071966	10.167	101.24	25.259
2	12	320.813	-19.407	61.606	0.4399	0.067165	10.648	101.22	25.265
2	12.5	321.313	-13.472	61.836	0.41398	0.063207	10.197	100.89	25.255
2	13	321.813	-9.1042	61.818	0.39757	0.060701	9.4626	100.24	25.261
2	13.5	322.313	-5.8354	61.688	0.38543	0.058847	8.6016	99.461	25.265
2	14	322.813	-3.6105	61.425	0.37818	0.057741	8.0102	98.864	25.253
2	14.5	323.313	-2.0348	61.118	0.37262	0.056892	7.5117	98.331	25.264
2	15	323.813	-1.1929	61.098	0.37388	0.057085	6.8128	97.856	25.271
2	15.5	324.313	-0.63859	61.159	0.37709	0.057575	6.0569	97.398	25.255
2	16	324.813	-0.42906	61.281	0.37718	0.057589	5.5275	96.874	25.262
2	16.5	325.313	-0.13027	61.416	0.37658	0.057496	5.049	96.335	25.26
3	0	2.993	-0.088414	71.263	0.14328	0.021877	13.682	101.9	30.309
3	0.5	3.493	-2.0816	71.975	0.14001	0.021377	13.751	101.67	30.309
3	1	3.993	-18.717	71.153	0.14291	0.021819	15.111	102.54	30.303
3	1.5	4.493	-36.74	70.494	0.14991	0.022889	16.767	103.32	30.307
3	2	4.993	-49.687	70.773	0.16933	0.025853	19.106	103.47	30.304
3	2.5	5.493	-57.9	70.834	0.19373	0.029579	21.018	103.58	30.304
3	3	5.993	-61.573	70.706	0.22247	0.033967	22.56	103.64	30.304
3	3.5	6.493	-59.883	71.34	0.23196	0.035415	23.237	102.93	30.304
3	4	6.993	-58.057	71.799	0.23502	0.035884	23.433	102.28	30.302
3	4.5	7.493	-56.296	70.683	0.22507	0.034363	22.111	102.65	30.297
3	5	7.993	-55.018	70.659	0.21636	0.033033	21.103	102.67	30.304
3	5.5	8.493	-53.624	71.927	0.20912	0.031929	20.468	102.26	30.304
3	6	8.993	-52.429	71.471	0.19798	0.030228	19.709	101.5	30.291
3	6.5	9.493	-57.595	70.737	0.18687	0.028531	18.927	100.68	30.293
3	7	9.993	-60.364	71.534	0.18522	0.02828	18.232	100.3	30.299
3	7.5	10.493	-58.683	71.908	0.18272	0.027899	18.168	100.89	30.297
3	8	10.993	-57.275	71.722	0.1791	0.027346	18.939	102.76	30.303
3	8.5	11.493	-55.994	72.082	0.18199	0.027787	18.027	103.27	30.304
3	9	11.993	-54.994	72.531	0.18563	0.028342	16.719	103.13	30.303
3	9.5	12.493	-53.709	72.218	0.1775	0.027101	16.696	101.07	30.298
3	10	12.993	-52.514	72.172	0.16915	0.025825	16.507	100.29	30.303
3	10.5	13.493	-50.851	72.468	0.1605	0.024505	16.103	101.16	30.293
3	11	13.993	-39.517	72.936	0.15676	0.023935	17.172	102.19	30.295
3	11.5	14.493	-28.54	73.337	0.15362	0.023454	18.273	103.38	30.297
3	12	14.993	-20.081	73.067	0.14595	0.022284	17.19	105.29	30.296
3	12.5	15.493	-13.919	72.828	0.14416	0.022011	16.714	107.76	30.289
3	13	15.993	-9.0622	72.622	0.14821	0.022629	16.843	110.76	30.293
3	13.5	16.493	-5.6497	72.214	0.15269	0.023312	15.993	112.18	30.292
3	14	16.993	-3.3803	71.932	0.15658	0.023906	15.059	113.17	30.302
3	14.5	17.493	-1.9393	72.395	0.15744	0.024038	14.55	113.49	30.304
3	15	17.993	-1.0337	72.689	0.15531	0.023712	14.066	112.84	30.299
3	15.5	18.493	-0.64444	72.83	0.15048	0.022975	13.603	111.31	30.298
3	16	18.993	-0.36926	72.336	0.14564	0.022236	14.039	108.37	30.301
3	16.5	19.493	-0.16758	72.05	0.14005	0.021382	14.216	105.75	30.286
3	0	19.993	-0.038465	72.884	0.1316	0.020093	12.945	105.07	30.298
3	0.5	20.493	-2.0986	72.985	0.12867	0.019646	13.107	105.52	30.296
3	1	20.993	-19.169	72.532	0.1299	0.019833	14.347	106.82	30.29
3	1.5	21.493	-37.384	72.666	0.14165	0.021628	17.68	106.49	30.292
3	2	21.993	-50.853	72.791	0.15494	0.023656	21.383	109.38	30.288
3	2.5	22.493	-59.558	72.747	0.16975	0.025917	25.57	121.54	30.298
3	3	22.993	-61.038	72.867	0.18294	0.027931	27.925	122.97	30.292
3	3.5	23.493	-59.109	73.087	0.19512	0.029791	29.142	117.74	30.297
3	4	23.993	-57.325	119.33	0.20999	0.032062	24.695	110.88	30.297
3	4.5	24.493	-55.66	91.471	0.16647	0.025416	23.569	107.28	30.283
3	5	24.993	-54.276	61.951	0.12165	0.018573	22.52	103.75	30.291
3	5.5	25.493	-52.754	58.905	0.12253	0.018708	21.296	98.16	30.294
3	6	25.993	-53.234	70.796	0.14919	0.022779	19.974	91.416	30.292
3	6.5	26.493	-60.706	71.435	0.14535	0.022192	19.619	96.187	30.298
3	7	26.993	-59.394	84.404	0.14623	0.022327	18.453	92.986	30.292
3	7.5	27.493	-57.845	110.72	0.15044	0.022969	15.929	76.483	30.286
3	8	27.993	-56.392	81.934	0.12003	0.018327	15.765	84.013	30.298
3	8.5	28.493	-55.189	53.151	0.089627	0.013684	15.602	91.543	30.298
3	9	28.993	-53.966	64.925	0.12517	0.019111	15.946	94.116	30.29
3	9.5	29.493	-52.841	73.971	0.14555	0.022223	16.278	95.708	30.285
3	10	29.993	-52.233	75.27	0.13237	0.02021	16.557	95.682	30.298
3	10.5	30.493	-58.072	75.623	0.13113	0.020021	17	96.741	30.301
3	11	30.993	-46.142	75.529	0.13337	0.020363	17.455	98.214	30.279
3	11.5	31.493	-33.713	74.752	0.13315	0.020329	17.698	99.956	30.303
3	12	31.993	-23.934	73.771	0.13138	0.020059	17.468	101.68	30.29
3	12.5	32.493	-16.742	72.625	0.12836	0.019598	16.854	103.39	30.284
3	13	32.993	-11.227	72.059	0.13128	0.020044	15.831	104.18	30.29
3	13.5	33.493	-7.2386	71.84	0.1339	0.020443	14.969	104.87	30.283
3	14	33.993	-4.3962	72.604	0.13309	0.02032	14.834	105.61	30.294
3	14.5	34.493	-2.5585	72.349	0.13396	0.020454	14.267	105.9	30.292
3	15	34.993	-1.3154	71.348	0.13607	0.020775	13.383	105.86	30.296
3	15.5	35.493	-0.70947	71.905	0.13454	0.020542	13.015	106.31	30.278
3	16	35.993	-0.34852	72.611	0.13311	0.020324	12.734	106.64	30.297
3	16.5	36.493	-0.14402	73.196	0.1334	0.020368	12.533	106.36	30.305
3	0	36.993	-0.22318	74.082	0.13326	0.020347	12.572	106.32	30.281
3	0.5	37.493	-2.8224	75.168	0.13288	0.020288	12.778	106.44	30.285
3	1	37.993	-20.652	76.44	0.13823	0.021105	14.463	106.28	30.303
3	1.5	38.493	-38.385	76.894	0.14704	0.02245	17.207	105.84	30.297
3	2	38.993	-50.873	76.351	0.16007	0.02444	21.243	105.04	30.302
3	2.5	39.493	-58.646	76.501	0.18443	0.028159	25.589	105.19	30.286
3	3	39.993	-61.579	76.104	0.20413	0.031167	29.112	105.55	30.297
3	3.5	40.493	-59.739	74.289	0.21007	0.032074	30.73	106.1	30.302
3	4	40.993	-57.805	73.87	0.20945	0.031979	29.995	106.86	30.293
3	4.5	41.493	-56.277	74.115	0.20552	0.031379	28.107	107.64	30.283
3	5	41.993	-54.823	74.663	0.19767	0.030181	25.23	107.12	30.284
3	5.5	42.493	-53.442	74.814	0.1888	0.028826	23.087	106.23	30.295
3	6	42.993	-52.081	74.505	0.17873	0.027289	21.795	104.89	30.29
3	6.5	43.493	-58.721	72.046	0.17072	0.026065	22.05	105	30.295
3	7	43.993	-60.011	69.641	0.16489	0.025176	22.419	105.13	30.297
3	7.5	44.493	-58.668	70.165	0.17165	0.026208	21.729	103.73	30.278
3	8	44.993	-57.157	71.081	0.17168	0.026212	21.088	101.97	30.304
3	8.5	45.493	-55.815	72.529	0.16258	0.024823	20.514	99.708	30.294
3	9	45.993	-54.694	72.644	0.14967	0.022852	19.105	97.528	30.3
3	9.5	46.493	-53.506	72.431	0.13707	0.020929	17.645	95.589	30.298
3	10	46.993	-52.355	72.61	0.13477	0.020577	17.578	95.262	30.285
3	10.5	47.493	-52.776	73.159	0.13582	0.020737	17.75	95.369	30.304
3	11	47.993	-42.071	74.125	0.14064	0.021473	18.193	95.969	30.291
3	11.5	48.493	-30.342	74.759	0.13747	0.020989	17.605	96.621	30.288
3	12	48.993	-21.463	75.198	0.13185	0.020131	16.88	97.167	30.293
3	12.5	49.493	-14.633	75.236	0.12312	0.018798	16.266	97.385	30.292
3	13	49.993	-9.6945	75.092	0.12499	0.019083	15.897	98.706	30.298
3	13.5	50.493	-6.0785	74.878	0.13209	0.020167	15.59	100.5	30.29
3	14	50.993	-3.679	75.046	0.13662	0.02086	14.302	100.93	30.297
3	14.5	51.493	-2.1005	75.024	0.14171	0.021636	13.403	101	30.298
3	15	51.993	-1.1373	74.782	0.14742	0.022509	12.953	100.66	30.29
3	15.5	52.493	-0.54455	199.65	0.11097	0.016944	12.928	107.72	30.29
3	16	52.993	-0.36549	182.88	0.13228	0.020196	11.799	104	30.297
3	16.5	53.493	-0.17606	153.51	0.14156	0.021614	11.943	100.38	30.296
3	0	53.993	0.032216	93.036	0.15547	0.023738	12.11	96.242	30.292
3	0.5	54.493	-3.0655	74.176	0.14608	0.022303	11.6	99.492	30.299
3	1	54.993	-20.952	74.288	0.14508	0.022151	14.085	100.28	30.28
3	1.5	55.493	-38.584	74.364	0.15057	0.022989	16.79	101.18	30.296
3	2	55.993	-51.407	74.385	0.1659	0.025329	19.829	102.24	30.303
3	2.5	56.493	-59.508	210.42	0.15866	0.024224	24.047	111.67	30.303
3	3	56.993	-61.512	162.6	0.20207	0.030852	26.743	103.93	30.297
3	3.5	57.493	-59.387	161.42	0.20783	0.031731	26.38	104.48	30.287
3	4	57.993	-57.404	94.265	0.22992	0.035104	26.191	99.369	30.286
3	4.5	58.493	-56.056	75.041	0.20488	0.031281	24.694	102.35	30.296
3	5	58.993	-54.54	194.82	0.16687	0.025477	20.822	105.46	30.304
3	5.5	59.493	-53.038	97.263	0.20682	0.031578	21.292	97.41	30.291
3	6	59.993	-52.805	76.346	0.17746	0.027095	20.237	99.299	30.296
3	6.5	60.493	-60.476	66.383	0.1629	0.024871	19.499	100.54	30.283
3	7	60.993	-59.454	67.114	0.16278	0.024853	19.071	101.14	30.293
3	7.5	61.493	-57.935	67.639	0.16378	0.025006	18.442	101.13	30.286
3	8	61.993	-56.655	68.085	0.16522	0.025226	17.735	100.88	30.291
3	8.5	62.493	-55.241	69.151	0.15919	0.024305	17.579	103.22	30.29
3	9	62.993	-54.043	70.132	0.15672	0.023929	17.325	105.07	30.298
3	9.5	63.493	-52.984	70.772	0.16609	0.025359	16.708	105.12	30.282
3	10	63.993	-52.655	71.098	0.16763	0.025595	16.218	104.58	30.288
3	10.5	64.493	-58.503	71.174	0.16297	0.024882	15.829	103.59	30.299
3	11	64.993	-45.749	72.369	0.16348	0.024961	16.894	102.76	30.304
3	11.5	65.493	-33.178	73.492	0.15965	0.024375	17.686	101.67	30.291
3	12	65.993	-23.617	73.852	0.13933	0.021273	16.912	99.668	30.297
3	12.5	66.493	-16.224	234.68	0.080778	0.012333	15.379	104.82	30.304
3	13	66.993	-11.066	110.82	0.14037	0.021432	16.27	90.94	30.298
3	13.5	67.493	-6.9398	101.07	0.13989	0.021359	15.873	91.062	30.302
3	14	67.993	-4.0551	91.319	0.13941	0.021285	15.476	91.184	30.304
3	14.5	68.493	-2.3672	81.57	0.13892	0.021211	15.079	91.306	30.298
3	15	68.993	-1.3352	71.821	0.13844	0.021137	14.682	91.428	30.299
3	15.5	69.493	-0.78486	62.072	0.13796	0.021063	14.285	91.55	30.303
3	16	69.993	-0.37208	52.323	0.13747	0.02099	13.889	91.672	30.304
3	16.5	70.493	-0.26936	42.575	0.13699	0.020916	13.492	91.794	30.292
3	0	70.993	-0.17794	32.826	0.13651	0.020842	13.095	91.916	30.296
3	0.5	71.493	-3.1475	23.077	0.13602	0.020768	12.698	92.038	30.297
3	1	71.993	-21.098	13.328	0.13554	0.020694	12.301	92.16	30.291
3	1.5	72.493	-38.766	186.25	0.12789	0.019526	16.558	91.224	30.305
3	2	72.993	-51.029	96.166	0.1502	0.022933	21.192	102.37	30.288
3	2.5	73.493	-58.647	89.945	0.18129	0.02768	26.364	105.35	30.301
3	3	73.993	-61.536	89.403	0.20822	0.031792	30.408	107.03	30.298
3	3.5	74.493	-59.588	88.537	0.22625	0.034544	32.805	108.11	30.292
3	4	74.993	-57.808	87.86	0.22675	0.03462	32.536	108.84	30.303
3	4.5	75.493	-56.179	85.328	0.21971	0.033546	30.545	110.52	30.303
3	5	75.993	-54.756	83.097	0.21501	0.032828	29.114	112.51	30.292
3	5.5	76.493	-53.301	81.569	0.21455	0.032758	28.686	114.7	30.302
3	6	76.993	-52.306	182.81	0.1835	0.028017	25.369	117.22	30.304
3	6.5	77.493	-59.664	102.54	0.23739	0.036245	25.53	101.67	30.304
3	7	77.993	-59.844	77.192	0.19819	0.03026	23.925	102.92	30.303
3	7.5	78.493	-58.225	97.347	0.20085	0.030666	20.503	100.06	30.296
3	8	78.993	-56.905	115.36	0.15245	0.023277	20.731	96.548	30.296
3	8.5	79.493	-55.716	105.36	0.13915	0.021245	21.563	97.725	30.303
3	9	79.993	-54.304	89.389	0.17603	0.026877	20.511	101.32	30.303
3	9.5	80.493	-53.196	78.187	0.1685	0.025726	19.616	103.78	30.305
3	10	80.993	-52.088	73.892	0.16684	0.025473	18.783	102.75	30.291
3	10.5	81.493	-55.62	76.927	0.16698	0.025494	18.018	100.01	30.303
3	11	81.993	-44.197	185.67	0.18332	0.027989	20.297	101.04	30.299
3	11.5	82.493	-31.842	120.79	0.18985	0.028987	19.586	96.477	30.294
3	12	82.993	-22.751	72.994	0.1484	0.022658	18.044	95.547	30.303
3	12.5	83.493	-15.645	62.003	0.13663	0.020861	17.008	96.296	30.289
3	13	83.993	-10.242	69.114	0.13946	0.021294	16.22	97.872	30.299
3	13.5	84.493	-6.6609	113.42	0.16624	0.025382	14.556	95.727	30.298
3	14	84.993	-4.0485	120.61	0.086017	0.013133	14.149	109.65	30.297
3	14.5	85.493	-2.2682	97.509	0.12586	0.019217	13.216	103.71	30.297
3	15	85.993	-1.1119	81.303	0.14739	0.022504	12.653	98.452	30.298
3	15.5	86.493	-0.71607	73.302	0.14295	0.021825	12.472	95.34	30.296
3	16	86.993	-0.45784	63.439	0.14397	0.021981	12.446	94.979	30.304
3	16.5	87.493	-0.28632	53.275	0.14587	0.022271	12.446	95.06	30.303
3	0	87.993	-0.22318	43.11	0.14777	0.022562	12.445	95.142	30.31
3	0.5	88.493	-3.2502	32.946	0.14967	0.022852	12.444	95.224	30.304
3	1	88.993	-21.456	32.485	0.14007	0.021387	13.156	93.559	30.293
3	1.5	89.493	-38.65	45.847	0.1141	0.017421	14.886	89.407	30.306
3	2	89.993	-51.044	58.777	0.11077	0.016912	17.476	88.26	30.308
3	2.5	90.493	-58.825	70.473	0.17201	0.026262	22.522	95.686	30.304
3	3	90.993	-61.56	75.54	0.20693	0.031594	26.451	100.13	30.303
3	3.5	91.493	-59.44	76.918	0.2258	0.034476	29.396	102.63	30.303
3	4	91.993	-57.565	77.054	0.22548	0.034427	28.451	101.59	30.309
3	4.5	92.493	-56.056	75.665	0.21647	0.033051	26.746	101.25	30.305
3	5	92.993	-54.506	72.946	0.19988	0.030518	24.379	101.51	30.303
3	5.5	93.493	-53.001	72.575	0.18595	0.02839	22.712	103.04	30.302
3	6	93.993	-52.702	72.591	0.17647	0.026943	21.461	104.95	30.296
3	6.5	94.493	-60.54	72.845	0.18094	0.027625	21.307	107.53	30.304
3	7	94.993	-59.53	66.5	0.17644	0.026939	20.515	105.63	30.304
3	7.5	95.493	-58.171	55.416	0.16551	0.025271	19.266	100.5	30.312
3	8	95.993	-56.703	44.332	0.15459	0.023603	18.017	95.368	30.303
3	8.5	96.493	-55.281	45.445	0.15651	0.023895	17.417	94.645	30.308
3	9	96.993	-54.061	69.179	0.18225	0.027826	18.023	102.09	30.302
3	9.5	97.493	-52.762	75.026	0.18162	0.02773	17.887	106.11	30.309
3	10	97.993	-52.969	74.913	0.17346	0.026483	17.735	108.74	30.302
3	10.5	98.493	-59.302	74.488	0.17186	0.026241	18.862	109.92	30.31
3	11	98.993	-45.873	73.84	0.17279	0.026381	19.641	110.72	30.31
3	11.5	99.493	-33.201	72.999	0.17588	0.026854	20.119	111.21	30.311
3	12	99.993	-23.716	71.99	0.16399	0.025038	18.875	110.36	30.304
3	12.5	100.493	-16.329	71.09	0.15249	0.023283	17.452	109.38	30.314
3	13	100.993	-10.687	70.692	0.14977	0.022867	16.159	108.54	30.304
3	13.5	101.493	-6.8088	70.203	0.14761	0.022538	15.057	108.45	30.302
3	14	101.993	-4.2671	69.624	0.14603	0.022295	14.145	109.11	30.31
3	14.5	102.493	-2.2748	69.376	0.15019	0.022932	13.544	108.61	30.305
3	15	102.993	-1.3239	69.265	0.15576	0.023782	13.055	107.79	30.31
3	15.5	103.493	-0.57376	70.127	0.15511	0.023682	13.066	107.07	30.309
3	16	103.993	-0.40413	70.664	0.15325	0.023399	12.816	106.33	30.303
3	16.5	104.493	-0.27973	70.579	0.1491	0.022766	12.066	105.59	30.304
3	0	104.993	-0.086529	228.14	0.098939	0.015106	11.284	111.28	30.314
3	0.5	105.493	-3.4246	104.09	0.17794	0.027169	11.943	101.5	30.309
3	1	105.993	-21.791	83.906	0.16249	0.024809	13.25	101.83	30.308
3	1.5	106.493	-38.953	70.922	0.15575	0.02378	14.995	102.28	30.321
3	2	106.993	-51.378	71.84	0.17439	0.026627	17.804	102.65	30.321
3	2.5	107.493	-58.857	72.115	0.19857	0.030318	20.756	102.76	30.315
3	3	107.993	-61.729	72.002	0.22609	0.034519	23.793	102.7	30.314
3	3.5	108.493	-59.614	186.37	0.19826	0.03027	23.068	106.54	30.311
3	4	108.993	-57.858	98.027	0.25929	0.039589	24.751	98.711	30.307
3	4.5	109.493	-56.209	78.751	0.22809	0.034825	20.756	100.68	30.312
3	5	109.993	-54.796	71.784	0.21106	0.032225	18.342	101	30.309
3	5.5	110.493	-53.304	72.168	0.2025	0.030918	16.872	100.33	30.305
3	6	110.993	-52.365	72.094	0.1953	0.029818	16.95	100.56	30.318
3	6.5	111.493	-60.285	72.058	0.19089	0.029146	16.913	100.89	30.313
3	7	111.993	-59.786	72.15	0.19298	0.029464	16.467	101.4	30.323
3	7.5	112.493	-58.199	71.778	0.1893	0.028902	16.012	101.8	30.309
3	8	112.993	-56.842	71.138	0.18231	0.027835	15.552	102.15	30.315
3	8.5	113.493	-55.436	71.687	0.181	0.027636	15.256	102.49	30.311
3	9	113.993	-54.071	71.964	0.1819	0.027773	14.887	102.86	30.325
3	9.5	114.493	-53.039	71.391	0.18756	0.028636	14.312	103.26	30.31
3	10	114.993	-52.59	71.048	0.18789	0.028688	14.274	104.18	30.317
3	10.5	115.493	-58.019	70.859	0.18465	0.028193	14.598	105.44	30.319
3	11	115.993	-45.203	71.22	0.1886	0.028795	16.191	104.31	30.321
3	11.5	116.493	-32.703	71.646	0.18726	0.02859	17.415	102.89	30.322
3	12	116.993	-23.338	72.098	0.16521	0.025224	16.912	101.34	30.317
3	12.5	117.493	-16	241.87	0.08968	0.013692	16.09	101.79	30.32
3	13	117.993	-10.604	113.5	0.16017	0.024454	15.326	97.395	30.31
3	13.5	118.493	-6.725	84.539	0.15594	0.02381	14.56	96.082	30.314
3	14	118.993	-4.0353	70.428	0.14484	0.022114	13.775	95.482	30.311
3	14.5	119.493	-2.2965	70.705	0.14094	0.021519	12.912	96.39	30.322
3	15	119.993	-1.2278	70.596	0.14153	0.021609	12.457	97.1	30.316
3	15.5	120.493	-0.62371	70.095	0.14666	0.022392	12.413	97.61	30.321
3	16	120.993	-0.42769	70.541	0.15115	0.023077	12.119	97.612	30.319
3	16.5	121.493	-0.26276	71.207	0.15464	0.023611	11.814	97.509	30.321
3	0	121.993	-0.22318	71.486	0.15051	0.02298	12.048	97.749	30.317
3	0.5	122.493	-3.5773	71.544	0.14868	0.0227	12.636	98.485	30.315
3	1	122.993	-22.127	71.3	0.14999	0.0229	13.708	99.902	30.322
3	1.5	123.493	-39.342	71.264	0.16331	0.024935	16.616	100.66	30.319
3	2	123.993	-51.629	71.318	0.18134	0.027687	20.255	101.15	30.321
3	2.5	124.493	-59.045	71.65	0.20679	0.031573	25.259	101.23	30.322
3	3	124.993	-61.515	71.773	0.22449	0.034276	28.332	101.05	30.326
3	3.5	125.493	-59.451	71.563	0.22982	0.035089	28.321	100.45	30.326
3	4	125.993	-57.66	72.042	0.22374	0.03416	27.499	101.55	30.322
3	4.5	126.493	-55.931	72.696	0.21335	0.032575	26.362	103.31	30.323
3	5	126.993	-54.536	71.545	0.21015	0.032087	25.579	104.32	30.317
3	5.5	127.493	-52.891	71.08	0.20635	0.031507	24.641	105.07	30.32
3	6	127.993	-52.972	71.821	0.20149	0.030764	23.433	105.35	30.326
3	6.5	128.493	-60.548	72.033	0.19841	0.030294	22.737	105.54	30.326
3	7	128.993	-59.377	72.016	0.19631	0.029973	22.254	105.63	30.326
3	7.5	129.493	-57.95	72.043	0.20096	0.030682	21.496	103.89	30.322
3	8	129.993	-56.419	71.989	0.20061	0.030629	20.799	102.39	30.324
3	8.5	130.493	-55.078	71.793	0.1916	0.029253	20.206	101.32	30.316
3	9	130.993	-53.803	72.11	0.18348	0.028014	19.263	101.85	30.316
3	9.5	131.493	-52.663	72.603	0.17614	0.026893	18.196	103.03	30.326
3	10	131.993	-53.781	71.892	0.17777	0.027142	17.872	102.78	30.317
3	10.5	132.493	-58.981	71.781	0.17921	0.027363	18.302	102.36	30.317
3	11	132.993	-45.487	72.732	0.18032	0.027531	20.066	101.64	30.309
3	11.5	133.493	-33.005	216.92	0.12119	0.018504	18.326	104.48	30.326
3	12	133.993	-23.341	100.57	0.179	0.027331	19.509	98.13	30.32
3	12.5	134.493	-15.982	83.393	0.16017	0.024456	17.862	100.93	30.322
3	13	134.993	-10.589	72.499	0.14889	0.022732	16.517	102.82	30.317
3	13.5	135.493	-6.601	71.139	0.14905	0.022757	15.63	103.34	30.322
3	14	135.993	-3.9931	71.697	0.15044	0.022969	14.965	103.13	30.317
3	14.5	136.493	-2.2698	72.979	0.15204	0.023214	14.417	102.57	30.322
3	15	136.993	-1.2079	72.669	0.14863	0.022692	14.24	101.36	30.326
3	15.5	137.493	-0.76132	73.16	0.1505	0.022979	13.846	101.27	30.326
3	16	137.993	-0.4358	74.849	0.1603	0.024474	13.128	102.87	30.325
3	16.5	138.493	-0.21065	111.39	0.18551	0.028323	11.61	80.788	30.327
3	0	138.993	-0.071816	96.159	0.15845	0.024192	11.51	81.224	30.317
3	0.5	139.493	-3.7201	66.42	0.11789	0.017999	11.799	88.469	30.332
3	1	139.993	-22.368	61.424	0.13043	0.019915	13.781	93.17	30.32
3	1.5	140.493	-39.619	74.572	0.18192	0.027775	17.006	96.005	30.32
3	2	140.993	-51.652	195.08	0.15854	0.024207	21.667	101.35	30.325
3	2.5	141.493	-59.052	101.26	0.22525	0.034391	24.167	85.77	30.325
3	3	141.993	-61.429	91.115	0.23713	0.036205	23.105	71.966	30.335
3	3.5	142.493	-59.439	74.974	0.18459	0.028183	24.344	81.769	30.32
3	4	142.993	-57.676	62.152	0.14596	0.022285	25.232	90.721	30.326
3	4.5	143.493	-56.003	69.971	0.19379	0.029588	23.941	94.386	30.332
3	5	143.993	-54.422	73.946	0.2096	0.032003	22.922	96.545	30.325
3	5.5	144.493	-52.989	74.26	0.19492	0.029761	22.161	97.271	30.325
3	6	144.993	-52.788	74.517	0.19045	0.029079	21.004	99.094	30.325
3	6.5	145.493	-60.676	74.985	0.19057	0.029097	20.228	101.02	30.326
3	7	145.993	-59.577	75.983	0.19902	0.030387	20.498	102.89	30.327
3	7.5	146.493	-57.808	76.714	0.20177	0.030806	20.177	103.63	30.326
3	8	146.993	-56.456	129.38	0.17315	0.026437	19.104	107.69	30.325
3	8.5	147.493	-55.201	160.78	0.18078	0.027602	18.448	117.14	30.331
3	9	147.993	-53.892	235.07	0.11674	0.017825	17.242	116.91	30.328
3	9.5	148.493	-52.678	113.88	0.21449	0.032748	18.269	106.31	30.331
3	10	148.993	-53.612	87.487	0.20105	0.030696	17.095	101.43	30.333
3	10.5	149.493	-58.268	72.785	0.18891	0.028843	16.767	99.22	30.326
3	11	149.993	-44.583	71.937	0.19559	0.029864	18.728	102.46	30.326
3	11.5	150.493	-32.359	71.45	0.18745	0.028621	19.066	102.99	30.33
3	12	150.993	-22.809	71.182	0.17039	0.026015	18.427	101.88	30.341
3	12.5	151.493	-15.487	71.448	0.16367	0.024989	17.106	100.54	30.341
3	13	151.993	-10.278	71.771	0.15782	0.024096	16.016	99.753	30.325
3	13.5	152.493	-6.4931	72.156	0.15246	0.023278	15.696	100.59	30.333
3	14	152.993	-3.7651	72.29	0.15285	0.023337	14.989	101.01	30.345
3	14.5	153.493	-2.1206	72.261	0.157	0.023971	14.026	101.16	30.332
3	15	153.993	-1.1075	73.149	0.16461	0.025133	13.336	100.48	30.333
3	15.5	154.493	-0.58026	73.73	0.16753	0.025578	12.644	99.72	30.326
3	16	154.993	-0.27632	73.53	0.15988	0.024411	11.91	98.884	30.342
3	16.5	155.493	-0.28195	73.656	0.15476	0.023629	11.974	98.25	30.339
3	0	155.993	-0.15062	74.003	0.15121	0.023086	12.438	97.847	30.35
3	0.5	156.493	-3.9274	75.438	0.15376	0.023477	13.388	99.603	30.336
3	1	156.993	-22.56	75.735	0.15995	0.024422	14.953	100.77	30.34
3	1.5	157.493	-39.953	74.823	0.17	0.025956	17.169	101.3	30.333
3	2	157.993	-51.94	71.889	0.1861	0.028414	20.276	100.1	30.332
3	2.5	158.493	-59.401	69.311	0.20266	0.030943	23.252	98.72	30.333
3	3	158.993	-61.55	70.53	0.21702	0.033134	24.704	97.732	30.326
3	3.5	159.493	-59.342	217.16	0.15512	0.023683	24.939	99.373	30.339
3	4	159.993	-57.465	128.1	0.22131	0.03379	26.178	94.082	30.331
3	4.5	160.493	-56.086	87.76	0.22109	0.033756	24.382	94.605	30.34
3	5	160.993	-54.355	71.096	0.19803	0.030235	21.753	97.003	30.34
3	5.5	161.493	-53.003	70.448	0.19431	0.029667	20.917	98.153	30.337
3	6	161.993	-53.633	216.59	0.14185	0.021658	19.106	101.35	30.337
3	6.5	162.493	-60.622	186.9	0.24176	0.036913	20.544	99.842	30.343
3	7	162.993	-59.085	216.77	0.15317	0.023387	16.812	105.9	30.344
3	7.5	163.493	-57.476	128.7	0.21944	0.033504	18.444	97.367	30.345
3	8	163.993	-56.127	182.86	0.17296	0.026407	16.576	101.39	30.338
3	8.5	164.493	-54.812	228.48	0.13608	0.020777	15.429	112.3	30.345
3	9	164.993	-53.618	128.28	0.20052	0.030615	16.799	99.977	30.336
3	9.5	165.493	-52.471	90.904	0.19679	0.030047	16.949	103.09	30.347
3	10	165.993	-56.271	75.453	0.18445	0.028162	17.216	108.48	30.34
3	10.5	166.493	-57.518	75.097	0.19632	0.029974	18.837	109.76	30.333
3	11	166.993	-43.84	74.644	0.20138	0.030747	19.901	110.29	30.333
3	11.5	167.493	-31.656	84.184	0.19691	0.030064	20.4	111.19	30.347
3	12	167.993	-22.367	182.29	0.14701	0.022445	17.315	114.68	30.34
3	12.5	168.493	-15.227	219.11	0.1042	0.01591	17.363	122.13	30.351
3	13	168.993	-10.061	130.36	0.17809	0.027191	16.462	105.33	30.334
3	13.5	169.493	-6.2454	205.75	0.11463	0.017502	13.999	117.68	30.332
3	14	169.993	-3.7839	199.24	0.13766	0.021019	15.191	113.16	30.333
3	14.5	170.493	-2.0972	154.28	0.15498	0.023663	14.17	106.2	30.34
3	15	170.993	-1.1459	108.27	0.17937	0.027386	13.265	107.35	30.342
3	15.5	171.493	-0.57651	101.13	0.17795	0.02717	13.039	112.21	30.342
3	16	171.993	-0.28289	86.546	0.17465	0.026666	13.172	111.69	30.344
3	16.5	172.493	-0.12529	71.958	0.17136	0.026163	13.305	111.17	30.348
3	0	172.993	-0.1403	57.369	0.16806	0.02566	13.438	110.65	30.338
3	0.5	173.493	-4.0887	42.781	0.16476	0.025156	13.571	110.13	30.348
3	1	173.993	-22.932	28.192	0.16147	0.024653	13.704	109.61	30.345
3	1.5	174.493	-40.102	19.123	0.1603	0.024475	14.095	108.87	30.348
3	2	174.993	-52.088	18.373	0.16234	0.024786	14.876	107.8	30.344
3	2.5	175.493	-59.541	17.622	0.16438	0.025098	15.656	106.73	30.35
3	3	175.993	-61.387	16.872	0.16642	0.025409	16.436	105.65	30.347
3	3.5	176.493	-59.258	16.121	0.16846	0.025721	17.217	104.58	30.345
3	4	176.993	-57.489	15.371	0.1705	0.026032	17.997	103.51	30.348
3	4.5	177.493	-55.812	14.62	0.17254	0.026343	18.777	102.44	30.345
3	5	177.993	-54.331	13.869	0.17458	0.026655	19.558	101.37	30.352
3	5.5	178.493	-52.82	13.119	0.17662	0.026966	20.338	100.3	30.347
3	6	178.993	-54.676	12.368	0.17866	0.027278	21.119	99.227	30.352
3	6.5	179.493	-60.614	45.274	0.19406	0.02963	21.671	101.91	30.354
3	7	179.993	-59.021	280.58	0.12843	0.019609	18.313	90.194	30.356
3	7.5	180.493	-57.518	155.09	0.15924	0.024313	18.803	101.75	30.354
3	8	180.993	-55.887	79.156	0.17766	0.027125	18.998	108.88	30.346
3	8.5	181.493	-54.615	78.819	0.17039	0.026015	18.535	108.29	30.346
3	9	181.993	-53.493	78.383	0.17054	0.026039	17.417	107.65	30.353
3	9.5	182.493	-52.295	78.134	0.16878	0.025769	16.686	107.73	30.349
3	10	182.993	-57.327	78.178	0.16333	0.024938	16.609	108.9	30.354
3	10.5	183.493	-58.046	76.829	0.16577	0.025311	17.946	110	30.353
3	11	183.993	-44.395	76.174	0.1667	0.025452	19.159	111.24	30.351
3	11.5	184.493	-32.174	77.879	0.1605	0.024505	19.471	112.88	30.353
3	12	184.993	-22.63	77.279	0.15335	0.023414	18.533	113.31	30.352
3	12.5	185.493	-15.452	75.892	0.14788	0.022579	17.332	113.13	30.352
3	13	185.993	-10.118	74.489	0.15216	0.023232	16.925	112.01	30.357
3	13.5	186.493	-6.282	74.306	0.15152	0.023135	16.116	111.25	30.353
3	14	186.993	-3.6338	75.141	0.14678	0.022411	14.973	110.77	30.356
3	14.5	187.493	-2.1206	73.89	0.15044	0.022969	14.13	111.25	30.361
3	15	187.993	-1.2032	73.213	0.15373	0.023471	13.61	111.61	30.352
3	15.5	188.493	-0.50428	74.11	0.15514	0.023686	13.797	111.58	30.354
3	16	188.993	-0.32229	74.366	0.15393	0.023503	13.353	110.49	30.358
3	16.5	189.493	-0.18064	73.456	0.15138	0.023113	12.68	108.7	30.359
3	0	189.993	-0.1675	61.944	0.14662	0.022386	12.633	104.06	30.357
3	0.5	190.493	-4.1966	50.432	0.14186	0.02166	12.586	99.424	30.353
3	1	190.993	-23.137	38.92	0.13711	0.020934	12.54	94.788	30.356
3	1.5	191.493	-40.23	57.547	0.16769	0.025603	16.943	98.917	30.354
3	2	191.993	-52.281	76.273	0.19454	0.029703	22.134	103.47	30.36
3	2.5	192.493	-59.656	76.147	0.18781	0.028676	26.84	103.72	30.357
3	3	192.993	-61.372	76.529	0.19541	0.029835	29.927	104.15	30.359
3	3.5	193.493	-59.221	77.136	0.20803	0.031763	31.939	104.52	30.364
3	4	193.993	-57.363	77.585	0.20667	0.031555	31.736	103.71	30.361
3	4.5	194.493	-55.686	78.232	0.196	0.029925	30.126	102.28	30.352
3	5	194.993	-53.963	79.001	0.17881	0.0273	27.487	100.46	30.362
3	5.5	195.493	-52.765	79.373	0.16786	0.025629	25.036	99.673	30.357
3	6	195.993	-54.503	80.236	0.15875	0.024238	22.973	98.951	30.361
3	6.5	196.493	-60.88	81.464	0.15179	0.023175	21.37	98.5	30.36
3	7	196.993	-58.961	82.163	0.15283	0.023334	21.523	100.84	30.353
3	7.5	197.493	-57.676	82.233	0.15393	0.023503	22.24	103.93	30.365
3	8	197.993	-56.231	82.074	0.15595	0.023811	23.054	107.26	30.356
3	8.5	198.493	-54.744	82.808	0.1628	0.024856	22.476	109.45	30.353
3	9	198.993	-53.63	110.18	0.17995	0.027475	17.8	87.452	30.357
3	9.5	199.493	-52.274	99.265	0.15455	0.023597	16.319	88.231	30.358
3	10	199.993	-55.914	68.856	0.11063	0.016891	16.77	101.97	30.363
3	10.5	200.493	-58.394	75.39	0.14795	0.022589	18.706	106.14	30.357
3	11	200.993	-44.44	83.097	0.17259	0.026352	20.195	108.87	30.364
3	11.5	201.493	-32.092	83.057	0.15797	0.02412	20.655	111.94	30.357
3	12	201.993	-22.658	120.81	0.18944	0.028923	16.059	78.652	30.358
3	12.5	202.493	-15.516	91.921	0.15139	0.023115	15.642	88.067	30.362
3	13	202.993	-10.001	61.378	0.11162	0.017042	15.331	98.552	30.358
3	13.5	203.493	-6.2801	64.493	0.13781	0.021041	14.897	104.8	30.365
3	14	203.993	-3.5775	74.969	0.17384	0.026542	14.426	109.08	30.366
3	14.5	204.493	-2.1084	74.54	0.16715	0.025521	13.957	109.9	30.37
3	15	204.993	-1.114	74.609	0.16465	0.025139	13.633	110.46	30.352
3	15.5	205.493	-0.40109	75.065	0.1654	0.025253	13.424	110.84	30.369
3	16	205.993	-0.34011	74.989	0.16578	0.025312	13.344	110.65	30.36
3	16.5	206.493	-0.23317	74.881	0.16147	0.024653	13.058	109.93	30.362
3	0	206.993	-0.30634	74.75	0.14893	0.022739	12.402	108.29	30.366
3	0.5	207.493	-4.4593	74.504	0.14671	0.022399	12.751	114.92	30.358
3	1	207.993	-23.373	74.358	0.14741	0.022506	13.678	122.19	30.366
3	1.5	208.493	-40.631	75.04	0.14578	0.022257	16.153	117.29	30.358
3	2	208.993	-52.331	75.814	0.1583	0.02417	19.26	109.13	30.359
3	2.5	209.493	-59.622	76.661	0.18246	0.027859	22.886	98.296	30.365
3	3	209.993	-61.331	76.047	0.19369	0.029573	24.775	102.34	30.366
3	3.5	210.493	-59.195	76.33	0.20212	0.030859	25.83	105.03	30.363
3	4	210.993	-57.335	78.004	0.20663	0.031548	25.664	105.32	30.369
3	4.5	211.493	-55.733	80.802	0.19933	0.030434	23.735	104.92	30.364
3	5	211.993	-54.082	82.393	0.18933	0.028907	21.671	104.7	30.364
3	5.5	212.493	-52.813	81.993	0.17809	0.027191	19.812	104.91	30.362
3	6	212.993	-54.831	81.527	0.18117	0.027661	19.521	106.16	30.37
3	6.5	213.493	-60.394	80.811	0.18564	0.028343	19.234	107.66	30.369
3	7	213.993	-58.667	79.815	0.19076	0.029125	18.85	109.37	30.369
3	7.5	214.493	-57.035	184.03	0.17584	0.026848	18.55	117.03	30.367
3	8	214.993	-55.798	283.94	0.12432	0.018981	16.936	131.56	30.366
3	8.5	215.493	-54.399	123.37	0.19323	0.029502	18.534	103.11	30.371
3	9	215.993	-53.056	205.76	0.19499	0.029771	17.485	113.08	30.371
3	9.5	216.493	-52.167	147.77	0.13801	0.021072	15.813	105.43	30.365
3	10	216.993	-59.352	112.14	0.17779	0.027146	16.498	100.46	30.369
3	10.5	217.493	-57.593	89.411	0.18219	0.027817	17.514	102.72	30.366
3	11	217.993	-43.767	73.539	0.17114	0.02613	18.383	106.98	30.368
3	11.5	218.493	-31.585	75.272	0.16709	0.025512	18.197	107.82	30.37
3	12	218.993	-22.078	258.91	0.099326	0.015165	16.561	120.58	30.368
3	12.5	219.493	-15.106	111.57	0.17296	0.026408	17.627	103.05	30.365
3	13	219.993	-9.6929	198.66	0.1348	0.020581	16.067	113.11	30.376
3	13.5	220.493	-5.9912	232.6	0.11659	0.017801	14.965	118.04	30.369
3	14	220.993	-3.5484	138.39	0.17034	0.026007	13.942	104.94	30.372
3	14.5	221.493	-1.9189	91.036	0.17553	0.026801	13.724	102.39	30.372
3	15	221.993	-1.0615	167.93	0.12767	0.019493	13.404	113.19	30.369
3	15.5	222.493	-0.6206	163.85	0.15184	0.023183	13.356	107.38	30.37
3	16	222.993	-0.29508	93.85	0.17526	0.026759	13.153	103.06	30.373
3	16.5	223.493	-0.28476	76.671	0.16212	0.024753	12.681	108.94	30.372
3	0	223.993	-0.29977	76.062	0.17384	0.026543	13.131	109.37	30.379
3	0.5	224.493	-4.5184	75.737	0.18101	0.027636	13.668	109.51	30.376
3	1	224.993	-23.424	75.728	0.18312	0.027959	14.302	109.32	30.373
3	1.5	225.493	-40.465	194.89	0.17425	0.026605	19.13	115.83	30.373
3	2	225.993	-52.148	127.68	0.25735	0.039292	22.165	102.25	30.369
3	2.5	226.493	-59.573	95.255	0.24819	0.037894	23.541	102.95	30.371
3	3	226.993	-61.412	62.827	0.23903	0.036496	24.918	103.64	30.376
3	3.5	227.493	-59.159	38.811	0.23097	0.035265	26.174	104.66	30.368
3	4	227.993	-57.556	64.561	0.22939	0.035023	26.711	107.64	30.373
3	4.5	228.493	-55.783	75.979	0.22906	0.034973	25.869	108.93	30.372
3	5	228.993	-54.331	76.236	0.2297	0.035071	23.955	108.91	30.378
3	5.5	229.493	-52.829	75.563	0.22405	0.034208	22.931	108.27	30.376
3	6	229.993	-53.601	94.45	0.2283	0.034857	20.703	96.206	30.372
3	6.5	230.493	-60.693	110.18	0.21718	0.033159	18.238	81.987	30.372
3	7	230.993	-59.18	78.997	0.16289	0.02487	18.081	89.528	30.371
3	7.5	231.493	-57.459	57.236	0.13036	0.019904	18.023	95.787	30.374
3	8	231.993	-56.297	70.788	0.17941	0.027392	18.332	97.245	30.377
3	8.5	232.493	-54.902	75.956	0.18913	0.028877	18.008	97.844	30.379
3	9	232.993	-53.65	96.836	0.16904	0.02581	17.11	99.932	30.38
3	9.5	233.493	-52.439	178.69	0.16018	0.024456	15.357	102.47	30.378
3	10	233.993	-55.527	98.408	0.1969	0.030063	15.773	93.117	30.377
3	10.5	234.493	-58.139	75.474	0.1884	0.028766	16.435	96.948	30.376
3	11	234.993	-44.134	52.539	0.17991	0.027468	17.097	100.78	30.372
3	11.5	235.493	-31.692	48.55	0.17227	0.026302	17.487	102.97	30.384
3	12	235.993	-22.331	73.296	0.16593	0.025335	17.465	102.67	30.376
3	12.5	236.493	-15.324	76.898	0.15685	0.023947	16.736	101.62	30.376
3	13	236.993	-10.001	76.672	0.14921	0.022781	15.837	101.08	30.375
3	13.5	237.493	-6.206	76.751	0.14669	0.022397	14.839	102.24	30.373
3	14	237.993	-3.691	76.737	0.15359	0.023451	14.47	103.62	30.383
3	14.5	238.493	-2.0212	76.786	0.16303	0.024892	14.232	104.9	30.381
3	15	238.993	-1.1441	77.401	0.16547	0.025264	13.318	105.1	30.371
3	15.5	239.493	-0.4949	76.643	0.16573	0.025303	12.944	104.71	30.374
3	16	239.993	-0.34668	74.991	0.16457	0.025127	12.922	103.93	30.377
3	16.5	240.493	-0.17219	74.987	0.16615	0.025369	12.577	103.1	30.379
3	0	240.993	-0.15718	74.393	0.16499	0.02519	12.421	102.77	30.383
3	0.5	241.493	-4.5784	72.927	0.15974	0.02439	12.542	103.16	30.38
3	1	241.993	-23.682	72.318	0.1629	0.024872	14.838	102.75	30.38
3	1.5	242.493	-40.523	71.907	0.16992	0.025943	17.858	102.01	30.383
3	2	242.993	-52.257	70.534	0.18854	0.028787	20.863	100.58	30.385
3	2.5	243.493	-59.327	69.879	0.20691	0.031591	23.9	99.586	30.379
3	3	243.993	-61.441	70.494	0.2248	0.034323	26.996	99.37	30.377
3	3.5	244.493	-59.316	70.251	0.22771	0.034767	28.088	99.717	30.385
3	4	244.993	-57.355	69.574	0.22301	0.034049	28.163	100.35	30.384
3	4.5	245.493	-55.92	70.017	0.21363	0.032618	26.574	100.35	30.386
3	5	245.993	-54.154	70.347	0.20514	0.031321	24.901	100.27	30.384
3	5.5	246.493	-52.765	70.061	0.20056	0.030622	23.318	100.05	30.385
3	6	246.993	-53.989	69.342	0.19667	0.030027	22.117	99.263	30.383
3	6.5	247.493	-60.935	68.221	0.19341	0.02953	21.272	97.934	30.389
3	7	247.993	-59.342	68.607	0.19004	0.029016	20.266	98.159	30.384
3	7.5	248.493	-57.791	69.49	0.18675	0.028513	19.205	98.915	30.385
3	8	248.993	-56.288	70.319	0.18793	0.028693	18.032	100.3	30.384
3	8.5	249.493	-55.041	70.57	0.18909	0.028871	17.165	101.24	30.384
3	9	249.993	-53.716	69.649	0.19022	0.029044	16.918	101.27	30.39
3	9.5	250.493	-52.489	69.631	0.191	0.029162	16.559	100.86	30.389
3	10	250.993	-54.667	70.22	0.19154	0.029244	16.126	100.15	30.397
3	10.5	251.493	-58.18	71.029	0.19049	0.029084	16.944	100.61	30.385
3	11	251.993	-44.155	71.642	0.18854	0.028787	17.799	101.37	30.385
3	11.5	252.493	-31.8	71.453	0.18408	0.028106	18.233	102.66	30.4
3	12	252.993	-22.473	71.784	0.18129	0.02768	18.075	103.62	30.391
3	12.5	253.493	-15.282	72.566	0.17996	0.027477	17.402	104.29	30.398
3	13	253.993	-9.95	72.618	0.17985	0.02746	16.711	104.5	30.393
3	13.5	254.493	-6.1657	72.818	0.1806	0.027574	15.86	104.41	30.384
3	14	254.993	-3.6807	73.834	0.18364	0.028039	14.484	103.58	30.387
3	14.5	255.493	-2.0784	74.845	0.18176	0.027752	13.704	104.39	30.393
3	15	255.993	-1.099	75.812	0.17702	0.027028	13.297	106.2	30.397
3	15.5	256.493	-0.55131	75.488	0.17965	0.027429	12.822	107.36	30.385
3	16	256.993	-0.24088	75.39	0.18304	0.027947	12.558	108.04	30.385
3	16.5	257.493	-0.14428	75.584	0.18742	0.028616	12.563	108.11	30.385
3	0	257.993	-0.19305	75.447	0.189	0.028857	12.289	107.74	30.386
3	0.5	258.493	-4.7314	75.071	0.18978	0.028975	12.708	107.12	30.384
3	1	258.993	-23.922	74.169	0.18964	0.028954	15.27	106.01	30.4
3	1.5	259.493	-40.71	73.006	0.19666	0.030026	17.978	104.48	30.397
3	2	259.993	-52.216	71.693	0.20784	0.031734	20.772	102.7	30.387
3	2.5	260.493	-59.324	70.066	0.22625	0.034544	24.11	102.17	30.401
3	3	260.993	-61.468	68.692	0.24144	0.036863	26.879	101.67	30.395
3	3.5	261.493	-59.266	68.307	0.24345	0.037171	27.446	101.1	30.393
3	4	261.993	-57.303	68.332	0.24062	0.036739	26.683	100.41	30.393
3	4.5	262.493	-55.773	68.857	0.23187	0.035402	24.292	99.585	30.385
3	5	262.993	-54.234	69.261	0.22091	0.03373	21.841	98.688	30.398
3	5.5	263.493	-52.769	69.616	0.20906	0.03192	19.367	97.764	30.391
3	6	263.993	-54.331	108.03	0.2308	0.035238	16.682	74.77	30.388
3	6.5	264.493	-60.553	88.034	0.18888	0.028838	16.469	77.306	30.399
3	7	264.993	-58.763	62.282	0.14069	0.021481	16.498	82.368	30.391
3	7.5	265.493	-57.281	58.599	0.14561	0.022232	16.078	86.631	30.386
3	8	265.993	-55.739	70.612	0.1883	0.028749	15.336	90.327	30.4
3	8.5	266.493	-54.359	72.491	0.179	0.02733	15.128	93.151	30.408
3	9	266.993	-53.152	73.302	0.16974	0.025916	14.879	97.844	30.392
3	9.5	267.493	-52.156	73.917	0.17444	0.026634	14.38	107.83	30.391
3	10	267.993	-58.793	72.862	0.1771	0.02704	14.863	108.66	30.395
3	10.5	268.493	-57.377	70.912	0.17867	0.027279	15.873	104.56	30.412
3	11	268.993	-43.293	123.1	0.20692	0.031593	16.985	99.031	30.396
3	11.5	269.493	-31.024	93.058	0.16176	0.024697	16.403	96.53	30.393
3	12	269.993	-21.961	61.93	0.11563	0.017655	15.8	94.069	30.399
3	12.5	270.493	-14.912	48.244	0.11088	0.016929	15.443	94.704	30.384
3	13	270.993	-9.6458	42.587	0.12516	0.019109	15.198	96.765	30.4
3	13.5	271.493	-6.2066	36.93	0.13944	0.02129	14.953	98.825	30.407
3	14	271.993	-3.8254	31.273	0.15373	0.023471	14.709	100.89	30.39
3	14.5	272.493	-2.02	25.616	0.16801	0.025652	14.464	102.95	30.398
3	15	272.993	-1.1272	58.482	0.17187	0.026241	13.386	105.52	30.407
3	15.5	273.493	-0.69106	77.012	0.17348	0.026486	12.71	108.14	30.399
3	16	273.993	-0.28965	76.699	0.17229	0.026306	12.56	110.8	30.399
3	16.5	274.493	-0.30184	75.923	0.18311	0.027957	12.856	113.37	30.405
3	0	274.993	-0.19399	75.405	0.19349	0.029542	13.281	115.22	30.408
3	0.5	275.493	-4.8993	75.732	0.19817	0.030258	13.87	115.23	30.4
3	1	275.993	-24.177	75.113	0.19675	0.030041	15.719	113.79	30.401
3	1.5	276.493	-40.822	74.115	0.19448	0.029693	18.168	111.82	30.394
3	2	276.993	-52.422	73.519	0.21372	0.03263	21.194	111.02	30.409
3	2.5	277.493	-59.387	72.943	0.22743	0.034724	23.427	109.8	30.406
3	3	277.993	-61.468	72.394	0.23406	0.035736	24.641	108.05	30.408
3	3.5	278.493	-59.386	72.231	0.2312	0.0353	24.379	107.16	30.401
3	4	278.993	-57.499	72.164	0.22508	0.034365	23.586	106.78	30.407
3	4.5	279.493	-55.84	71.998	0.21467	0.032776	21.957	108.38	30.402
3	5	279.993	-54.291	89.315	0.2227	0.034002	19.061	97.146	30.402
3	5.5	280.493	-52.907	102.92	0.22011	0.033606	16.256	82.881	30.408
3	6	280.993	-53.64	76.231	0.16439	0.025099	16.086	89.058	30.394
3	6.5	281.493	-60.81	66.711	0.13948	0.021296	15.687	90.153	30.399
3	7	281.993	-59.046	111.91	0.21365	0.03262	14.587	75.201	30.403
3	7.5	282.493	-57.647	83.549	0.16008	0.024441	14.63	82.788	30.411
3	8	282.993	-56.115	57.562	0.11198	0.017097	14.695	90.224	30.387
3	8.5	283.493	-54.858	70.729	0.15419	0.023541	15.105	95.163	30.403
3	9	283.993	-53.61	76.923	0.17162	0.026203	14.94	98.515	30.399
3	9.5	284.493	-52.337	76.255	0.16467	0.025142	14.208	100.31	30.389
3	10	284.993	-56.698	77.074	0.169	0.025803	13.863	100.62	30.4
3	10.5	285.493	-57.83	77.513	0.16909	0.025817	14.625	102.22	30.408
3	11	285.993	-43.88	77.16	0.16101	0.024583	17.117	106.06	30.407
3	11.5	286.493	-31.525	77.444	0.16444	0.025107	17.636	108.69	30.403
3	12	286.993	-22.106	77.839	0.16877	0.025768	17.54	110.64	30.4
3	12.5	287.493	-15.165	78.179	0.16929	0.025848	16.927	111.49	30.4
3	13	287.993	-9.8756	78.971	0.16872	0.02576	16.505	112	30.414
3	13.5	288.493	-6.1363	79.789	0.16752	0.025577	16.027	112.24	30.393
3	14	288.993	-3.6041	80.225	0.16552	0.025272	15.186	112	30.401
3	14.5	289.493	-1.8793	79.563	0.16355	0.02497	14.554	112.31	30.39
3	15	289.993	-1.084	78.736	0.16197	0.02473	13.99	112.44	30.405
3	15.5	290.493	-0.51005	78.589	0.16174	0.024695	13.421	111.38	30.394
3	16	290.993	-0.24932	78.664	0.16651	0.025422	13.364	110.35	30.414
3	16.5	291.493	-0.18742	78.683	0.17077	0.026073	13.392	109.76	30.4
3	0	291.993	-0.12365	78	0.16271	0.024843	12.783	111.21	30.415
3	0.5	292.493	-4.1696	77.49	0.16416	0.025063	13.75	111.66	30.416
3	1	292.993	-23.043	77.033	0.17074	0.026069	15.736	111.41	30.403
3	1.5	293.493	-39.983	76.014	0.173	0.026414	19.002	109.74	30.412
3	2	293.993	-51.894	258.54	0.13025	0.019886	23.188	117.04	30.402
3	2.5	294.493	-59.063	121.77	0.23828	0.03638	26.941	102.84	30.407
3	3	294.993	-61.525	86.853	0.23692	0.036174	28.269	101.04	30.408
3	3.5	295.493	-59.268	72.501	0.21832	0.033333	28.872	101.6	30.401
3	4	295.993	-57.36	72.163	0.20354	0.031077	28.219	103.33	30.408
3	4.5	296.493	-55.792	71.762	0.1958	0.029894	26.647	103.66	30.415
3	5	296.993	-54.471	71.305	0.19411	0.029638	24.283	102.8	30.414
3	5.5	297.493	-52.811	71.628	0.18435	0.028147	22.866	101.16	30.415
3	6	297.993	-53.523	81.494	0.18186	0.027767	21.068	94.954	30.417
3	6.5	298.493	-60.748	115.93	0.20156	0.030774	17.683	75.886	30.408
3	7	298.993	-59.22	85.263	0.15946	0.024347	17.443	82.183	30.417
3	7.5	299.493	-57.64	54.599	0.11737	0.01792	17.202	88.479	30.416
3	8	299.993	-56.264	66.643	0.14882	0.022722	17.71	93.867	30.407
3	8.5	300.493	-54.776	74.294	0.16815	0.025673	17.869	98.031	30.414
3	9	300.993	-53.725	72.873	0.16419	0.025069	17.41	100.18	30.407
3	9.5	301.493	-52.514	93.697	0.17945	0.027399	15.245	84.362	30.415
3	10	301.993	-55.016	92.314	0.1672	0.025528	14.608	78.902	30.408
3	10.5	302.493	-57.049	68.963	0.13005	0.019856	15.531	85.806	30.415
3	11	302.993	-42.898	60.092	0.12417	0.018959	16.936	92.635	30.408
3	11.5	303.493	-30.945	71.472	0.16203	0.024739	19.017	99.36	30.414
3	12	303.993	-21.68	75.072	0.16509	0.025206	18.667	105.47	30.415
3	12.5	304.493	-14.759	76.141	0.16383	0.025014	17.754	110.67	30.417
3	13	304.993	-9.6092	75.481	0.17985	0.027459	17.114	113.23	30.418
3	13.5	305.493	-5.8202	75.4	0.19128	0.029205	16.543	114.76	30.421
3	14	305.993	-3.5834	75.652	0.19941	0.030446	15.995	115.63	30.416
3	14.5	306.493	-1.7208	75.452	0.19372	0.029577	14.939	115.45	30.418
3	15	306.993	-1.0353	75.054	0.19095	0.029155	14.538	114.84	30.419
3	15.5	307.493	-0.62072	74.409	0.19185	0.029291	14.956	113.69	30.416
3	16	307.993	-0.29809	74.527	0.1905	0.029085	14.763	111.8	30.413
3	16.5	308.493	-0.25307	74.866	0.18577	0.028363	14.561	110.3	30.415
4	0	1.397	-0.071816	64.364	0.18909	0.020049	57.385	79.592	32.889
4	0.5	1.897	-4.2916	64.576	0.19667	0.020852	57.054	79.796	32.87
4	1	2.397	-20.006	65.09	0.20661	0.021907	58.899	79.694	32.872
4	1.5	2.897	-35.016	66.038	0.21996	0.023322	63.864	79.153	32.876
4	2	3.397	-45.155	65.638	0.22342	0.023689	66.93	78.74	32.883
4	2.5	3.897	-51.556	64.353	0.2204	0.023369	68.751	78.411	32.883
4	3	4.397	-55.519	64.409	0.22109	0.023442	69.94	78.964	32.878
4	3.5	4.897	-58.716	64.964	0.22315	0.02366	70.893	79.844	32.878
4	4	5.397	-61.741	65.362	0.21731	0.023041	70.57	79.634	32.88
4	4.5	5.897	-60.02	65.701	0.21051	0.022321	70.108	79.25	32.876
4	5	6.397	-57.206	65.424	0.20499	0.021735	70.124	78.381	32.863
4	5.5	6.897	-54.748	65.209	0.20071	0.021281	69.871	77.993	32.864
4	6	7.397	-52.71	65.212	0.20087	0.021298	68.653	79.333	32.868
4	6.5	7.897	-58.387	65.465	0.19857	0.021054	67.76	80.338	32.869
4	7	8.397	-59.648	66.133	0.19219	0.020378	67.407	80.792	32.857
4	7.5	8.897	-57.37	66.205	0.18789	0.019922	66.206	80.798	32.864
4	8	9.397	-54.991	65.829	0.18514	0.01963	64.369	80.469	32.864
4	8.5	9.897	-52.929	65.627	0.18182	0.019278	61.936	81.828	32.863
4	9	10.397	-57.073	65.484	0.17829	0.018904	59.3	83.763	32.851
4	9.5	10.897	-59.821	65.924	0.17367	0.018414	56.904	84.539	32.851
4	10	11.397	-57.263	66.397	0.16881	0.017898	54.646	85.049	32.856
4	10.5	11.897	-53.003	66.669	0.16275	0.017256	53.375	84.236	32.849
4	11	12.397	-39.371	66.789	0.1564	0.016583	51.913	83.979	32.851
4	11.5	12.897	-28.271	66.571	0.14939	0.015839	50.024	84.962	32.848
4	12	13.397	-19.638	66.257	0.14466	0.015339	47.949	85.349	32.851
4	12.5	13.897	-13.499	65.848	0.1422	0.015077	45.692	85.151	32.844
4	13	14.397	-9.1845	66.102	0.14081	0.01493	44.034	84.636	32.857
4	13.5	14.897	-5.6843	66.672	0.13994	0.014837	42.661	83.971	32.841
4	14	15.397	-3.6571	66.322	0.13673	0.014497	42.252	84.339	32.848
4	14.5	15.897	-2.2767	65.857	0.13363	0.014168	42.013	84.819	32.844
4	15	16.397	-1.3407	65.551	0.13739	0.014568	42.395	84.831	32.846
4	15.5	16.897	-0.9464	65.499	0.14081	0.01493	42.663	84.745	32.838
4	16	17.397	-0.45096	66.341	0.14301	0.015163	42.531	84.314	32.847
4	16.5	17.897	-0.33845	66.664	0.14484	0.015357	43.585	84.056	32.854
4	0	18.397	-0.19568	66.285	0.14618	0.015499	46.243	84.034	32.851
4	0.5	18.897	-3.7082	65.989	0.15648	0.016591	46.529	84.592	32.845
4	1	19.397	-19.332	65.746	0.1725	0.01829	45.301	85.521	32.845
4	1.5	19.897	-34.494	65.584	0.1835	0.019456	47.357	85.501	32.843
4	2	20.397	-45.504	65.443	0.19311	0.020475	50.317	85.219	32.838
4	2.5	20.897	-51.664	65.958	0.19563	0.020743	53.022	84.226	32.839
4	3	21.397	-56.209	66.267	0.19748	0.020938	55.448	83.403	32.838
4	3.5	21.897	-59.535	65.139	0.19749	0.020939	56.297	83.816	32.832
4	4	22.397	-62.035	64.488	0.1956	0.020739	56.774	84.149	32.832
4	4.5	22.897	-59.325	65.074	0.18878	0.020016	56.285	84.273	32.82
4	5	23.397	-56.78	65.478	0.18359	0.019466	55.888	84.081	32.827
4	5.5	23.897	-54.263	65.653	0.18047	0.019135	55.606	83.496	32.82
4	6	24.397	-52.615	65.345	0.17712	0.01878	53.905	83.681	32.815
4	6.5	24.897	-59.912	64.737	0.17364	0.018411	51.326	84.344	32.826
4	7	25.397	-59.387	64.62	0.17006	0.018031	50.669	84.703	32.82
4	7.5	25.897	-56.802	64.658	0.16644	0.017647	50.62	84.965	32.814
4	8	26.397	-54.738	65.802	0.16052	0.017019	48.821	84.669	32.815
4	8.5	26.897	-52.641	66.784	0.15536	0.016472	46.827	84.305	32.815
4	9	27.397	-58.251	65.511	0.1583	0.016785	44.761	83.877	32.814
4	9.5	27.897	-59.507	64.68	0.1595	0.016912	43.462	83.857	32.814
4	10	28.397	-57.139	65.158	0.15554	0.016492	44.439	85.051	32.809
4	10.5	28.897	-52.648	65.777	0.15061	0.015969	45.609	85.727	32.808
4	11	29.397	-39.231	66.591	0.14434	0.015304	47.049	85.683	32.812
4	11.5	29.897	-28.023	66.497	0.13604	0.014424	45.483	85.462	32.803
4	12	30.397	-19.774	65.856	0.12652	0.013415	42.107	85.136	32.799
4	12.5	30.897	-13.427	65.785	0.12147	0.012879	39.563	86.181	32.808
4	13	31.397	-9.0625	65.857	0.11755	0.012463	37.229	87.572	32.811
4	13.5	31.897	-5.8223	66.328	0.1126	0.011939	33.791	87.77	32.813
4	14	32.397	-3.5683	66.725	0.10756	0.011404	30.71	87.759	32.806
4	14.5	32.897	-2.3372	66.734	0.10222	0.010838	29.397	86.917	32.804
4	15	33.397	-1.2972	66.703	0.099708	0.010572	28.59	86.947	32.8
4	15.5	33.897	-0.92749	66.608	0.10182	0.010796	28.607	88.399	32.79
4	16	34.397	-0.44434	66.526	0.10334	0.010957	28.981	89.014	32.81
4	16.5	34.897	-0.34317	66.453	0.10442	0.011071	29.615	89.016	32.803
4	0	35.397	-0.27699	67.074	0.10334	0.010957	28.87	88.925	32.792
4	0.5	35.897	-3.8434	67.897	0.10171	0.010784	27.722	88.809	32.8
4	1	36.397	-19.616	67.352	0.12271	0.01301	28.105	89.527	32.793
4	1.5	36.897	-34.948	66.794	0.14114	0.014965	29.041	90.169	32.792
4	2	37.397	-45.742	66.186	0.15	0.015904	32.051	90.522	32.792
4	2.5	37.897	-52.165	66.185	0.15492	0.016426	34.594	90.512	32.792
4	3	38.397	-56.243	67.141	0.1536	0.016286	36.399	89.925	32.79
4	3.5	38.897	-59.733	67.154	0.15238	0.016157	36.749	88.923	32.79
4	4	39.397	-61.59	66.565	0.15123	0.016035	36.168	87.655	32.785
4	4.5	39.897	-58.959	66.121	0.14559	0.015437	36.241	88.017	32.784
4	5	40.397	-56.55	65.713	0.13887	0.014724	36.473	88.776	32.789
4	5.5	40.897	-53.947	66.142	0.13653	0.014476	36.1	88.756	32.785
4	6	41.397	-52.887	66.544	0.13463	0.014275	35.346	88.572	32.778
4	6.5	41.897	-60.475	66.729	0.13433	0.014243	32.836	87.69	32.778
4	7	42.397	-58.784	66.601	0.13375	0.014181	31.743	87.295	32.778
4	7.5	42.897	-56.421	65.956	0.13271	0.014071	32.984	87.704	32.778
4	8	43.397	-54.172	65.597	0.13071	0.013859	33.512	87.629	32.778
4	8.5	43.897	-52.442	65.471	0.12792	0.013563	33.459	87.161	32.775
4	9	44.397	-59.998	65.833	0.12989	0.013772	33.547	86.3	32.777
4	9.5	44.897	-58.78	66.387	0.13374	0.014181	33.69	85.284	32.769
4	10	45.397	-56.531	65.721	0.13198	0.013993	35.808	84.697	32.776
4	10.5	45.897	-52.149	64.961	0.12956	0.013737	38.055	84.217	32.778
4	11	46.397	-38.621	64.582	0.12564	0.013321	39.336	84.679	32.758
4	11.5	46.897	-27.489	64.484	0.12161	0.012895	40.09	84.989	32.777
4	12	47.397	-19.4	65.536	0.11719	0.012425	38.703	84.677	32.763
4	12.5	47.897	-13.044	65.929	0.11349	0.012033	37.574	84.064	32.779
4	13	48.397	-8.812	65.268	0.11097	0.011766	36.863	82.966	32.771
4	13.5	48.897	-5.5339	64.817	0.11126	0.011797	36.302	82.772	32.762
4	14	49.397	-3.6259	64.548	0.11398	0.012086	35.872	83.359	32.764
4	14.5	49.897	-2.1207	64.767	0.11791	0.012502	36.751	83.369	32.775
4	15	50.397	-1.3114	65.221	0.12242	0.01298	38.26	83.099	32.758
4	15.5	50.897	-0.80836	65.17	0.12903	0.013681	39.9	81.987	32.756
4	16	51.397	-0.56536	65.022	0.13604	0.014425	41.566	80.71	32.753
4	16.5	51.897	-0.33183	64.609	0.14469	0.015341	43.253	81.174	32.755
4	0	52.397	-0.24957	64.28	0.1537	0.016297	44.831	81.592	32.757
4	0.5	52.897	-3.8878	64.551	0.16524	0.01752	45.634	81.58	32.766
4	1	53.397	-19.767	64.815	0.17996	0.019081	47.103	81.337	32.753
4	1.5	53.897	-35.188	65.062	0.20328	0.021553	50.365	80.468	32.751
4	2	54.397	-45.829	64.892	0.22052	0.023382	54.393	79.959	32.748
4	2.5	54.897	-52.254	64.168	0.22973	0.024358	59.435	79.927	32.744
4	3	55.397	-56.581	63.779	0.23495	0.024912	62.728	80.319	32.752
4	3.5	55.897	-59.914	63.664	0.23691	0.025119	64.594	81.056	32.733
4	4	56.397	-61.515	63.617	0.233	0.024705	65.895	80.96	32.744
4	4.5	56.897	-59.248	63.605	0.22614	0.023977	66.912	80.443	32.747
4	5	57.397	-56.421	63.655	0.22313	0.023658	67.054	80.023	32.749
4	5.5	57.897	-53.917	63.722	0.22122	0.023456	66.946	79.63	32.733
4	6	58.397	-53.103	63.535	0.21681	0.022988	66.183	80.001	32.727
4	6.5	58.897	-60.798	63.318	0.2121	0.022488	65.342	80.461	32.731
4	7	59.397	-58.951	63.519	0.20378	0.021607	63.915	79.476	32.73
4	7.5	59.897	-56.464	63.705	0.19554	0.020733	62.452	78.575	32.724
4	8	60.397	-54.252	63.776	0.1878	0.019913	60.713	78.319	32.724
4	8.5	60.897	-52.509	63.805	0.18093	0.019183	58.889	78.206	32.732
4	9	61.397	-59.403	63.7	0.17682	0.018748	56.787	78.556	32.725
4	9.5	61.897	-59.214	63.899	0.17269	0.01831	55.466	78.792	32.725
4	10	62.397	-56.85	64.663	0.16853	0.017869	55.594	78.816	32.723
4	10.5	62.897	-52.281	64.832	0.16515	0.017511	55.686	79.186	32.722
4	11	63.397	-38.688	64.416	0.16254	0.017234	55.742	79.896	32.721
4	11.5	63.897	-27.641	64.053	0.15629	0.016572	55.491	84.024	32.72
4	12	64.397	-19.137	63.719	0.14799	0.015691	55.064	90.094	32.716
4	12.5	64.897	-13.486	64.358	0.14389	0.015256	53.11	88.954	32.713
4	13	65.397	-8.9113	65.318	0.14117	0.014968	50.652	85.434	32.71
4	13.5	65.897	-5.6275	64.861	0.13883	0.01472	48.93	80.217	32.717
4	14	66.397	-3.4832	64.294	0.13671	0.014496	47.388	75.209	32.721
4	14.5	66.897	-2.2049	64.083	0.13798	0.014629	47.949	76.975	32.717
4	15	67.397	-1.1875	64.023	0.13986	0.014829	48.597	78.335	32.716
4	15.5	67.897	-0.88021	64.685	0.14472	0.015344	49.664	77.756	32.72
4	16	68.397	-0.40936	64.871	0.14973	0.015875	50.315	77.521	32.716
4	16.5	68.897	-0.27982	64.093	0.15505	0.016439	50.12	77.98	32.715
4	0	69.397	-0.21648	63.703	0.16172	0.017147	49.629	78.054	32.712
4	0.5	69.897	-4.1592	63.793	0.17009	0.018034	48.771	77.648	32.716
4	1	70.397	-19.942	64.27	0.18402	0.019511	49.356	77.08	32.708
4	1.5	70.897	-35.172	65.043	0.20221	0.02144	51.048	76.387	32.712
4	2	71.397	-45.931	64.718	0.21544	0.022843	53.716	76.774	32.71
4	2.5	71.897	-52.444	63.979	0.2268	0.024047	56.75	77.566	32.709
4	3	72.397	-56.449	64.253	0.22613	0.023976	59.036	77.712	32.713
4	3.5	72.897	-59.966	64.708	0.22331	0.023677	61.188	77.741	32.713
4	4	73.397	-61.66	64.967	0.21487	0.022782	59.573	77.098	32.707
4	4.5	73.897	-59.119	65.124	0.20767	0.022019	58.148	76.701	32.709
4	5	74.397	-56.454	64.724	0.20763	0.022015	57.92	77.695	32.701
4	5.5	74.897	-54.038	64.421	0.20732	0.021982	57.245	78.509	32.705
4	6	75.397	-53.018	64.355	0.20637	0.021882	55.479	78.881	32.707
4	6.5	75.897	-60.293	64.632	0.20362	0.021589	54.068	79.057	32.708
4	7	76.397	-58.674	65.373	0.19841	0.021037	53.14	78.965	32.694
4	7.5	76.897	-56.355	65.197	0.19299	0.020462	52.751	79.165	32.696
4	8	77.397	-54.337	64.401	0.18743	0.019872	52.726	79.561	32.708
4	8.5	77.897	-52.417	64.178	0.18787	0.019919	51.819	80.409	32.689
4	9	78.397	-60.17	64.17	0.19055	0.020204	50.584	81.425	32.698
4	9.5	78.897	-59.005	64.596	0.18803	0.019937	51.567	81.572	32.693
4	10	79.397	-56.843	65.08	0.18456	0.019568	52.889	81.565	32.694
4	10.5	79.897	-51.987	64.639	0.17443	0.018495	52.036	80.934	32.696
4	11	80.397	-38.455	64.292	0.16491	0.017485	51.116	80.531	32.702
4	11.5	80.897	-27.374	64.502	0.15891	0.016849	49.81	81.446	32.694
4	12	81.397	-19.011	64.704	0.15366	0.016292	48.508	81.971	32.689
4	12.5	81.897	-13.109	64.885	0.15023	0.015928	47.217	81.541	32.7
4	13	82.397	-8.6626	64.676	0.14752	0.015641	45.176	80.621	32.701
[truncated: 7,725 more rows]
